# Supplementary material for: (N,N-Diiso­propyl­dithio­carbamato)tri­phenyl­tin(IV): crystal structure, Hirshfeld surface analysis and computational study
Source: Acta Crystallogr E Crystallogr Commun. 2019 Sep 12;75(Pt 10):1479–85. doi: 10.1107/S2056989019012490 (PMC6775739; doi:10.1107/S2056989019012490)
Supplement: Supplementary file 1 [file e-75-01479-sup1.cif]

##############################################################################
#                                                                            #
# This CIF contains the data in a paper accepted for publication in          #
# Acta Crystallographica Section E. It conforms to the requirements of       #
# Notes for Authors for Acta Crystallographica Section E, and has been       #
# peer reviewed under the auspices of the IUCr Commission on Journals.       #
#                                                                            #
# Full details of the Crystallographic Information File format               #
# are given in the paper "The Crystallographic Information File (CIF):       #
# a New Standard Archive File for Crystallography" by S. R. Hall, F. H.      #
# Allen and I. D. Brown [Acta Cryst. (1991), A47, 655-685].                  #
#                                                                            #
# The current version of the core CIF dictionary is obtainable from          #
# ftp://ftp.iucr.org/pub/cif_core.dic.                                       #
#                                                                            #
# Software is freely available for graphical display of the structure(s)     #
# in this CIF. For information consult the CIF software page                 #
# http://www.iucr.org/resources/cif/software.                                #
#                                                                            #
# This file may be used for bona fide research purposes within the           #
# scientific community so long as proper attribution is given to the journal # 
# article from which it was obtained.                                        #
#                                                                            #
##############################################################################
data_I
_audit_creation_method     'SHELXL-2014/7'
_chemical_name_systematic
;
(<i>N</i>,<i>N</i>'-Diisopropyldithiocarbamato)triphenyltin(IV)
;
_chemical_name_common     ?
_chemical_formula_moiety     'C25 H29 N S2 Sn'
_chemical_formula_sum     'C25 H29 N S2 Sn'
_chemical_formula_iupac     '[Sn (C6 H5)3 (C7 H14 N S2)]'
_chemical_formula_weight     526.30
_chemical_melting_point     ?
_space_group_crystal_system     triclinic
_space_group_name_H-M_alt     'P -1'
_space_group_name_Hall     '-P 1'
loop_
    _space_group_symop_operation_xyz
    'x, y, z'
    '-x, -y, -z'
_cell_length_a     9.75720(10)
_cell_length_b     11.7030(2)
_cell_length_c     11.7602(2)
_cell_angle_alpha     74.4190(10)
_cell_angle_beta     80.1140(10)
_cell_angle_gamma     67.285(2)
_cell_volume     1189.71(4)
_cell_formula_units_Z     2
_cell_measurement_reflns_used     24601
_cell_measurement_theta_min     3.9090
_cell_measurement_theta_max     76.2770
_cell_measurement_temperature     100(2)
_exptl_crystal_description     prism
_exptl_crystal_colour     colourless
_exptl_crystal_size_max     0.118
_exptl_crystal_size_mid     0.106
_exptl_crystal_size_min     0.079
_exptl_crystal_density_diffrn     1.469
_exptl_crystal_density_meas     ?
_exptl_crystal_density_method     ?
_exptl_crystal_F_000     536
_exptl_absorpt_coefficient_mu     10.251
_exptl_absorpt_correction_type     gaussian
_exptl_absorpt_process_details
;
(CrysAlis PRO; Rigaku OD, 2018)
;
_exptl_absorpt_correction_T_min     0.840
_exptl_absorpt_correction_T_max     1.000
_diffrn_ambient_temperature     100(2)
_diffrn_radiation_type     CuK\a
_diffrn_radiation_wavelength     1.54184
_diffrn_measurement_device_type     'Rigaku XtaLAB Synergy Dualflex AtlasS2'
_diffrn_measurement_device     'four-circle diffractometer'
_diffrn_measurement_method     '\w scans'
_diffrn_detector     'CCD plate'
_diffrn_detector_area_resol_mean     5.2558
_diffrn_reflns_number     28219
_diffrn_reflns_av_R_equivalents     0.0221
_diffrn_reflns_av_unetI/netI     0.0133
_diffrn_reflns_theta_min     3.914
_diffrn_reflns_theta_max     67.065
_diffrn_reflns_theta_full     67.065
_diffrn_measured_fraction_theta_max     1.000
_diffrn_measured_fraction_theta_full     1.000
_diffrn_reflns_limit_h_min     -11
_diffrn_reflns_limit_h_max     11
_diffrn_reflns_limit_k_min     -13
_diffrn_reflns_limit_k_max     13
_diffrn_reflns_limit_l_min     -13
_diffrn_reflns_limit_l_max     14
_refine_special_details     ?
_reflns_number_total     4248
_reflns_number_gt     4231
_reflns_threshold_expression     'I > 2\s(I)'
_refine_ls_structure_factor_coef     Fsqd
_refine_ls_matrix_type     full
_refine_ls_R_factor_all     0.0151
_refine_ls_R_factor_gt     0.0150
_refine_ls_wR_factor_gt     0.0399
_refine_ls_wR_factor_ref     0.0400
_refine_ls_goodness_of_fit_ref     0.997
_refine_ls_restrained_S_all     0.997
_refine_ls_number_reflns     4248
_refine_ls_number_parameters     266
_refine_ls_number_restraints     0
_refine_ls_hydrogen_treatment     constr
_refine_ls_weighting_scheme     calc
_refine_ls_weighting_details
              'w=1/[\s^2^(Fo^2^)+(0.0260P)^2^+0.5977P] where P=(Fo^2^+2Fc^2^)/3'
_atom_sites_solution_hydrogens     geom
_atom_sites_solution_primary     direct
_atom_sites_solution_secondary     difmap
_refine_ls_shift/su_max     0.001
_refine_ls_shift/su_mean     0.000
_refine_diff_density_max     0.359
_refine_diff_density_min     -0.437
_refine_ls_extinction_method     none
_refine_ls_extinction_coef     .
loop_
    _atom_type_symbol
    _atom_type_description
    _atom_type_scat_dispersion_real
    _atom_type_scat_dispersion_imag
    _atom_type_scat_source
    'C' 'C' 0.0181 0.0091
                         'International Tables Vol C Tables 4.2.6.8 and 6.1.1.4'
    'H' 'H' 0.0000 0.0000
                         'International Tables Vol C Tables 4.2.6.8 and 6.1.1.4'
    'N' 'N' 0.0311 0.0180
                         'International Tables Vol C Tables 4.2.6.8 and 6.1.1.4'
    'S' 'S' 0.3331 0.5567
                         'International Tables Vol C Tables 4.2.6.8 and 6.1.1.4'
    'Sn' 'Sn' 0.0259 5.4591
                         'International Tables Vol C Tables 4.2.6.8 and 6.1.1.4'
_computing_data_collection
;
CrysAlis PRO (Rigaku OD, 2018)
;
_computing_cell_refinement
;
CrysAlis PRO (Rigaku OD, 2018)
;
_computing_data_reduction
;
CrysAlis PRO (Rigaku OD, 2018)
;
_computing_structure_solution
;
SHELXS (Sheldrick, 2015<i>a</i>)
;
_computing_structure_refinement
;
SHELXL2014 (Sheldrick, 2015<i>b</i>)
;
_computing_molecular_graphics
;
ORTEP-3 for Windows (Farrugia, 2012) and DIAMOND (Brandenburg,
2006)
;
_computing_publication_material
;
publCIF (Westrip, 2010)
;
loop_
    _atom_site_type_symbol
    _atom_site_label
    _atom_site_fract_x
    _atom_site_fract_y
    _atom_site_fract_z
    _atom_site_U_iso_or_equiv
    _atom_site_adp_type
    _atom_site_calc_flag
    _atom_site_occupancy
    _atom_site_disorder_assembly
    _atom_site_disorder_group
    Sn Sn 0.39008(2) 0.31848(2) 0.21713(2) 0.01326(4) Uani d 1 . .
    S S1 0.19166(4) 0.50402(3) 0.11108(3) 0.01639(8) Uani d 1 . .
    S S2 0.17439(4) 0.47895(4) 0.36811(3) 0.01880(8) Uani d 1 . .
    N N1 -0.00996(14) 0.67737(12) 0.22420(12) 0.0176(3) Uani d 1 . .
    C C1 0.10482(15) 0.56682(14) 0.23615(14) 0.0157(3) Uani d 1 . .
    C C2 -0.08409(18) 0.72965(17) 0.33124(16) 0.0259(4) Uani d 1 . .
    H H2 -0.0355 0.6655 0.4017 0.031 Uiso calc 1 . .
    C C3 -0.24831(19) 0.74782(18) 0.34878(17) 0.0301(4) Uani d 1 . .
    H H3A -0.3009 0.8147 0.2840 0.045 Uiso calc 1 . .
    H H3B -0.2902 0.7723 0.4243 0.045 Uiso calc 1 . .
    H H3C -0.2600 0.6682 0.3493 0.045 Uiso calc 1 . .
    C C4 -0.0574(2) 0.8507(2) 0.3257(2) 0.0454(5) Uani d 1 . .
    H H4A 0.0498 0.8342 0.3141 0.068 Uiso calc 1 . .
    H H4B -0.0976 0.8788 0.3998 0.068 Uiso calc 1 . .
    H H4C -0.1073 0.9170 0.2594 0.068 Uiso calc 1 . .
    C C5 -0.07259(17) 0.75964(14) 0.11003(14) 0.0196(3) Uani d 1 . .
    H H5 -0.1546 0.8354 0.1323 0.023 Uiso calc 1 . .
    C C6 -0.1481(2) 0.69886(17) 0.05404(17) 0.0273(4) Uani d 1 . .
    H H6A -0.2025 0.7616 -0.0122 0.041 Uiso calc 1 . .
    H H6B -0.2180 0.6691 0.1132 0.041 Uiso calc 1 . .
    H H6C -0.0727 0.6267 0.0250 0.041 Uiso calc 1 . .
    C C7 0.03571(19) 0.81240(16) 0.02586(16) 0.0278(4) Uani d 1 . .
    H H7A 0.1147 0.7437 -0.0056 0.042 Uiso calc 1 . .
    H H7B 0.0798 0.8497 0.0683 0.042 Uiso calc 1 . .
    H H7C -0.0173 0.8779 -0.0396 0.042 Uiso calc 1 . .
    C C11 0.55885(16) 0.34926(13) 0.28704(13) 0.0147(3) Uani d 1 . .
    C C12 0.68313(16) 0.35637(15) 0.21077(14) 0.0191(3) Uani d 1 . .
    H H12 0.6918 0.3435 0.1331 0.023 Uiso calc 1 . .
    C C13 0.79426(17) 0.38199(16) 0.24707(15) 0.0228(3) Uani d 1 . .
    H H13 0.8761 0.3902 0.1931 0.027 Uiso calc 1 . .
    C C14 0.78624(17) 0.39561(15) 0.36188(16) 0.0220(3) Uani d 1 . .
    H H14 0.8633 0.4115 0.3872 0.026 Uiso calc 1 . .
    C C15 0.66454(17) 0.38591(14) 0.43962(15) 0.0195(3) Uani d 1 . .
    H H15 0.6594 0.3934 0.5188 0.023 Uiso calc 1 . .
    C C16 0.55062(16) 0.36527(14) 0.40185(14) 0.0167(3) Uani d 1 . .
    H H16 0.4661 0.3620 0.4546 0.020 Uiso calc 1 . .
    C C21 0.31244(16) 0.16861(14) 0.31013(13) 0.0161(3) Uani d 1 . .
    C C22 0.40747(18) 0.05244(15) 0.37020(15) 0.0215(3) Uani d 1 . .
    H H22 0.5088 0.0403 0.3739 0.026 Uiso calc 1 . .
    C C23 0.3558(2) -0.04562(16) 0.42466(16) 0.0256(4) Uani d 1 . .
    H H23 0.4216 -0.1239 0.4661 0.031 Uiso calc 1 . .
    C C24 0.20910(19) -0.03021(16) 0.41896(15) 0.0227(3) Uani d 1 . .
    H H24 0.1740 -0.0975 0.4565 0.027 Uiso calc 1 . .
    C C25 0.11378(18) 0.08408(17) 0.35814(16) 0.0255(4) Uani d 1 . .
    H H25 0.0132 0.0950 0.3529 0.031 Uiso calc 1 . .
    C C26 0.16529(18) 0.18255(16) 0.30497(15) 0.0234(3) Uani d 1 . .
    H H26 0.0989 0.2610 0.2643 0.028 Uiso calc 1 . .
    C C31 0.50078(15) 0.25703(14) 0.05537(14) 0.0162(3) Uani d 1 . .
    C C32 0.55917(18) 0.12811(15) 0.05353(16) 0.0229(3) Uani d 1 . .
    H H32 0.5551 0.0668 0.1246 0.027 Uiso calc 1 . .
    C C33 0.62313(19) 0.08811(16) -0.05083(17) 0.0282(4) Uani d 1 . .
    H H33 0.6622 0.0000 -0.0505 0.034 Uiso calc 1 . .
    C C34 0.63013(19) 0.17592(18) -0.15492(16) 0.0272(4) Uani d 1 . .
    H H34 0.6732 0.1483 -0.2262 0.033 Uiso calc 1 . .
    C C35 0.57407(19) 0.30455(17) -0.15524(15) 0.0249(3) Uani d 1 . .
    H H35 0.5790 0.3653 -0.2265 0.030 Uiso calc 1 . .
    C C36 0.51064(17) 0.34382(15) -0.05060(14) 0.0197(3) Uani d 1 . .
    H H36 0.4731 0.4319 -0.0512 0.024 Uiso calc 1 . .
loop_
    _atom_site_aniso_label
    _atom_site_aniso_U_11
    _atom_site_aniso_U_22
    _atom_site_aniso_U_33
    _atom_site_aniso_U_12
    _atom_site_aniso_U_13
    _atom_site_aniso_U_23
    Sn 0.01301(6) 0.01352(6) 0.01339(6) -0.00463(4) -0.00068(4) -0.00360(4)
    S1 0.01698(17) 0.01653(17) 0.01422(18) -0.00254(13) -0.00113(13)
                                                                    -0.00638(13)
    S2 0.01615(17) 0.02318(18) 0.01490(18) -0.00338(14) -0.00031(13)
                                                                    -0.00680(14)
    N1 0.0147(6) 0.0194(6) 0.0190(7) -0.0035(5) -0.0015(5) -0.0083(5)
    C1 0.0122(6) 0.0189(7) 0.0187(8) -0.0070(6) 0.0006(5) -0.0076(6)
    C2 0.0201(8) 0.0305(9) 0.0226(9) 0.0009(7) 0.0008(6) -0.0153(7)
    C3 0.0253(9) 0.0306(9) 0.0286(10) -0.0063(7) 0.0080(7) -0.0087(7)
    C4 0.0423(11) 0.0616(14) 0.0523(14) -0.0251(10) 0.0112(10) -0.0445(12)
    C5 0.0184(7) 0.0170(7) 0.0221(8) -0.0032(6) -0.0043(6) -0.0053(6)
    C6 0.0278(9) 0.0265(9) 0.0297(10) -0.0086(7) -0.0116(7) -0.0057(7)
    C7 0.0280(9) 0.0232(8) 0.0295(10) -0.0081(7) 0.0028(7) -0.0061(7)
    C11 0.0136(6) 0.0116(6) 0.0173(8) -0.0025(5) -0.0032(5) -0.0026(5)
    C12 0.0153(7) 0.0211(7) 0.0178(8) -0.0027(6) -0.0015(6) -0.0048(6)
    C13 0.0134(7) 0.0265(8) 0.0256(9) -0.0058(6) 0.0005(6) -0.0045(7)
    C14 0.0154(7) 0.0208(8) 0.0312(9) -0.0049(6) -0.0071(6) -0.0068(7)
    C15 0.0217(7) 0.0157(7) 0.0200(8) -0.0025(6) -0.0053(6) -0.0065(6)
    C16 0.0159(7) 0.0142(7) 0.0178(8) -0.0031(5) -0.0009(6) -0.0038(6)
    C21 0.0192(7) 0.0169(7) 0.0139(7) -0.0078(6) 0.0014(6) -0.0058(6)
    C22 0.0210(8) 0.0211(8) 0.0230(8) -0.0084(6) -0.0041(6) -0.0029(6)
    C23 0.0315(9) 0.0184(8) 0.0249(9) -0.0081(7) -0.0041(7) -0.0019(7)
    C24 0.0314(9) 0.0233(8) 0.0192(8) -0.0168(7) 0.0075(6) -0.0094(6)
    C25 0.0204(8) 0.0312(9) 0.0291(9) -0.0140(7) 0.0047(7) -0.0104(7)
    C26 0.0182(8) 0.0229(8) 0.0264(9) -0.0060(6) -0.0006(6) -0.0036(7)
    C31 0.0131(7) 0.0189(7) 0.0179(8) -0.0054(6) -0.0003(5) -0.0071(6)
    C32 0.0225(8) 0.0194(8) 0.0260(9) -0.0062(6) 0.0008(6) -0.0074(7)
    C33 0.0265(8) 0.0225(8) 0.0389(10) -0.0074(7) 0.0034(7) -0.0180(8)
    C34 0.0241(8) 0.0378(10) 0.0267(9) -0.0127(7) 0.0062(7) -0.0212(8)
    C35 0.0270(8) 0.0312(9) 0.0189(8) -0.0134(7) 0.0027(6) -0.0079(7)
    C36 0.0201(7) 0.0201(8) 0.0201(8) -0.0071(6) 0.0001(6) -0.0078(6)
_geom_special_details
;
 All esds (except the esd in the dihedral angle between two l.s. planes)
 are estimated using the full covariance matrix.  The cell esds are taken
 into account individually in the estimation of esds in distances, angles
 and torsion angles; correlations between esds in cell parameters are only
 used when they are defined by crystal symmetry.  An approximate (isotropic)
 treatment of cell esds is used for estimating esds involving l.s. planes.
;
loop_
    _geom_bond_atom_site_label_1
    _geom_bond_atom_site_label_2
    _geom_bond_site_symmetry_2
    _geom_bond_distance
    _geom_bond_publ_flag
    Sn S1 . 2.4792(4) y
    Sn S2 . 2.9264(4) y
    Sn C11 . 2.1446(14) y
    Sn C21 . 2.1349(15) y
    Sn C31 . 2.1754(15) y
    C1 S1 . 1.7587(15) y
    C1 S2 . 1.7006(16) y
    C1 N1 . 1.336(2) y
    C5 N1 . 1.495(2) y
    C2 N1 . 1.497(2) y
    C2 C3 . 1.517(2) ?
    C2 C4 . 1.519(3) ?
    C2 H2 . 1.0000 ?
    C3 H3A . 0.9800 ?
    C3 H3B . 0.9800 ?
    C3 H3C . 0.9800 ?
    C4 H4A . 0.9800 ?
    C4 H4B . 0.9800 ?
    C4 H4C . 0.9800 ?
    C5 C7 . 1.515(2) ?
    C5 C6 . 1.519(2) ?
    C5 H5 . 1.0000 ?
    C6 H6A . 0.9800 ?
    C6 H6B . 0.9800 ?
    C6 H6C . 0.9800 ?
    C7 H7A . 0.9800 ?
    C7 H7B . 0.9800 ?
    C7 H7C . 0.9800 ?
    C11 C12 . 1.395(2) ?
    C11 C16 . 1.397(2) ?
    C12 C13 . 1.388(2) ?
    C12 H12 . 0.9500 ?
    C13 C14 . 1.387(3) ?
    C13 H13 . 0.9500 ?
    C14 C15 . 1.391(2) ?
    C14 H14 . 0.9500 ?
    C15 C16 . 1.388(2) ?
    C15 H15 . 0.9500 ?
    C16 H16 . 0.9500 ?
    C21 C26 . 1.391(2) ?
    C21 C22 . 1.394(2) ?
    C22 C23 . 1.387(2) ?
    C22 H22 . 0.9500 ?
    C23 C24 . 1.383(2) ?
    C23 H23 . 0.9500 ?
    C24 C25 . 1.385(3) ?
    C24 H24 . 0.9500 ?
    C25 C26 . 1.387(2) ?
    C25 H25 . 0.9500 ?
    C26 H26 . 0.9500 ?
    C31 C32 . 1.397(2) ?
    C31 C36 . 1.396(2) ?
    C32 C33 . 1.391(3) ?
    C32 H32 . 0.9500 ?
    C33 C34 . 1.382(3) ?
    C33 H33 . 0.9500 ?
    C34 C35 . 1.388(3) ?
    C34 H34 . 0.9500 ?
    C35 C36 . 1.390(2) ?
    C35 H35 . 0.9500 ?
    C36 H36 . 0.9500 ?
loop_
    _geom_angle_atom_site_label_1
    _geom_angle_atom_site_label_2
    _geom_angle_atom_site_label_3
    _geom_angle_site_symmetry_1
    _geom_angle_site_symmetry_3
    _geom_angle
    _geom_angle_publ_flag
    C21 Sn C11 . . 119.87(6) ?
    C21 Sn C31 . . 102.73(6) ?
    C11 Sn C31 . . 103.38(5) ?
    C21 Sn S1 . . 112.27(4) ?
    C11 Sn S1 . . 119.12(4) ?
    C31 Sn S1 . . 93.24(4) ?
    C21 Sn S2 . . 88.10(4) ?
    C11 Sn S2 . . 86.68(4) ?
    C31 Sn S2 . . 158.41(4) ?
    S1 Sn S2 . . 65.260(11) ?
    C1 S1 Sn . . 95.87(5) ?
    C1 S2 Sn . . 82.36(5) ?
    C1 N1 C5 . . 125.74(13) ?
    C1 N1 C2 . . 119.61(13) ?
    C5 N1 C2 . . 114.62(12) ?
    N1 C1 S2 . . 123.73(12) ?
    N1 C1 S1 . . 119.94(12) ?
    S2 C1 S1 . . 116.33(8) ?
    N1 C2 C3 . . 111.83(14) ?
    N1 C2 C4 . . 110.44(15) ?
    C3 C2 C4 . . 112.51(15) ?
    N1 C2 H2 . . 107.3 ?
    C3 C2 H2 . . 107.3 ?
    C4 C2 H2 . . 107.3 ?
    C2 C3 H3A . . 109.5 ?
    C2 C3 H3B . . 109.5 ?
    H3A C3 H3B . . 109.5 ?
    C2 C3 H3C . . 109.5 ?
    H3A C3 H3C . . 109.5 ?
    H3B C3 H3C . . 109.5 ?
    C2 C4 H4A . . 109.5 ?
    C2 C4 H4B . . 109.5 ?
    H4A C4 H4B . . 109.5 ?
    C2 C4 H4C . . 109.5 ?
    H4A C4 H4C . . 109.5 ?
    H4B C4 H4C . . 109.5 ?
    N1 C5 C7 . . 113.59(13) ?
    N1 C5 C6 . . 112.50(13) ?
    C7 C5 C6 . . 114.30(15) ?
    N1 C5 H5 . . 105.1 ?
    C7 C5 H5 . . 105.1 ?
    C6 C5 H5 . . 105.1 ?
    C5 C6 H6A . . 109.5 ?
    C5 C6 H6B . . 109.5 ?
    H6A C6 H6B . . 109.5 ?
    C5 C6 H6C . . 109.5 ?
    H6A C6 H6C . . 109.5 ?
    H6B C6 H6C . . 109.5 ?
    C5 C7 H7A . . 109.5 ?
    C5 C7 H7B . . 109.5 ?
    H7A C7 H7B . . 109.5 ?
    C5 C7 H7C . . 109.5 ?
    H7A C7 H7C . . 109.5 ?
    H7B C7 H7C . . 109.5 ?
    C12 C11 C16 . . 118.47(14) ?
    C12 C11 Sn . . 117.04(11) ?
    C16 C11 Sn . . 124.47(11) ?
    C13 C12 C11 . . 120.79(15) ?
    C13 C12 H12 . . 119.6 ?
    C11 C12 H12 . . 119.6 ?
    C14 C13 C12 . . 120.24(15) ?
    C14 C13 H13 . . 119.9 ?
    C12 C13 H13 . . 119.9 ?
    C13 C14 C15 . . 119.49(15) ?
    C13 C14 H14 . . 120.3 ?
    C15 C14 H14 . . 120.3 ?
    C14 C15 C16 . . 120.21(15) ?
    C14 C15 H15 . . 119.9 ?
    C16 C15 H15 . . 119.9 ?
    C15 C16 C11 . . 120.71(14) ?
    C15 C16 H16 . . 119.6 ?
    C11 C16 H16 . . 119.6 ?
    C26 C21 C22 . . 118.14(14) ?
    C26 C21 Sn . . 119.77(11) ?
    C22 C21 Sn . . 121.95(11) ?
    C23 C22 C21 . . 120.74(15) ?
    C23 C22 H22 . . 119.6 ?
    C21 C22 H22 . . 119.6 ?
    C24 C23 C22 . . 120.43(15) ?
    C24 C23 H23 . . 119.8 ?
    C22 C23 H23 . . 119.8 ?
    C23 C24 C25 . . 119.52(15) ?
    C23 C24 H24 . . 120.2 ?
    C25 C24 H24 . . 120.2 ?
    C24 C25 C26 . . 119.94(15) ?
    C24 C25 H25 . . 120.0 ?
    C26 C25 H25 . . 120.0 ?
    C21 C26 C25 . . 121.22(15) ?
    C21 C26 H26 . . 119.4 ?
    C25 C26 H26 . . 119.4 ?
    C32 C31 C36 . . 117.70(14) ?
    C32 C31 Sn . . 120.43(12) ?
    C36 C31 Sn . . 121.81(11) ?
    C33 C32 C31 . . 120.96(16) ?
    C33 C32 H32 . . 119.5 ?
    C31 C32 H32 . . 119.5 ?
    C34 C33 C32 . . 120.27(16) ?
    C34 C33 H33 . . 119.9 ?
    C32 C33 H33 . . 119.9 ?
    C33 C34 C35 . . 119.89(16) ?
    C33 C34 H34 . . 120.1 ?
    C35 C34 H34 . . 120.1 ?
    C36 C35 C34 . . 119.53(16) ?
    C36 C35 H35 . . 120.2 ?
    C34 C35 H35 . . 120.2 ?
    C35 C36 C31 . . 121.64(15) ?
    C35 C36 H36 . . 119.2 ?
    C31 C36 H36 . . 119.2 ?
loop_
    _geom_torsion_atom_site_label_1
    _geom_torsion_atom_site_label_2
    _geom_torsion_atom_site_label_3
    _geom_torsion_atom_site_label_4
    _geom_torsion_site_symmetry_1
    _geom_torsion_site_symmetry_2
    _geom_torsion_site_symmetry_3
    _geom_torsion_site_symmetry_4
    _geom_torsion
    _geom_torsion_publ_flag
    C5 N1 C1 S2 . . . . 178.33(11) ?
    C2 N1 C1 S2 . . . . 0.0(2) ?
    C5 N1 C1 S1 . . . . -2.2(2) ?
    C2 N1 C1 S1 . . . . 179.49(11) ?
    Sn S2 C1 N1 . . . . -176.75(13) ?
    Sn S2 C1 S1 . . . . 3.78(7) ?
    Sn S1 C1 N1 . . . . 176.06(11) ?
    Sn S1 C1 S2 . . . . -4.44(8) ?
    C1 N1 C2 C3 . . . . -120.82(16) ?
    C5 N1 C2 C3 . . . . 60.70(19) ?
    C1 N1 C2 C4 . . . . 113.06(18) ?
    C5 N1 C2 C4 . . . . -65.42(18) ?
    C1 N1 C5 C7 . . . . -64.0(2) ?
    C2 N1 C5 C7 . . . . 114.38(15) ?
    C1 N1 C5 C6 . . . . 67.84(19) ?
    C2 N1 C5 C6 . . . . -113.79(15) ?
    C16 C11 C12 C13 . . . . -1.6(2) ?
    Sn C11 C12 C13 . . . . 176.97(12) ?
    C11 C12 C13 C14 . . . . 2.7(2) ?
    C12 C13 C14 C15 . . . . -1.3(2) ?
    C13 C14 C15 C16 . . . . -1.3(2) ?
    C14 C15 C16 C11 . . . . 2.4(2) ?
    C12 C11 C16 C15 . . . . -0.9(2) ?
    Sn C11 C16 C15 . . . . -179.42(11) ?
    C26 C21 C22 C23 . . . . -0.9(2) ?
    Sn C21 C22 C23 . . . . -176.59(13) ?
    C21 C22 C23 C24 . . . . 0.8(3) ?
    C22 C23 C24 C25 . . . . 0.1(3) ?
    C23 C24 C25 C26 . . . . -0.9(3) ?
    C22 C21 C26 C25 . . . . 0.1(2) ?
    Sn C21 C26 C25 . . . . 175.91(13) ?
    C24 C25 C26 C21 . . . . 0.8(3) ?
    C36 C31 C32 C33 . . . . -0.8(2) ?
    Sn C31 C32 C33 . . . . 176.56(12) ?
    C31 C32 C33 C34 . . . . 0.1(3) ?
    C32 C33 C34 C35 . . . . 0.5(3) ?
    C33 C34 C35 C36 . . . . -0.3(3) ?
    C34 C35 C36 C31 . . . . -0.4(2) ?
    C32 C31 C36 C35 . . . . 1.0(2) ?
    Sn C31 C36 C35 . . . . -176.35(12) ?
loop_
    _geom_hbond_atom_site_label_D
    _geom_hbond_atom_site_label_H
    _geom_hbond_atom_site_label_A
    _geom_hbond_site_symmetry_A
    _geom_hbond_distance_DH
    _geom_hbond_distance_HA
    _geom_hbond_distance_DA
    _geom_hbond_angle_DHA
    C34 H34 C24 2_655 0.95 2.82 3.757(3) 171
_shelx_space_group_comment
;
The symmetry employed for this shelxl refinement is uniquely defined
by the following loop, which should always be used as a source of
symmetry information in preference to the above space-group names.
They are only intended as comments.
;
_shelx_estimated_absorpt_T_min     0.378
_shelx_estimated_absorpt_T_max     0.498
_shelx_hkl_file
;
   0   0  -1 25494.3 611.111   1
   0   0  -1 26308.0 588.567  37
   0   0  -2 317395. 5925.08   1
   0   0  -3 24744.5 830.331   1
   0   0  -4 1513.37 230.914   1
   0   0   5 169623. 3235.88  33
   0   0  -5 169980. 3860.79   1
   0   0  -6 49909.5 1718.21   1
   0   0   6 46262.5 1113.08  33
   0   0   7 240983. 4815.48  11
   0   0   7 238186. 4639.25  33
   0   0   8 1371.57 188.137  33
   0   0  -8 1517.29 170.291  28
   0   0   8 1831.15 250.412  11
   0   0   9 110398. 2730.65  11
   0   0  -9 118165. 2469.83  28
   0   0   9 114974. 2566.57  33
   0   0  10 3927.52 340.703  33
   0   0  10 3990.31 416.379  11
   0   0  10 3837.27 288.210   7
   0   0 -11 51687.2 1256.87  20
   0   0  11 47247.4 1536.43  11
   0   0  11 48937.3 1262.81   7
   0   0  12 81621.1 1765.05   7
   0   0  12 80306.9 2089.50  11
   0   0  13 2220.66 249.225  11
   0  -1  13 50897.5 1323.37  11
   0  -1  12 1478.15 163.026   7
   0  -1  12 1644.59 251.899  11
   0   1 -12 986.255 139.342   8
   0  -1  11 37482.5 1057.80   7
   0  -1  11 38797.8 1059.28  15
   0  -1  11 38433.1 1305.05  11
   0  -1  10 5972.70 375.569   7
   0  -1  10 6436.10 502.816  11
   0  -1  10 6420.45 430.253  33
   0  -1   9 100799. 2287.72   7
   0  -1   9 108727. 2387.32  33
   0   1  -9 105166. 2196.76  20
   0  -1   8 202085. 4010.48  33
   0  -1   8 195506. 4165.20  11
   0  -1   7 29133.1 973.122  11
   0  -1   7 31465.6 889.915  33
   0  -1   6 210065. 4036.94  33
   0  -1   5 9308.35 357.657  33
   0  -1   4 120322. 2322.57  33
   0   1  -4 116763. 2690.80  37
   0  -1   3 55497.0 1088.46  16
   0  -1   3 53540.2 1086.78  38
   0   1  -3 52476.3 1402.07  37
   0  -1   3 54473.8 1093.37  36
   0  -1   2 91585.7 1811.29  36
   0   1  -2 91040.6 2012.18  37
   0  -1   2 92202.2 1798.59  38
   0  -1   1 98236.1 1946.10  36
   0   1  -1 96249.8 2063.96  37
   0  -1   1 99478.7 1930.73  38
   0  -1   0 269463. 4971.49  36
   0  -1   0 260584. 4945.25  38
   0  -1  -1 309996. 5635.58  36
   0  -1  -1 305129. 5614.37  38
   0  -1  -2 233190. 4305.05  38
   0  -1  -2 230596. 4535.16   1
   0  -1  -2 233722. 4323.34  36
   0  -1  -3 546827. 10478.3   1
   0  -1  -3 570173. 10047.8  38
   0  -1  -3 566940. 10019.9  16
   0  -1  -3 550586. 10053.6  36
   0  -1  -4 85803.7 2244.25   1
   0   1   5 173154. 3280.71  33
   0  -1  -5 170194. 3995.63   1
   0   1   6 34603.9 881.010  33
   0  -1  -6 33907.3 1435.78   1
   0  -1  -7 132820. 3625.95   1
   0   1   7 128973. 2632.12  33
   0   1   7 124830. 2781.38  11
   0   1   8 8661.47 514.728  11
   0  -1  -8 10452.9 913.039   1
   0  -1  -8 9584.55 431.111  28
   0   1   8 9976.57 464.049  33
   0   1   9 3603.60 368.859  11
   0  -1  -9 3331.87 266.320  28
   0  -1  -9 4128.77 625.343   1
   0   1   9 3434.91 296.173  33
   0   1  10 54356.3 1362.85   6
   0  -1 -10 53404.2 1373.80  28
   0   1  11 38364.0 1036.01   7
   0   1  11 39640.3 1349.32  11
   0   1  12 87025.7 2237.58  11
   0  -1 -12 87468.7 1913.42  20
   0   1  12 87504.3 1852.44   7
   0   1  13 40468.3 1190.59  11
   0   2 -12 8131.45 376.420   8
   0  -2  12 8425.69 490.237  11
   0  -2  12 8455.89 373.772   7
   0  -2  11 10314.6 595.605  11
   0   2 -11 8765.23 463.100   8
   0  -2  11 9206.89 508.091  33
   0  -2  11 10407.2 475.929   7
   0  -2  10 45319.1 1322.02  33
   0  -2  10 43735.1 1430.26  11
   0  -2  10 45861.8 1256.98   7
   0  -2  10 44184.8 1182.74  15
   0  -2   9 4150.08 331.108   7
   0  -2   9 4702.02 361.604  33
   0  -2   9 4424.41 414.577  11
   0  -2   8 156500. 3228.94   7
   0  -2   8 150217. 3383.99  11
   0  -2   8 154536. 3244.18  33
   0  -2   7 64091.8 1553.09  33
   0  -2   7 64355.2 1664.18  11
   0  -2   6 76024.4 1824.69  11
   0  -2   6 78389.2 1733.54  33
   0   2  -5 112788. 2826.37  37
   0  -2   5 113576. 2309.84  33
   0  -2   4 378.290 83.6120  36
   0   2  -4 591.870 182.683  37
   0  -2   4 504.167 90.2801  38
   0  -2   4 521.886 94.2277  33
   0  -2   4 679.062 91.7350  16
   0  -2   3 130535. 2650.61  38
   0  -2   3 129160. 2612.78  16
   0  -2   3 131039. 2677.14  36
   0   2  -3 125853. 2979.80  37
   0  -2   2 164919. 3307.12  36
   0   2  -2 165415. 3564.69  37
   0  -2   2 161182. 3270.07  38
   0  -2   1 648147. 11776.4  38
   0  -2   1 663925. 11823.4  36
   0  -2   0 144166. 2993.00  38
   0   2   0 150101. 3178.84  37
   0  -2   0 147675. 3036.15  36
   0  -2  -1 31488.0 931.309  36
   0  -2  -1 31718.5 912.785  38
   0  -2  -2 172806. 3450.04  38
   0  -2  -2 170356. 3479.04  36
   0  -2  -3 11342.3 480.674  38
   0  -2  -3 10799.4 484.077  36
   0  -2  -4 841303. 15287.0  36
   0  -2  -4 865558. 15861.3   1
   0  -2  -4 863905. 15227.1  16
   0  -2  -4 820741. 15255.9  38
   0  -2  -5 3405.20 212.222  16
   0  -2  -5 2938.68 211.474  36
   0   2   5 2916.99 192.208  33
   0  -2  -5 3176.76 218.143  38
   0  -2  -5 3581.72 434.441   1
   0   2   6 28431.5 781.897  33
   0  -2  -6 28410.4 1374.35   1
   0   2   7 10443.8 525.727  11
   0  -2  -7 10471.0 438.565  19
   0  -2  -7 10872.0 901.686   1
   0  -2  -8 1278.87 376.636   1
   0  -2  -8 1716.82 192.821  28
   0  -2  -8 1291.30 176.588   9
   0   2   8 1577.18 238.265  11
   0  -2  -9 50812.4 1325.74  28
   0  -2  -9 50231.8 2359.70   1
   0   2   9 46960.3 1489.44  11
   0  -2 -10 20201.8 1527.43   1
   0   2  10 19134.2 902.838  11
   0  -2 -10 22137.2 782.248  28
   0   2  11 152324. 3094.18   6
   0  -2 -11 151170. 3124.30  28
   0   2  11 143924. 3407.50  11
   0   2  11 144494. 2964.87   7
   0   2  12 144.264 200.567  11
   0  -2 -12 15.9808 87.5014  20
   0   2  13 68686.8 1722.24  11
   0  -2 -13 66295.7 1469.38  20
   0   3 -12 610.697 120.155   8
   0  -3  12 570.708 163.731  11
   0  -3  12 358.945 98.5762   7
   0   3 -11 63845.6 1601.78   8
   0  -3  11 67359.3 1597.65   7
   0  -3  11 65738.7 1670.76  33
   0  -3  11 66220.8 1765.22  11
   0  -3  10 1766.35 223.182   7
   0  -3  10 1775.81 282.439  11
   0  -3  10 1445.17 218.512  33
   0  -3   9 89381.1 1999.62  15
   0  -3   9 91978.5 2165.81  33
   0  -3   9 86889.7 2278.85  11
   0  -3   9 89128.4 2126.14   7
   0  -3   8 13161.7 600.512   7
   0  -3   8 12560.6 663.500  11
   0  -3   8 12876.2 530.336  15
   0  -3   8 14778.1 632.353  33
   0  -3   7 100477. 2202.56   7
   0  -3   7 92663.7 2093.43  15
   0  -3   7 93587.4 2283.65  11
   0  -3   7 100550. 2205.63  33
   0  -3   6 60438.4 1444.36  33
   0  -3   6 58413.2 1524.12  11
   0  -3   6 57145.1 1430.80   7
   0  -3   5 72147.4 1610.61  33
   0   3  -5 69390.7 2173.06  37
   0  -3   4 340858. 6327.24  38
   0  -3   4 337340. 6344.96  36
   0  -3   4 335819. 6289.50  16
   0   3  -4 334615. 6892.24  37
   0  -3   3 28217.5 945.031  38
   0  -3   3 26531.3 883.687  16
   0  -3   3 26589.2 946.851  36
   0   3  -3 25365.6 1144.64  37
   0  -3   2 418987. 8030.80  38
   0   3  -2 409220. 8418.19  37
   0  -3   2 428443. 8091.84  36
   0   3  -1 12028.8 734.190  37
   0  -3   1 13134.9 638.044  36
   0  -3   1 11779.9 588.473  38
   0  -3   0 193180. 4075.32  38
   0  -3   0 196148. 4128.74  36
   0   3   0 199930. 4359.15  37
   0  -3  -1 35458.6 1164.04  36
   0  -3  -1 34460.9 1122.26  38
   0  -3  -2 29730.4 1129.59   1
   0  -3  -2 28717.7 1035.70  36
   0  -3  -2 28344.5 997.122  38
   0  -3  -3 367457. 7662.56   1
   0  -3  -3 379160. 7416.78  36
   0  -3  -3 389299. 7387.12  38
   0  -3  -4 169962. 3670.93  36
   0  -3  -4 160790. 4016.99   1
   0  -3  -4 169578. 3624.41  38
   0  -3  -5 818813. 15509.6   1
   0  -3  -5 785990. 14691.8  38
   0  -3  -5 829434. 14644.4  16
   0  -3  -5 764344. 14710.0  36
   0  -3  -6 66942.8 2409.74   1
   0  -3  -6 67302.6 1702.76  38
   0  -3  -6 65971.6 1697.03  36
   0  -3  -7 104467. 2285.91   9
   0  -3  -7 107911. 2275.55  19
   0  -3  -7 106186. 3445.75   1
   0   3   8 27563.2 997.741  11
   0  -3  -8 27242.5 882.012   9
   0  -3  -8 27578.5 1682.49   1
   0  -3  -8 29113.4 883.219  19
   0  -3  -9 10215.8 1076.07   1
   0  -3  -9 10272.3 503.559  28
   0   3   9 9319.63 584.957  11
   0   3  10 38250.7 1289.48  11
   0  -3 -10 38173.9 2183.95   1
   0  -3 -11 52152.8 2633.75   1
   0  -3 -11 54670.3 1445.08  28
   0   3  11 53912.0 1649.68  11
   0   3  12 46979.2 1442.58  11
   0   3  12 45565.1 1179.02   6
   0  -3 -12 47158.3 1230.51  28
   0  -3 -13 6438.54 322.715  20
   0   3  13 7135.87 436.051  11
   0   4 -11 61167.8 1523.34   8
   0  -4  11 64669.1 1661.18  11
   0  -4  11 59630.5 1552.28  33
   0  -4  10 47003.4 1273.54   7
   0   4 -10 43908.1 1259.04   8
   0  -4  10 45628.9 1385.59  11
   0  -4  10 42161.4 1253.78  33
   0  -4   9 677.673 182.993   7
   0  -4   9 548.636 216.854  11
   0  -4   9 442.690 157.851  33
   0  -4   8 28458.0 962.814   7
   0  -4   8 28685.5 962.267  33
   0  -4   8 26488.4 1027.58  11
   0  -4   8 27008.7 822.562  15
   0  -4   7 4713.07 297.435  15
   0  -4   7 4761.57 350.383   7
   0  -4   7 4540.47 383.226  11
   0  -4   7 4646.58 348.151  33
   0  -4   6 95790.5 2078.08  15
   0  -4   6 92667.8 2249.29  11
   0  -4   6 94738.0 2172.11   7
   0   4  -5 904.534 272.489  37
   0  -4   5 760.791 133.456   7
   0  -4   5 628.527 146.482  11
   0  -4   5 803.082 145.055  33
   0  -4   4 380188. 7313.54  36
   0   4  -4 370506. 7900.34  37
   0  -4   4 387403. 7284.01  38
   0  -4   4 378376. 7200.51  16
   0  -4   3 134230. 3084.66  16
   0   4  -3 133311. 3625.00  37
   0  -4   3 140175. 3242.11  36
   0  -4   3 131170. 2547.28  40
   0  -4   3 138684. 3183.79  38
   0  -4   2 165828. 3773.22  36
   0  -4   2 162361. 3060.04  40
   0  -4   2 160690. 3689.28  38
   0   4  -2 158625. 4136.85  37
   0   4  -1 174514. 4415.69  37
   0  -4   1 179364. 4090.94  36
   0  -4   1 181529. 3384.16  40
   0  -4   1 181257. 4043.67  38
   0  -4   0 6611.11 517.843  38
   0  -4   0 7641.73 282.379  40
   0  -4   0 7009.58 546.844  36
   0   4   0 7126.08 645.332  37
   0  -4  -1 104928. 2656.69  38
   0   4   1 100683. 2851.08  37
   0  -4  -1 104223. 2703.59  36
   0  -4  -1 110748. 2053.56  40
   0  -4  -2 15747.2 873.850   1
   0  -4  -2 13400.9 752.455  38
   0  -4  -2 14086.9 422.541  40
   0  -4  -2 14160.3 794.695  36
   0  -4  -3 247857. 5605.94   1
   0  -4  -3 252581. 5423.53  36
   0  -4  -3 250003. 4628.83  40
   0  -4  -3 256339. 5365.55  38
   0  -4  -4 2200.01 394.649   1
   0  -4  -4 1672.44 134.352  40
   0  -4  -4 1803.70 309.729  36
   0  -4  -4 1682.53 270.769  38
   0  -4  -5 91390.2 1842.58  40
   0  -4  -5 93517.9 2407.02  16
   0  -4  -5 92564.0 2520.62  36
   0  -4  -5 93432.2 2477.07  38
   0  -4  -5 90310.0 2921.57   1
   0  -4  -6 79381.6 2205.10  38
   0  -4  -6 80660.5 2134.66  16
   0  -4  -6 80003.8 2242.86  36
   0  -4  -7 14513.2 569.761  19
   0  -4  -7 15227.7 1219.92   1
   0  -4  -7 13700.6 521.182  21
   0  -4  -7 15125.1 588.739   9
   0  -4  -8 259906. 5084.24   9
   0  -4  -8 251294. 5038.81  19
   0   4   8 268476. 5281.13  11
   0  -4  -8 256854. 6851.64   1
   0  -4  -8 256786. 4953.75  21
   0  -4  -9 6382.25 899.892   1
   0  -4  -9 7320.86 436.204  28
   0  -4  -9 6682.68 429.135   9
   0  -4  -9 7063.49 428.138  19
   0   4   9 6335.87 481.564  11
   0  -4 -10 48998.7 2608.60   1
   0  -4 -10 49347.2 1376.12  28
   0   4  10 48249.5 1537.60  11
   0   4  11 5610.56 467.046  11
   0  -4 -11 6235.82 401.308  28
   0  -4 -11 5597.56 904.561   1
   0  -4 -12 9512.88 461.963  28
   0   4  12 9723.47 441.841   6
   0   4  12 9436.80 569.956  11
   0   4  13 2404.92 265.390  11
   0   4  13 2577.37 182.903   6
   0  -5  11 261.569 117.527  11
   0  -5  11 360.085 113.286   7
   0  -5  11 459.004 113.963  29
   0  -5  11 196.085 98.0451  33
   0   5 -11 367.272 120.918   8
   0  -5  10 65972.8 1761.87  11
   0  -5  10 69483.8 1646.33  29
   0  -5  10 67383.5 1680.40  33
   0   5 -10 66740.9 1662.84   8
   0   5  -9 3651.74 317.505   8
   0  -5   9 3480.73 365.929  11
   0  -5   9 3380.51 303.201  33
   0  -5   9 3919.12 341.040   7
   0  -5   8 4915.44 381.756   7
   0  -5   8 4757.81 420.613  11
   0  -5   8 4891.58 376.946  33
   0  -5   7 147864. 3177.51  33
   0  -5   7 149698. 3332.10  11
   0  -5   7 146136. 2988.30  15
   0  -5   7 145467. 3185.80   7
   0  -5   6 2383.99 262.179  33
   0  -5   6 3375.13 251.810  15
   0  -5   6 2918.33 310.469  11
   0  -5   6 2709.04 264.581   7
   0  -5   5 120984. 2668.11   7
   0   5  -5 126716. 3739.86  37
   0  -5   5 122616. 2764.70  11
   0  -5   5 127412. 2688.77  33
   0  -5   5 126238. 2570.52  15
   0  -5   4 19306.4 596.922  30
   0  -5   4 19327.9 939.076  16
   0   5  -4 19684.7 1272.71  37
   0  -5   4 19384.7 974.798  38
   0  -5   4 20145.1 621.950  15
   0  -5   4 19537.1 670.099  33
   0  -5   4 21183.5 1034.43  36
   0  -5   4 18150.7 709.678  11
   0  -5   4 18730.4 658.685   7
   0  -5   3 146879. 3582.01  38
   0  -5   3 137967. 3422.04  16
   0  -5   3 140512. 2954.20  11
   0  -5   3 141364. 2757.89  40
   0  -5   3 144295. 3613.91  36
   0   5  -3 142560. 4130.04  37
   0  -5   2 40692.9 1597.04  36
   0  -5   2 38903.7 1526.99  38
   0   5  -2 40556.6 1893.77  37
   0  -5   2 40650.2 1480.75  16
   0  -5   2 41415.2 971.173  40
   0  -5   1 281297. 6129.38  36
   0   5  -1 276084. 6586.09  37
   0  -5   1 274148. 5122.61  40
   0  -5   1 280547. 6044.98  38
   0   5   0 246029. 5990.75  37
   0  -5   0 256606. 5657.40  36
   0  -5   0 248645. 5551.81  38
   0  -5   0 248589. 4655.84  40
   0  -5  -1 7048.00 301.355  40
   0  -5  -1 6444.07 585.104  38
   0  -5  -1 6231.91 596.337  36
   0   5   1 6606.94 683.721  37
   0  -5  -2 110708. 2199.81  40
   0   5   2 113002. 3243.65  37
   0  -5  -2 103286. 2994.23  36
   0  -5  -2 106898. 2961.74  38
   0  -5  -2 107944. 3098.08   1
   0  -5  -3 2195.99 391.713  36
   0  -5  -3 2336.86 426.714   1
   0  -5  -3 2883.62 414.779  38
   0  -5  -3 2424.81 181.276  40
   0  -5  -4 58198.0 1297.66  40
   0  -5  -4 57130.1 1980.22  38
   0  -5  -4 61863.0 2098.37  36
   0  -5  -4 56728.4 2199.99   1
   0  -5  -5 1602.94 419.266   1
   0  -5  -5 1644.72 320.033  36
   0  -5  -5 1994.33 319.227  16
   0  -5  -5 1455.84 141.787  40
   0  -5  -5 1321.43 287.698  38
   0  -5  -6 17722.2 550.822  40
   0  -5  -6 15416.5 963.172  36
   0  -5  -6 19949.1 1004.10  16
   0  -5  -6 17810.8 639.462  19
   0  -5  -6 17335.2 1284.92   1
   0  -5  -6 19897.7 672.023   9
   0  -5  -6 19024.2 672.852  26
   0  -5  -6 18077.1 1015.37  38
   0  -5  -7 152592. 4781.33   1
   0  -5  -7 159185. 3252.58   9
   0  -5  -7 153035. 3152.81  21
   0  -5  -7 154108. 3213.34  19
   0   5   8 59170.6 2311.69  37
   0  -5  -8 60025.1 1459.89  21
   0  -5  -8 59239.4 1556.78   9
   0  -5  -8 57474.8 1515.57  19
   0  -5  -8 56710.0 2755.69   1
   0  -5  -9 170974. 5586.96   1
   0  -5  -9 180464. 3764.78  19
   0   5   9 181542. 3967.97  11
   0  -5  -9 185131. 3656.52  21
   0  -5  -9 183826. 3607.16   3
   0  -5  -9 171490. 3784.66   9
   0  -5 -10 23122.6 1780.74   1
   0   5  10 23764.3 980.537  11
   0  -5 -10 22520.9 841.914  28
   0   5  11 41805.1 1367.28  11
   0  -5 -11 42860.4 1231.54  28
   0  -5 -12 31786.6 949.745  28
   0   5  12 32348.3 1089.06  11
   0   5  13 5245.42 353.089  11
   0   5  13 5050.57 258.426   6
   0  -5 -13 4834.92 272.079  28
   0   6 -10 7780.88 385.411   8
   0  -6  10 7080.09 378.817  33
   0  -6  10 7325.14 352.277  29
   0  -6  10 7601.72 393.733   7
   0  -6   9 45010.5 1247.57   7
   0  -6   9 43606.0 1223.53  33
   0  -6   9 44092.3 1312.15  11
   0   6  -9 42491.1 1195.42   8
   0  -6   9 43878.9 1173.94  29
   0  -6   8 12447.3 563.448  29
   0  -6   8 13466.6 632.067   7
   0   6  -8 13712.1 607.388   8
   0  -6   8 13431.1 610.814  33
   0  -6   8 12836.9 671.591  11
   0  -6   7 27327.9 1035.20  11
   0  -6   7 27696.6 910.626  29
   0  -6   7 27667.6 952.505  33
   0  -6   7 27159.2 956.545   7
   0  -6   6 70981.2 1942.09  11
   0  -6   6 73603.6 1848.56   7
   0  -6   6 75157.1 1678.05  15
   0  -6   6 71087.2 1826.80  33
   0  -6   6 71990.8 1616.78  23
   0  -6   5 10401.0 428.569  30
   0  -6   5 9819.07 504.957  33
   0  -6   5 9760.75 412.819  23
   0  -6   5 9850.97 502.341   7
   0  -6   5 10022.0 433.922  15
   0  -6   5 10251.2 567.725  11
   0  -6   5 8790.27 450.676  29
   0  -6   4 55893.4 1335.81  15
   0  -6   4 55095.8 1937.90  16
   0  -6   4 55546.4 2011.05  36
   0  -6   4 56146.7 1435.24  33
   0  -6   4 56730.9 1535.13  11
   0  -6   4 56774.7 1434.29   7
   0  -6   4 56733.6 1330.42  30
   0   6  -4 55740.4 2489.73  37
   0  -6   4 58019.4 2022.13  38
   0  -6   4 53893.8 1381.84  29
   0  -6   3 20299.8 632.916  15
   0  -6   3 21163.3 1168.19  38
   0  -6   3 19146.1 585.380   5
   0  -6   3 19632.3 626.967  30
   0  -6   3 20685.3 764.328  11
   0  -6   3 20696.7 1188.46  36
   0   6  -3 18219.4 1393.39  37
   0  -6   3 19816.4 684.204   7
   0  -6   3 19193.0 590.064  13
   0  -6   3 20746.4 1102.31  16
   0  -6   3 20228.6 618.179  40
   0  -6   3 19765.2 660.786  29
   0  -6   2 179782. 4280.11  16
   0  -6   2 169532. 3368.16   7
   0   6  -2 164543. 4971.48  37
   0  -6   2 163805. 3299.77  40
   0  -6   2 164744. 3256.98   5
   0  -6   2 169520. 4427.10  36
   0  -6   2 170628. 4352.51  38
   0  -6   2 173423. 3313.04  30
   0  -6   2 169696. 3493.07  11
   0  -6   2 169227. 3297.70  15
   0  -6   2 168400. 3335.84  29
   0   6  -1 4223.57 685.415  37
   0  -6   1 4687.72 564.905  38
   0  -6   1 4439.92 511.468  16
   0  -6   1 4639.21 575.966  36
   0  -6   1 4883.84 275.758  40
   0  -6   0 260950. 5020.59  40
   0  -6   0 268104. 6171.88  38
   0   6   0 275075. 6758.75  37
   0  -6  -1 41690.7 1787.11   1
   0  -6  -1 43484.0 1794.73  38
   0   6   1 42079.3 2015.00  37
   0  -6  -1 42274.3 1055.10  40
   0  -6  -1 41460.9 1816.84  36
   0   6   2 88144.6 3085.52  37
   0  -6  -2 91877.5 1941.77  40
   0  -6  -2 92282.1 2871.22  38
   0  -6  -2 89991.3 2925.49  36
   0  -6  -2 89685.5 2921.97   1
   0   6   3 87311.6 3007.52  37
   0  -6  -3 88349.3 1870.14  40
   0  -6  -3 88373.2 2878.69  36
   0  -6  -3 82336.8 2739.95  38
   0  -6  -3 80015.3 2842.87   1
   0  -6  -4 77.4694 76.6599  40
   0  -6  -4 193.347 241.717  36
   0   6   4 135.944 251.815  37
   0  -6  -4 960.198 153.293  26
   0  -6  -4 814.479 310.622   1
   0  -6  -4 306.421 231.903  38
   0  -6  -4 57.2595 159.491  16
   0  -6  -5 82328.2 2824.88  36
   0  -6  -5 86804.3 1968.65  26
   0  -6  -5 87988.5 1948.15   9
   0  -6  -5 87253.6 3162.86   1
   0  -6  -5 86756.2 1842.25   5
   0  -6  -5 83884.4 1894.44  29
   0  -6  -5 88864.5 1878.35  40
   0  -6  -5 83945.0 2684.76  16
   0   6   5 88522.0 3059.15  37
   0  -6  -5 84448.8 2794.57  38
   0  -6  -6 17651.8 1121.30  38
   0  -6  -6 16869.6 1127.61  36
   0  -6  -6 16000.4 1311.67   1
   0  -6  -6 17280.2 661.995   9
   0  -6  -6 17797.2 657.822  19
   0  -6  -6 20097.7 708.757  26
   0  -6  -6 17909.5 595.730  40
   0  -6  -6 17869.0 1075.22  16
   0   6   6 19083.1 1301.89  37
   0  -6  -7 51333.5 1288.30  32
   0  -6  -7 52309.0 1333.30  21
   0  -6  -7 52587.3 1403.03   9
   0   6   7 53476.0 2313.66  37
   0  -6  -7 53059.9 2045.70  38
   0  -6  -7 50617.6 1367.44  19
   0  -6  -7 50063.7 2020.74  36
   0  -6  -7 50314.7 2532.04   1
   0  -6  -8 8123.76 1036.63   1
   0  -6  -8 9920.09 473.537  21
   0  -6  -8 8807.17 498.377   9
   0   6   8 10603.6 996.746  37
   0  -6  -8 9531.91 502.117  19
   0  -6  -9 59084.5 1447.28   3
   0  -6  -9 52028.9 1431.64  21
   0  -6  -9 62625.2 1639.07   9
   0  -6  -9 56794.6 2917.36   1
   0  -6  -9 65664.3 1616.14  19
   0  -6 -10 87676.5 2110.87  19
   0  -6 -10 84817.8 2107.95  28
   0   6  10 91770.2 2300.19  11
   0  -6 -10 92165.9 1991.24  21
   0  -6 -10 88203.3 3710.99   1
   0  -6 -10 83864.6 2139.62   9
   0  -6 -10 91054.7 1956.50   3
   0   6  11 6906.93 486.707  11
   0  -6 -11 5968.93 389.904  28
   0  -6 -12 64517.6 1565.80  28
   0   6  12 67530.7 1716.13  11
   0   6  13 2055.72 162.061   6
   0  -6 -13 2135.76 178.357  28
   0   6  13 2118.27 222.643  11
   0  -7   9 3066.84 249.626  33
   0  -7   9 3147.32 222.957  29
   0  -7   9 3263.26 263.086   7
   0   7  -9 3007.54 244.458   8
   0   7  -8 127613. 2701.38   8
   0  -7   8 124983. 2736.34  33
   0  -7   8 124363. 2652.21  29
   0  -7   8 129627. 2768.01   7
   0  -7   7 3591.47 289.125  29
   0  -7   7 3998.49 336.778   7
   0   7  -7 3763.98 308.822   8
   0  -7   7 4034.64 331.247  33
   0  -7   7 3939.69 377.282  11
   0  -7   6 72982.7 1963.93  11
   0   7  -6 72533.3 1776.04   8
   0  -7   6 69403.4 1607.65  23
   0  -7   6 74071.4 1846.22  33
   0  -7   6 76002.3 1859.37   7
   0  -7   6 74391.5 1772.34  29
   0  -7   5 2502.71 215.610  23
   0  -7   5 2760.88 281.478  33
   0  -7   5 2906.34 229.245  30
   0  -7   5 2478.96 313.268  11
   0  -7   5 2371.39 264.945   7
   0  -7   5 2555.32 216.554  15
   0  -7   5 2620.78 257.109  29
   0  -7   4 1265.65 205.569  33
   0  -7   4 1403.00 167.540  15
   0   7  -4 1205.62 490.920  37
   0  -7   4 1332.23 163.751  23
   0  -7   4 1113.93 184.085   7
   0  -7   4 1183.34 174.862  29
   0  -7   4 1440.06 178.196  30
   0  -7   4 1310.85 239.888  11
   0  -7   3 106231. 2270.61  15
   0  -7   3 109501. 2298.15  30
   0  -7   3 106688. 2332.78  29
   0  -7   3 103071. 2355.15   7
   0  -7   3 106903. 2234.43  13
   0   7  -3 107596. 4023.77  37
   0  -7   3 108257. 3356.69  38
   0  -7   3 101528. 3187.16  16
   0  -7   3 108397. 2275.73  40
   0  -7   3 109816. 3425.56  36
   0  -7   3 110395. 2301.37  23
   0  -7   3 107014. 2235.69   5
   0  -7   2 2029.61 182.584   5
   0  -7   2 2034.34 195.626  30
   0  -7   2 1695.72 184.448  40
   0  -7   2 2019.11 208.209   7
   0  -7   2 2052.09 424.846  38
   0   7  -2 1912.67 187.710   8
   0  -7   2 1515.08 390.568  36
   0  -7   2 1871.25 401.163  16
   0  -7   2 1822.70 179.209  15
   0   7  -2 1487.31 526.307  37
   0  -7   2 1890.67 198.628  29
   0  -7   1 99619.1 3147.14  16
   0  -7   1 102081. 3322.49  38
   0  -7   1 103502. 2168.68  30
   0  -7   1 98904.1 2140.64  15
   0  -7   1 104248. 2139.94   5
   0  -7   1 102197. 2286.24  27
   0   7  -1 101267. 3873.76  37
   0  -7   1 100275. 3381.03  36
   0  -7   1 103477. 2199.63  40
   0  -7   1 96475.4 2172.29   7
   0  -7   1 101224. 2178.82  29
   0  -7   0 22156.2 1422.51  36
   0  -7   0 23399.1 710.694  30
   0  -7   0 22195.5 783.340  27
   0  -7   0 21855.6 699.215   7
   0  -7   0 23138.5 1325.46  16
   0  -7   0 22550.3 731.160  40
   0   7   0 20576.0 1569.15  37
   0  -7   0 22550.4 709.609  29
   0  -7   0 23706.5 1382.25   1
   0  -7   0 22569.7 695.630  15
   0  -7   0 23281.6 694.050   5
   0  -7   0 22182.0 1384.27  38
   0  -7  -1 85357.6 1939.19  40
   0  -7  -1 89436.5 2923.97  16
   0   7   1 86811.6 3362.22  37
   0  -7  -1 87518.4 1912.26  30
   0  -7  -1 87140.5 3022.49  38
   0  -7  -1 89347.9 1900.50   5
   0  -7  -1 88418.6 3004.61   1
   0  -7  -1 85299.9 1952.72   4
   0  -7  -1 83462.9 3043.45  36
   0  -7  -1 86842.1 1915.06  29
   0  -7  -1 90985.8 1919.08  15
   0  -7  -1 89243.0 2046.83  27
   0  -7  -2 5601.64 699.173   1
   0  -7  -2 6835.06 364.991  40
   0  -7  -2 6594.83 327.244  23
   0   7   2 6684.53 853.213  37
   0  -7  -2 6007.61 348.905   4
   0  -7  -2 7160.19 809.003  36
   0  -7  -2 6385.28 336.278  29
   0  -7  -2 6210.01 335.047  15
   0  -7  -2 5946.30 316.302   5
   0  -7  -2 6167.42 684.439  16
   0  -7  -2 6573.24 743.893  38
   0  -7  -2 6544.30 396.527  27
   0  -7  -3 102806. 3453.58  36
   0  -7  -3 102558. 2188.45  29
   0  -7  -3 100221. 3426.64   1
   0  -7  -3 103051. 2275.72  26
   0  -7  -3 100320. 2235.03   4
   0  -7  -3 105829. 2322.26  27
   0  -7  -3 100021. 3210.99  16
   0  -7  -3 101275. 2136.47  23
   0  -7  -3 102303. 2198.98  15
   0  -7  -3 105429. 2166.05   5
   0  -7  -3 96378.2 2171.04   9
   0   7   3 100389. 3589.89  37
   0  -7  -3 99407.1 3334.44  38
   0  -7  -3 105677. 2227.06  40
   0  -7  -4 90481.8 1935.26  23
   0  -7  -4 90885.9 3221.42  36
   0  -7  -4 93358.9 2042.20  40
   0  -7  -4 93854.7 3186.34  38
   0  -7  -4 90097.1 2015.43  29
   0   7   4 92173.8 3393.94  37
   0  -7  -4 88992.7 2998.78  16
   0  -7  -4 92996.1 3330.30   1
   0  -7  -4 91639.0 2076.24   4
   0  -7  -4 96291.2 2109.76  26
   0  -7  -4 93745.2 1989.90   5
   0  -7  -4 90022.4 2037.58   9
   0  -7  -5 1954.97 200.954  40
   0  -7  -5 1789.52 175.775   5
   0  -7  -5 1703.47 208.502  26
   0  -7  -5 1642.37 397.454  38
   0  -7  -5 1691.89 189.327  29
   0   7   5 2267.71 524.747  37
   0  -7  -5 1405.52 429.813   1
   0  -7  -5 1442.58 379.790  16
   0  -7  -5 1933.11 213.344   9
   0  -7  -5 2108.37 461.254  36
   0  -7  -6 44148.2 1145.52  40
   0  -7  -6 41758.8 1094.65   5
   0  -7  -6 44957.5 2362.48   1
   0  -7  -6 44012.4 1233.75  26
   0  -7  -6 43736.2 2059.73  36
   0  -7  -6 45376.7 2045.17  38
   0  -7  -6 44591.8 1230.00   9
   0   7   6 43418.9 2212.61  37
   0  -7  -6 43400.8 1203.70  19
   0  -7  -6 41971.5 1096.28  13
   0  -7  -6 42955.1 1912.98  16
   0   7   7 882.495 325.681  37
   0  -7  -7 666.195 125.544  40
   0  -7  -7 641.644 152.073  21
   0  -7  -7 1111.94 468.823   1
   0  -7  -7 668.360 281.699  16
   0  -7  -7 895.007 328.744  38
   0  -7  -7 672.895 169.468  19
   0  -7  -7 939.893 305.076  36
   0  -7  -7 1191.66 172.201  32
   0  -7  -7 821.064 179.629   9
   0  -7  -8 43757.2 1346.76   9
   0  -7  -8 50639.5 1257.22  32
   0  -7  -8 42829.4 1303.01  19
   0  -7  -8 45160.7 2544.65   1
   0  -7  -8 51886.6 1318.40  21
   0   7   8 49117.7 2367.74  37
   0  -7  -9 3493.87 314.356  19
   0  -7  -9 3186.64 323.053   9
   0  -7  -9 3467.83 274.036   3
   0  -7  -9 3128.78 722.669   1
   0  -7  -9 3798.53 291.049  21
   0  -7 -10 39117.8 2361.27   1
   0  -7 -10 42529.1 1100.80  21
   0  -7 -10 42067.3 1084.64   3
   0  -7 -10 36913.2 1196.85   9
   0   7  10 41604.8 1317.54  11
   0  -7 -10 41152.3 1191.23  19
   0  -7 -10 38021.0 1175.29  28
   0  -7 -11 121406. 2408.26  21
   0  -7 -11 115636. 2578.09  28
   0   7  11 117354. 2720.30  11
   0   7  12 38422.2 1110.99  11
   0  -7 -12 36660.0 1000.15  28
   0   7  13 81217.4 1660.12   6
   0   7  13 83788.1 1799.03  11
   0  -7 -13 79282.9 1684.33  28
   0  -8   8 13676.6 481.094  29
   0   8  -8 13709.3 512.213   8
   0  -8   8 14375.3 553.497  33
   0  -8   8 14516.3 572.823  27
   0  -8   8 13595.1 536.578   7
   0  -8   7 39076.3 1050.33  29
   0  -8   7 42263.2 1185.69  27
   0   8  -7 39562.5 1077.04   8
   0  -8   7 38676.3 1117.34   7
   0  -8   7 38315.5 1116.88  33
   0   8  -6 7925.03 419.058   8
   0  -8   6 7363.00 462.895  27
   0  -8   6 7459.90 399.255  29
   0  -8   6 6772.21 423.774  33
   0  -8   6 7082.97 333.156  23
   0  -8   6 7276.34 434.067   7
   0  -8   5 56751.6 1521.02   7
   0   8  -5 59194.2 1477.70   8
   0  -8   5 57177.6 1544.83  33
   0  -8   5 56492.2 1387.59  23
   0  -8   5 57860.3 1470.16  29
   0  -8   5 61041.4 1620.21  27
   0  -8   4 33584.5 1115.10  27
   0  -8   4 33566.9 1044.32   7
   0  -8   4 33957.3 938.943  15
   0  -8   4 33663.5 965.129  23
   0   8  -4 33267.5 988.662   8
   0  -8   4 34069.9 966.423  30
   0  -8   4 32180.3 990.298  29
   0  -8   4 31886.4 1051.83  33
   0  -8   3 44569.8 1216.56  23
   0  -8   3 43881.5 2021.98  16
   0  -8   3 47326.1 1259.42  29
   0   8  -3 47774.8 1224.96   8
   0  -8   3 44106.5 1163.14   5
   0   8  -3 41562.9 2518.47  37
   0  -8   3 45711.2 1304.55  33
   0  -8   3 47000.9 1226.99  30
   0  -8   3 47781.3 2181.15  38
   0  -8   3 48666.7 1220.63  40
   0  -8   3 46132.6 1275.87   7
   0  -8   3 44197.6 1355.38  27
   0  -8   3 49979.7 1218.62  15
   0  -8   3 46986.8 2184.38  36
   0  -8   3 45374.0 1167.45  13
   0  -8   2 152715. 3318.81  27
   0  -8   2 153117. 4577.39  38
   0  -8   2 145677. 3158.63   7
   0   8  -2 155625. 3103.20   8
   0  -8   2 157284. 3177.58  40
   0  -8   2 148841. 3150.51  29
   0  -8   2 156139. 3160.30  23
   0  -8   2 154932. 3117.72  15
   0  -8   2 151938. 3102.00  13
   0  -8   2 155690. 3157.68  30
   0  -8   2 151428. 3101.59   5
   0   8  -2 150128. 5301.15  37
   0  -8   2 147529. 4590.58  36
   0  -8   2 143320. 4322.06  16
   0  -8   1 38377.3 1199.95  27
   0  -8   1 40884.1 1097.11  23
   0  -8   1 39646.5 1092.15   7
   0  -8   1 38118.5 2008.37  38
   0  -8   1 39095.2 1113.89  40
   0  -8   1 40390.5 1074.94  13
   0   8  -1 36369.2 2370.15  37
   0  -8   1 40458.5 1101.70  30
   0  -8   1 39123.8 1088.14  29
   0  -8   1 39758.8 1067.57  15
   0  -8   1 39170.4 1925.89  16
   0  -8   1 36956.7 2034.32  36
   0  -8   1 38980.5 1059.26   5
   0  -8   0 34908.3 970.327   5
   0  -8   0 33657.6 973.198  29
   0  -8   0 33448.7 991.007   4
   0  -8   0 32170.1 1907.23  36
   0  -8   0 34698.1 970.970  15
   0  -8   0 33162.8 1873.75  38
   0  -8   0 34453.9 980.874  23
   0  -8   0 33250.0 1781.62  16
   0  -8   0 35867.6 1835.95   1
   0  -8   0 34622.6 989.052  30
   0   8   0 35499.6 2243.62  37
   0  -8   0 34621.7 963.046   7
   0  -8   0 34482.2 1022.57  40
   0  -8   0 34425.1 1101.44  27
   0  -8  -1 12621.7 517.209  29
   0  -8  -1 6930.64 899.978  38
   0  -8  -1 12428.1 596.697  27
   0   8   1 5673.51 967.006  37
   0  -8  -1 12264.0 507.967  15
   0  -8  -1 13038.2 541.699   4
   0  -8  -1 11689.4 1038.81   1
   0  -8  -1 12312.2 505.248  23
   0  -8  -1 11662.9 533.991  40
   0  -8  -1 12722.3 509.674   5
   0  -8  -1 11536.9 1031.36  16
   0  -8  -1 7596.27 954.903  36
   0  -8  -2 66791.4 1598.37  40
   0  -8  -2 63864.9 2656.65   1
   0  -8  -2 47812.4 2479.23  36
   0  -8  -2 65885.2 1509.69  23
   0  -8  -2 62704.7 2571.03  16
   0  -8  -2 65643.4 1524.95   5
   0  -8  -2 65195.0 1538.03  15
   0  -8  -2 65608.5 1530.82  29
   0  -8  -2 62675.3 1552.75   4
   0  -8  -2 66381.0 1687.20  27
   0  -8  -3 13450.1 561.067  15
   0  -8  -3 14017.7 530.487  23
   0   8   3 14967.8 1374.26  37
   0  -8  -3 14089.6 1205.71  38
   0  -8  -3 14242.3 637.976  27
   0  -8  -3 12918.2 564.724   4
   0  -8  -3 13653.3 542.142   5
   0  -8  -3 13929.1 552.068  29
   0  -8  -3 13252.8 1168.62   1
   0  -8  -3 12528.8 1079.19  16
   0  -8  -3 14379.9 597.788  40
   0  -8  -3 13351.4 542.121   9
   0  -8  -3 14100.0 1255.22  36
   0  -8  -3 13761.8 598.840  26
   0  -8  -4 212634. 5903.62  36
   0  -8  -4 198210. 4156.88  40
   0  -8  -4 212328. 5949.44   1
   0  -8  -4 206191. 5747.06  38
   0  -8  -4 208440. 4045.21  23
   0  -8  -4 210110. 4218.49  26
   0  -8  -4 210251. 4200.56   4
   0  -8  -4 210283. 4129.13  29
   0   8   4 211832. 6163.20  37
   0  -8  -4 211370. 4160.39   9
   0  -8  -4 201217. 5524.75  16
   0  -8  -4 207333. 4103.04   5
   0  -8  -5 145567. 3110.68  26
   0  -8  -5 142789. 4336.06  16
   0  -8  -5 141236. 2990.72  13
   0  -8  -5 145245. 4563.63  36
   0  -8  -5 146103. 4498.93  38
   0   8   5 149614. 4879.65  37
   0  -8  -5 151152. 3046.97  29
   0  -8  -5 145212. 3063.65  40
   0  -8  -5 146995. 3086.60   9
   0  -8  -5 143225. 2992.52   5
   0  -8  -5 145828. 4778.67   1
   0  -8  -6 16611.6 1459.91   1
   0  -8  -6 17238.1 1320.46  38
   0   8   6 16442.5 1437.90  37
   0  -8  -6 17140.9 677.658  32
   0  -8  -6 18155.6 1289.26  16
   0  -8  -6 18827.0 678.547  40
   0  -8  -6 17808.5 628.893  13
   0  -8  -6 17936.4 699.983  19
   0  -8  -6 19200.1 1415.39  36
   0  -8  -6 17780.7 708.798   9
   0  -8  -6 17212.5 705.266  26
   0  -8  -6 17716.9 630.766   5
   0  -8  -7 37741.7 1001.05  13
   0  -8  -7 36693.5 2255.92   1
   0  -8  -7 36006.7 1117.30  19
   0  -8  -7 37556.2 1156.75   9
   0  -8  -7 34459.5 1070.75  21
   0  -8  -7 38604.0 1015.34   5
   0  -8  -7 37353.9 1048.11  40
   0  -8  -7 37178.9 1940.05  38
   0  -8  -7 36846.3 1082.92  32
   0   8   7 38644.5 2205.08  37
   0  -8  -7 40352.3 1918.83  16
   0  -8  -7 40210.9 2032.62  36
   0  -8  -8 150.375 101.582  32
   0  -8  -8 262.142 302.807   1
   0  -8  -8 347.570 149.072  19
   0  -8  -8 361.425 156.481   9
   0  -8  -8 531.239 150.672  21
   0   8   8-187.557 405.818  37
   0  -8  -9 25236.3 824.867  21
   0  -8  -9 25590.0 822.152   3
   0  -8  -9 24786.8 907.277   9
   0  -8  -9 26985.5 896.954  19
   0  -8  -9 24827.3 1862.27   1
   0  -8 -10 1634.31 216.801  19
   0  -8 -10 1392.89 169.263  21
   0  -8 -10 1361.27 164.963   3
   0  -8 -10 1552.57 219.852  28
   0   8  10 1516.88 276.378  11
   0  -8 -11 58326.9 1306.31  21
   0  -8 -11 58925.0 1291.84   3
   0  -8 -11 57419.3 1432.67  28
   0   8  11 60653.4 1558.18  11
   0   8  12 7425.99 392.483  11
   0  -8 -12 7198.82 336.590  28
   0  -9   7 15566.5 495.096  29
   0  -9   7 16414.9 580.702  33
   0  -9   7 15898.6 603.430  27
   0  -9   7 16013.4 553.575   7
   0   9  -7 16249.1 527.881   8
   0  -9   6 8932.16 446.900  33
   0  -9   6 9537.83 408.001  29
   0   9  -6 9835.70 421.861   8
   0  -9   6 9853.74 497.902  27
   0  -9   6 9650.03 445.316   7
   0  -9   5 13827.3 601.977  33
   0  -9   5 14996.5 562.625  29
   0  -9   5 14479.2 522.589  23
   0  -9   5 13473.9 644.207  27
   0  -9   5 14452.2 588.699   7
   0   9  -5 14261.3 548.487   8
   0  -9   4 136124. 3043.13  27
   0  -9   4 132642. 2939.77  33
   0  -9   4 140017. 2863.68  29
   0  -9   4 135309. 2827.24  23
   0   9  -4 138226. 2832.54   8
   0  -9   4 133884. 2892.57   7
   0   9  -3 1187.98 160.837   8
   0  -9   3 1265.37 160.510  13
   0   9  -3 1211.93 589.291  37
   0  -9   3 1613.29 220.595  33
   0  -9   3 1333.39 163.602  15
   0  -9   3 1253.41 165.489   5
   0  -9   3 1455.56 190.266  29
   0  -9   3 1384.00 249.976  27
   0  -9   3 1438.59 194.019   7
   0  -9   3 1298.74 172.647  40
   0  -9   3 1164.06 178.982  23
   0  -9   2 57343.3 2495.83  16
   0  -9   2 58613.3 1472.51  40
   0  -9   2 56891.8 1611.81  27
   0  -9   2 55873.0 2592.01  38
   0  -9   2 56947.2 1410.25  13
   0  -9   2 57068.8 1452.06  23
   0  -9   2 55189.2 1393.45  32
   0  -9   2 55211.6 1501.01  33
   0  -9   2 58558.6 1423.98   5
   0  -9   2 59505.6 1459.97  29
   0   9  -2 51598.8 2985.82  37
   0  -9   2 59232.3 1422.58  15
   0  -9   2 54637.5 2598.51  36
   0  -9   2 56204.8 1441.55   7
   0  -9   1 3868.20 311.066  40
   0  -9   1 2693.83 530.996  16
   0  -9   1 3513.38 274.826  13
   0  -9   1 3465.25 274.377  15
   0  -9   1 3629.36 283.394  29
   0  -9   1 3420.67 278.610  23
   0  -9   1 3214.57 262.304   7
   0  -9   1 3479.81 350.228  27
   0  -9   1 2156.33 509.811  38
   0   9  -1 3411.34 793.655  37
   0  -9   1 3224.96 269.196   5
   0  -9   1 3428.79 660.575  36
   0  -9   0 1430.60 190.522  13
   0   9   0 1259.32 551.470  37
   0  -9   0 1417.37 248.106  27
   0  -9   0 1372.76 193.171  23
   0  -9   0 1201.52 169.311  29
   0  -9   0 1951.50 471.220  16
   0  -9   0 1473.25 458.092  36
   0  -9   0 1058.15 189.624  40
   0  -9   0 706.293 368.675  38
   0  -9   0 1409.77 186.149  15
   0  -9   0 1317.84 186.001   5
   0  -9  -1 53643.9 1385.97   5
   0   9   1 52188.4 2897.25  37
   0  -9  -1 55009.1 2642.57  38
   0  -9  -1 53738.9 1392.88  13
   0  -9  -1 54233.1 2495.23  16
   0  -9  -1 54244.3 1385.47  23
   0  -9  -1 54940.1 1547.03  27
   0  -9  -1 54084.8 1387.96  15
   0  -9  -1 55539.6 1470.91  40
   0  -9  -1 53669.7 2668.21  36
   0  -9  -1 54586.0 1395.66   4
   0  -9  -1 52025.6 2411.74   1
   0  -9  -1 53105.0 1373.10  29
   0   9   2 13630.3 1443.11  37
   0  -9  -2 14939.5 652.425  26
   0  -9  -2 16407.8 633.194  13
   0  -9  -2 15173.6 702.555  27
   0  -9  -2 13202.2 1295.58  36
   0  -9  -2 13762.0 1228.12   1
   0  -9  -2 15303.2 600.604  29
   0  -9  -2 14654.5 1314.86  38
   0  -9  -2 15561.5 597.581  23
   0  -9  -2 15616.4 616.122   5
   0  -9  -2 14768.7 644.524  40
   0  -9  -2 14962.0 610.158  15
   0  -9  -2 15038.5 615.836   4
   0  -9  -2 15377.1 1273.18  16
   0  -9  -3 106462. 2385.63  13
   0  -9  -3 110807. 2384.09  29
   0  -9  -3 108831. 2354.89   9
   0  -9  -3 106383. 3904.32  38
   0  -9  -3 105374. 3850.41   1
   0  -9  -3 100514. 3688.90  16
   0  -9  -3 108583. 2342.05  23
   0   9   3 101575. 4153.28  37
   0  -9  -3 113414. 2572.56  27
   0  -9  -3 108766. 4025.03  36
   0  -9  -3 111549. 2488.48  40
   0  -9  -3 110031. 2472.84  26
   0  -9  -3 106435. 2418.58   4
   0  -9  -3 106856. 2382.10   5
   0  -9  -4 20874.0 736.749  13
   0  -9  -4 21670.9 799.844  26
   0  -9  -4 20519.4 1556.20  38
   0  -9  -4 18669.5 1521.01  36
   0  -9  -4 21717.6 796.770  40
   0  -9  -4 21495.6 739.460  29
   0  -9  -4 22216.9 1632.45   1
   0  -9  -4 20693.8 686.203  23
   0  -9  -4 20030.4 729.041   9
   0  -9  -4 20460.2 1486.75  16
   0  -9  -4 20720.4 735.569   5
   0   9   4 22465.7 1788.70  37
   0  -9  -5 72361.6 1711.77  13
   0  -9  -5 69014.2 1772.10  26
   0  -9  -5 64569.2 2804.27  16
   0  -9  -5 69908.8 1737.42   9
   0  -9  -5 69270.7 3039.41  36
   0  -9  -5 73734.0 1792.46  32
   0  -9  -5 71698.3 1607.26  23
   0  -9  -5 77730.4 1742.88   5
   0  -9  -5 66134.3 2946.16  38
   0  -9  -5 66938.3 1736.59  40
   0  -9  -5 65226.6 3035.84   1
   0   9   5 70298.0 3290.12  37
   0  -9  -6 2782.89 263.397  40
   0  -9  -6 2275.92 512.904  16
   0   9   6 2659.72 661.967  37
   0  -9  -6 3610.11 681.877  36
   0  -9  -6 2852.21 273.280   9
   0  -9  -6 2728.35 585.346  38
   0  -9  -6 2698.67 238.177  13
   0  -9  -6 2976.35 252.970   5
   0  -9  -6 2598.51 264.779  32
   0  -9  -6 3351.00 310.337  26
   0  -9  -6 2878.00 645.541   1
   0  -9  -6 3173.18 286.774  19
   0  -9  -7 58889.3 1508.52  21
   0  -9  -7 58338.5 2900.27   1
   0  -9  -7 59458.0 1416.49   5
   0  -9  -7 58011.4 1395.58  13
   0   9   7 58594.7 2871.65  37
   0  -9  -7 57450.7 2598.43  36
   0  -9  -7 58469.9 1527.74  19
   0  -9  -7 57034.9 1539.92   9
   0  -9  -7 57584.0 1488.96  32
   0  -9  -7 55311.5 2548.53  38
   0  -9  -7 58824.1 1461.55  40
   0  -9  -8 94660.1 2172.01  19
   0  -9  -8 93866.1 2133.48  21
   0  -9  -8 89106.9 3734.71   1
   0  -9  -8 90816.3 2195.48   9
   0  -9  -8 96381.8 2102.93  32
   0  -9  -9 3367.96 285.536  19
   0  -9  -9 2902.54 285.643   9
   0  -9  -9 3150.78 255.729  21
   0  -9  -9 3243.77 229.480  32
   0  -9  -9 2966.08 247.780   3
   0  -9 -10 86143.9 1877.18  19
   0  -9 -10 81078.3 1779.91   3
   0   9  10 81072.9 1980.28  11
   0  -9 -10 80473.4 1781.42  21
   0  -9 -10 81689.0 1868.90  28
   0  -9 -11 2644.15 214.375  28
   0  -9 -11 2455.11 163.476   3
   0  -9 -11 2726.45 173.527  21
   0   9  11 2980.31 259.205  11
   0 -10   6 12051.1 479.806  27
   0 -10   6 10962.2 389.534   7
   0 -10   5 18608.1 558.711  29
   0 -10   5 17943.9 543.623  23
   0 -10   5 17256.8 614.825  33
   0 -10   5 18779.8 691.592  27
   0 -10   5 18383.0 585.516   7
   0 -10   4 10749.0 437.320  29
   0 -10   4 11027.1 451.515   7
   0 -10   4 11253.4 451.100  23
   0 -10   4 11970.6 565.055  27
   0 -10   4 10011.9 473.067  33
   0 -10   3 70351.5 1579.62   5
   0 -10   3 70480.6 1649.83  23
   0 -10   3 70970.0 1622.47   7
   0 -10   3 70274.2 1560.07  13
   0 -10   3 66948.2 1688.58  33
   0 -10   3 70022.1 1626.73  29
   0 -10   2 20791.5 731.026  40
   0 -10   2 20913.2 681.556  15
   0 -10   2 20410.7 748.684  33
   0 -10   2 20571.7 831.273  27
   0 -10   2 21558.7 711.711  29
   0 -10   2 20326.7 685.389  13
   0 -10   2 21252.0 708.910   5
   0 -10   2 21934.7 740.211  23
   0 -10   2 21633.9 691.910   7
   0 -10   1 34392.9 1047.53  33
   0 -10   1 34036.4 997.895  32
   0 -10   1 34199.1 2074.70  38
   0 -10   1 36090.8 1030.08   5
   0 -10   1 36543.3 1026.63  13
   0 -10   1 33052.7 1917.95  16
   0 -10   1 33546.5 2083.39  36
   0  10  -1 34726.8 2416.38  37
   0 -10   1 36521.4 1048.24  23
   0 -10   1 35983.1 1003.99  15
   0 -10   1 36439.0 1014.23  29
   0 -10   1 35625.4 1171.60  27
   0 -10   1 35453.3 1071.88  40
   0  10   0 14338.8 1539.62  37
   0 -10   0 13143.3 1296.99  36
   0 -10   0 14239.7 684.539  27
   0 -10   0 14325.8 620.470  26
   0 -10   0 14530.1 568.359  29
   0 -10   0 12183.1 1157.31  16
   0 -10   0 13959.5 583.074  23
   0 -10   0 13766.8 580.320   5
   0 -10   0 13829.1 565.787  15
   0 -10   0 13495.7 578.208  32
   0 -10   0 13823.7 1317.10  38
   0 -10   0 14022.6 624.686  40
   0 -10   0 13212.0 567.636  13
   0 -10  -1 1902.66 218.459  23
   0 -10  -1 1917.80 250.959  40
   0  10   1 2021.02 666.194  37
   0 -10  -1 1842.16 228.253  26
   0 -10  -1 1659.00 503.521  38
   0 -10  -1 892.552 369.145  16
   0 -10  -1 1967.88 234.708  32
   0 -10  -1 1586.54 205.783  13
   0 -10  -1 1961.27 205.366  29
   0 -10  -1 1833.55 217.614   5
   0 -10  -1 2749.08 653.542  36
   0 -10  -1 1781.72 261.284  27
   0 -10  -1 2134.26 224.972  15
   0 -10  -2 78832.3 3230.42  16
   0 -10  -2 81840.4 1897.65  29
   0 -10  -2 82399.2 1952.38  13
   0 -10  -2 82518.7 1990.03  32
   0 -10  -2 85839.6 1930.99  23
   0 -10  -2 81372.7 3433.48  38
   0 -10  -2 86093.2 2112.96  27
   0 -10  -2 85306.1 1967.37   5
   0 -10  -2 81046.6 3474.72  36
   0 -10  -2 83234.0 2004.43  26
   0 -10  -2 81787.9 2023.73  40
   0  10   2 79430.5 3724.74  37
   0 -10  -3 11103.8 519.966   5
   0 -10  -3 10238.8 472.955  29
   0 -10  -3 9472.27 508.083  32
   0 -10  -3 10454.5 539.772  40
   0  10   3 9660.65 1227.25  37
   0 -10  -3 10861.6 535.095  26
   0 -10  -3 10274.6 467.045  23
   0 -10  -3 9401.79 1091.71  38
   0 -10  -3 10829.5 1125.25   1
   0 -10  -3 11720.4 1159.84  16
   0 -10  -3 8173.95 1054.58  36
   0 -10  -3 10193.5 499.299  13
   0 -10  -4 21085.7 753.966   5
   0  10   4 19407.2 1708.85  37
   0 -10  -4 20704.8 1632.57  36
   0 -10  -4 19790.2 779.127  40
   0 -10  -4 22053.8 761.552  13
   0 -10  -4 19287.6 1537.19   1
   0 -10  -4 20558.1 786.056  32
   0 -10  -4 22290.0 707.397  23
   0 -10  -4 20536.8 774.201  26
   0 -10  -4 21867.5 1567.58  16
   0 -10  -4 19845.2 701.831   9
   0 -10  -4 21267.1 716.995  29
   0 -10  -4 20025.8 1573.79  38
   0 -10  -5 6651.23 330.618  23
   0  10   5 6334.03 973.178  37
   0 -10  -5 6379.02 405.691  40
   0 -10  -5 6250.52 864.128  38
   0 -10  -5 6572.87 384.746   9
   0 -10  -5 6604.90 390.597  19
   0 -10  -5 5960.35 400.241  32
   0 -10  -5 6089.85 395.040  26
   0 -10  -5 6370.23 858.532  16
   0 -10  -5 6169.08 372.713   5
   0 -10  -5 6591.90 377.931  13
   0 -10  -5 6211.49 896.861   1
   0 -10  -5 7417.12 945.579  36
   0 -10  -6 33416.2 1029.65  26
   0 -10  -6 34098.0 957.221  13
   0  10   6 35452.4 2257.56  37
   0 -10  -6 32217.5 1971.09  36
   0 -10  -6 33294.0 1007.58  40
   0 -10  -6 31948.9 1009.64  32
   0 -10  -6 33465.6 1006.04  19
   0 -10  -6 31769.1 987.166   9
   0 -10  -6 31974.1 950.972   5
   0 -10  -6 32262.0 2056.28   1
   0 -10  -6 30043.5 1899.15  38
   0 -10  -6 33921.3 1014.64  21
   0 -10  -7 17412.2 663.162  21
   0 -10  -7 18872.5 659.452  40
   0 -10  -7 17514.3 659.971  32
   0 -10  -7 16936.7 660.211  19
   0 -10  -7 17989.4 601.382  13
   0 -10  -7 16865.0 663.933   9
   0 -10  -7 17924.7 616.324   5
   0 -10  -8 60100.6 1477.07  21
   0 -10  -8 62166.4 1507.25  19
   0 -10  -8 61845.9 1530.21   9
   0 -10  -8 60182.8 1451.15  32
   0 -10  -8 59321.3 1473.48   3
   0 -10  -9 36051.0 973.024   3
   0 -10  -9 37719.1 1011.79  19
   0 -10  -9 36383.9 974.306  21
   0 -10  -9 36291.0 920.684  32
   0 -10 -10 21221.7 616.110  21
   0 -10 -10 21295.1 657.098  19
   0  10  10 22797.0 753.827  11
   0 -10 -10 22162.0 625.690   3
   0 -10 -10 20362.1 645.337  28
   0 -11   4 5049.70 306.412  27
   0 -11   4 4508.92 230.689  23
   0 -11   3 40878.2 1127.59  27
   0 -11   3 39828.3 1007.18  23
   0 -11   2 11156.5 447.934  26
   0 -11   2 12667.8 564.318  27
   0 -11   2 11061.0 439.090   5
   0 -11   2 11305.3 422.745  29
   0 -11   2 11588.1 431.774  13
   0 -11   2 12771.9 489.610  23
   0 -11   2 11517.9 466.551  40
   0 -11   1 1511.31 178.638  26
   0 -11   1 1792.95 171.574  32
   0 -11   1 1459.55 224.682  27
   0 -11   1 1602.19 165.848  29
   0 -11   1 1387.88 185.673  40
   0 -11   1 1545.48 175.986  13
   0 -11   1 1705.97 196.524  23
   0 -11   1 1493.99 181.341   5
   0 -11   0 67681.4 1618.38  23
   0 -11   0 69432.0 1636.34   5
   0 -11   0 66827.3 1619.08  26
   0 -11   0 67800.8 1551.59  29
   0 -11   0 69861.8 1614.64  32
   0 -11   0 66796.9 1673.15  40
   0 -11   0 67194.7 1746.83  27
   0 -11   0 72580.8 1638.42  13
   0 -11  -1 12837.4 617.475  27
   0 -11  -1 13534.3 567.535   5
   0 -11  -1 13963.1 607.625  40
   0 -11  -1 13581.6 512.836  29
   0 -11  -1 13126.1 540.774  23
   0 -11  -1 13055.1 554.822  26
   0 -11  -1 14418.1 579.784  32
   0 -11  -1 13806.6 557.993  13
   0 -11  -2 62602.2 1651.40  40
   0 -11  -2 65534.0 1515.62  29
   0 -11  -2 63489.0 1592.61  26
   0 -11  -2 68264.6 1626.76   5
   0 -11  -2 63325.5 1611.78  32
   0 -11  -2 69029.3 1617.44  13
   0 -11  -2 67459.9 1571.01  23
   0 -11  -3 33623.7 935.030  23
   0 -11  -3 32919.0 912.569  29
   0 -11  -3 34898.4 1060.67  40
   0 -11  -3 33364.5 991.670  26
   0 -11  -3 33754.0 989.034  13
   0 -11  -3 33295.6 1018.46  32
   0 -11  -3 32149.1 981.059   5
   0 -11  -4 5235.04 334.889  13
   0 -11  -4 5397.24 364.400  32
   0 -11  -4 5709.12 335.353  19
   0 -11  -4 5349.77 364.511  40
   0 -11  -4 5468.01 348.999   5
   0 -11  -4 5541.74 351.013  26
   0 -11  -4 5329.98 297.796  23
   0 -11  -5 18143.9 562.921  23
   0 -11  -5 18663.3 649.664  13
   0 -11  -5 17378.2 660.443  26
   0 -11  -5 18803.9 664.807   5
   0 -11  -5 17851.3 639.171  19
   0 -11  -5 18879.5 678.052  21
   0 -11  -5 18566.5 693.115  40
   0 -11  -5 18361.8 690.771  32
   0 -11  -6 3951.14 281.402  19
   0 -11  -6 4406.25 297.488  40
   0 -11  -6 4513.32 279.536   9
   0 -11  -6 4404.74 284.446   5
   0 -11  -6 4511.65 307.315  21
   0 -11  -6 4399.43 310.453  32
   0 -11  -6 4361.42 275.135  13
   0 -11  -7 64796.5 1497.76  40
   0 -11  -7 64486.5 1455.88   5
   0 -11  -7 67784.0 1539.84   3
   0 -11  -7 65523.9 1519.97  19
   0 -11  -7 64186.9 1433.97  13
   0 -11  -7 63881.4 1519.88  32
   0 -11  -7 63019.9 1518.16  21
   0 -11  -8 66.1748 90.8866  19
   0 -11  -8 151.523 86.7665  32
   0 -11  -8-46.1643 88.1058  21
   0 -11  -8 111.205 90.2695   3
   0 -11  -9 128430. 2557.15  21
   0  11   9 136534. 2718.91  11
   0 -11  -9 132531. 2581.22  19
   0 -11  -9 129807. 2564.89   3
   0 -11  -9 129118. 2555.90  28
   0 -11  -9 124218. 2481.81  32
   0 -12   2 8784.56 338.976  23
   0 -12   2 8808.68 382.801  27
   0 -12   1 8803.52 338.280  13
   0 -12   1 9027.74 353.583   5
   0 -12   1 9086.82 369.034  23
   0 -12   0 25505.2 712.989  13
   0 -12   0 25144.5 720.473  23
   0 -12   0 25635.3 730.592   5
   0 -12   0 23820.1 745.101  40
   0 -12  -1 88186.9 1852.56   5
   0 -12  -1 76951.9 1749.67  26
   0 -12  -1 83899.0 1799.20  23
   0 -12  -1 88059.3 1830.86  13
   0 -12  -1 82247.3 1748.46  21
   0 -12  -1 81711.7 1870.86  40
   0 -12  -1 84715.1 1809.54  32
   0 -12  -2 14794.1 579.296  40
   0 -12  -2 16397.7 562.395  13
   0 -12  -2 14775.2 520.099  26
   0 -12  -2 14206.5 510.165  23
   0 -12  -2 16094.2 573.211   5
   0 -12  -2 15506.0 524.272  21
   0 -12  -2 15659.8 563.278  32
   0 -12  -3 25910.9 759.724  26
   0 -12  -3 26907.0 812.224  32
   0 -12  -3 26212.8 828.862  40
   0 -12  -3 27045.8 740.356  23
   0 -12  -3 27499.9 777.341  21
   0 -12  -3 27762.9 811.938   5
   0 -12  -3 26682.4 786.933  13
   0 -12  -3 27112.1 737.910   3
   0 -12  -4 15818.4 563.797   5
   0 -12  -4 16481.5 597.733  40
   0 -12  -4 16566.5 561.961  21
   0 -12  -4 14753.4 498.381  19
   0 -12  -4 15887.6 544.718  26
   0 -12  -4 14992.3 480.633  23
   0 -12  -4 15138.3 544.305  13
   0 -12  -4 15960.6 532.872   3
   0 -12  -4 16058.7 582.137  32
   0 -12  -5 2831.78 217.876   5
   0 -12  -5 2592.14 201.919  13
   0 -12  -5 2613.26 221.418  40
   0 -12  -5 2703.86 195.804  19
   0 -12  -5 2492.51 219.425  32
   0 -12  -5 3223.58 222.295   3
   0 -12  -5 2702.29 214.650  21
   0 -12  -6 65021.6 1500.59  32
   0 -12  -6 63872.6 1437.80  19
   0 -12  -6 67733.5 1496.10  21
   0 -12  -6 67574.0 1468.23   5
   0 -12  -6 68236.6 1487.21   3
   0 -12  -6 65646.4 1438.61  13
   0 -12  -6 67593.0 1499.04  40
   0 -12  -7 19919.0 578.345   3
   0 -12  -7 17628.9 512.641   5
   0 -12  -7 18568.1 564.525  32
   0 -12  -7 18196.6 536.420  19
   0 -12  -7 17989.5 498.061  13
   0 -12  -7 18336.6 564.321  21
   1 -12  -6 1903.97 154.748  21
   1 -12  -6 1871.75 136.418  13
   1 -12  -6 1753.58 154.334  32
   1 -12  -6 2210.87 158.491   3
   1 -12  -6 1738.55 139.062   5
   1 -12  -5 60184.3 1330.29  13
   1 -12  -5 59690.9 1352.39   5
   1 -12  -5 62101.8 1350.45  21
   1 -12  -5 59979.3 1377.32  32
   1 -12  -5 63003.3 1386.50  40
   1 -12  -5 62378.9 1330.94   3
   1 -12  -4 3424.20 231.356  40
   1 -12  -4 3193.84 204.781  21
   1 -12  -4 3150.03 211.922  13
   1 -12  -4 3081.11 216.174   5
   1 -12  -4 2797.96 213.821  32
   1 -12  -4 3259.80 193.732   3
   1 -12  -4 3092.90 171.398  23
   1 -12  -3 21377.1 646.326  13
   1 -12  -3 22853.0 696.286  40
   1 -12  -3 21966.2 605.372  23
   1 -12  -3 22413.6 623.773  21
   1 -12  -3 23104.3 681.994   5
   1 -12  -3 22372.8 670.214  32
   1 -12  -2 23687.4 671.943  13
   1 -12  -2 22438.1 635.488  23
   1 -12  -2 21762.4 654.484  32
   1 -12  -2 23192.0 706.122  40
   1 -12  -2 23787.3 693.910   5
   1 -12  -1 2692.23 181.873  32
   1 -12  -1 2362.40 195.013  40
   1 -12  -1 2305.96 181.450  13
   1 -12  -1 2718.40 202.767   5
   1 -12  -1 2695.10 186.646  23
   1 -12   0 27629.4 732.742  23
   1 -12   0 29235.3 730.558  13
   1 -12   0 28153.3 743.299   5
   1 -11  -8 42485.1 988.653  19
   1 -11  -8 42594.8 1028.60   3
   1 -11  -8 42663.1 1001.63  32
   1 -11  -8 43540.3 1034.62  21
   1 -11  -7 5149.08 293.708  32
   1 -11  -7 5131.80 261.753   5
   1 -11  -7 5895.21 306.978   3
   1 -11  -7 5744.07 305.692  21
   1 -11  -7 5395.62 250.747  13
   1 -11  -7 5436.88 273.944  19
   1 -11  -6 8482.07 366.651  19
   1 -11  -6 9069.35 395.061   5
   1 -11  -6 9095.72 379.961  13
   1 -11  -6 9213.56 410.616  40
   1 -11  -6 9477.97 414.647   3
   1 -11  -6 8411.44 412.089  32
   1 -11  -6 8820.49 409.060  21
   1 -11  -5 32142.6 944.439  32
   1 -11  -5 34310.2 920.256   3
   1 -11  -5 31666.8 911.618   5
   1 -11  -5 32089.6 894.473  13
   1 -11  -5 30835.0 845.724  19
   1 -11  -5 32463.6 922.038  21
   1 -11  -5 31515.7 936.848  40
   1 -11  -5 31313.7 788.190  23
   1 -11  -4 71552.9 1700.09  32
   1 -11  -4 71778.1 1646.23  13
   1 -11  -4 71432.9 1650.38  21
   1 -11  -4 69820.3 1663.02   5
   1 -11  -4 70615.5 1558.70  23
   1 -11  -4 73494.9 1724.97  40
   1 -11  -4 71350.9 1626.44   3
   1 -11  -4 67873.4 1551.91  19
   1 -11  -3 4401.60 272.131   3
   1 -11  -3 3993.29 265.032  26
   1 -11  -3 3802.56 256.352  23
   1 -11  -3 3807.85 272.312  21
   1 -11  -3 4191.56 315.526  40
   1 -11  -3 3557.64 285.303  32
   1 -11  -3 3867.47 260.413  29
   1 -11  -3 4647.66 305.098  13
   1 -11  -3 4355.91 304.652   5
   1 -11  -2 46172.7 1182.49  13
   1 -11  -2 42733.0 1118.65  29
   1 -11  -2 44097.8 1129.15  21
   1 -11  -2 44977.9 1143.67  23
   1 -11  -2 43260.7 1082.56   3
   1 -11  -2 47199.5 1211.09   5
   1 -11  -2 43642.3 1109.90  26
   1 -11  -2 46634.5 1208.33  32
   1 -11  -2 42985.7 1217.06  40
   1 -11  -1 48503.1 1214.65  29
   1 -11  -1 47216.5 1295.11  40
   1 -11  -1 48330.3 1183.06  21
   1 -11  -1 49002.0 1239.04  23
   1 -11  -1 51398.6 1290.65   5
   1 -11  -1 48098.4 1244.24  32
   1 -11   0 12156.7 519.211  40
   1 -11   0 11950.1 489.294  23
   1 -11   0 12296.9 489.846  13
   1 -11   0 12392.9 508.454   5
   1 -11   0 11795.4 466.332  29
   1 -11   0 11869.8 468.965  32
   1 -11   1 48261.3 1176.95  29
   1 -11   1 49147.6 1183.30  13
   1 -11   1 50095.4 1214.18   5
   1 -11   1 46354.9 1217.84  40
   1 -11   1 50615.3 1300.48  27
   1 -11   1 52510.0 1234.31  23
   1 -11   2 6909.72 331.158  23
   1 -11   2 6660.60 310.222  29
   1 -11   2 6652.37 365.043  27
   1 -11   3 16651.1 511.133  23
   1 -11   3 15137.1 469.799  29
   1 -11   3 16224.2 561.081  27
   1 -10 -10 44331.3 1000.45  21
   1 -10 -10 43811.5 1003.31  28
  -1  10  10 44599.1 1120.29  11
   1 -10 -10 43051.9 990.595   3
  -1  10   9 1289.55 193.993  11
   1 -10  -9 1312.35 153.015  21
   1 -10  -9 1256.11 141.889  28
   1 -10  -9 1582.51 165.106   3
   1 -10  -9 1418.21 156.399  19
   1 -10  -9 1010.60 115.647  32
   1 -10  -8 86228.5 1940.34  21
   1 -10  -8 88379.5 1914.41  32
   1 -10  -8 88780.8 1907.90  28
   1 -10  -8 89189.7 1944.89   3
   1 -10  -8 87643.9 1924.34  19
   1 -10  -7 21315.4 726.590   3
   1 -10  -7 21425.7 730.011  21
   1 -10  -7 21424.2 671.986   5
   1 -10  -7 21362.6 648.505  13
   1 -10  -7 22417.2 718.148  19
   1 -10  -7 20500.1 680.816  40
   1 -10  -7 20935.3 719.037  32
   1 -10  -6 15505.4 591.631   5
   1 -10  -6 15442.0 634.438  32
   1 -10  -6 15818.9 621.548   3
   1 -10  -6 15549.8 596.347  19
   1 -10  -6 16188.6 634.243  21
   1 -10  -6 15894.3 617.224  40
   1 -10  -6 16172.1 582.734  13
   1 -10  -5 10236.0 471.635  13
   1 -10  -5 10311.2 411.236  23
   1 -10  -5 9830.17 500.648  40
   1 -10  -5 10082.1 462.572  19
   1 -10  -5 9708.19 501.865  32
   1 -10  -5 9805.24 488.671  21
   1 -10  -5 10569.9 492.934   5
   1 -10  -4 3092.76 236.529  23
   1 -10  -4 3493.95 680.070  36
   1 -10  -4 2732.20 251.524  26
   1 -10  -4 3277.28 690.052  38
   1 -10  -4 2787.73 280.197  32
  -1  10   4 2633.13 675.166  37
   1 -10  -4 2477.28 244.179  13
   1 -10  -4 2711.96 259.821  21
   1 -10  -4 2701.92 239.737  19
   1 -10  -4 2955.71 271.156   5
   1 -10  -4 2887.43 282.702  40
   1 -10  -4 2676.49 246.269  29
   1 -10  -3 67448.4 1712.03  32
   1 -10  -3 68692.9 3113.84  36
   1 -10  -3 68883.8 1672.68  13
   1 -10  -3 69610.2 1747.42  40
  -1  10   3 63069.1 3252.30  37
   1 -10  -3 67827.5 1655.07  26
   1 -10  -3 69761.0 1624.14  23
   1 -10  -3 62520.0 2990.48  38
   1 -10  -3 68000.2 1688.89   5
   1 -10  -3 66866.8 1594.66  19
   1 -10  -3 63861.7 2882.91  16
   1 -10  -3 68675.4 1651.22  29
   1 -10  -2 24027.7 837.133  32
   1 -10  -2 23872.0 794.232  29
   1 -10  -2 23825.9 811.290  13
   1 -10  -2 23864.5 861.520  40
   1 -10  -2 22218.6 776.495  26
  -1  10   2 23593.4 1919.67  37
   1 -10  -2 24065.3 827.058   5
   1 -10  -2 23448.2 782.043  23
   1 -10  -2 21489.8 1676.99  38
   1 -10  -2 22277.9 1709.28  36
   1 -10  -2 22459.6 1616.09  16
   1 -10  -1 173416. 3682.69  40
   1 -10  -1 182499. 5599.88  36
   1 -10  -1 175719. 3592.29  23
   1 -10  -1 168441. 3567.94  26
   1 -10  -1 177448. 3609.25  13
   1 -10  -1 183350. 3603.27  29
   1 -10  -1 171957. 3486.28   3
   1 -10  -1 176506. 3629.32   5
   1 -10  -1 176021. 5527.36  38
   1 -10  -1 171436. 5260.84  16
   1 -10  -1 181281. 3638.45  32
  -1  10   1 167844. 5878.23  37
   1 -10  -1 179584. 3748.69  27
   1 -10  -1 177979. 3613.37  15
   1 -10   0 12277.1 525.162  26
   1 -10   0 13013.0 549.311  13
   1 -10   0 12442.3 543.259  15
   1 -10   0 12170.4 529.357  32
   1 -10   0 12773.5 544.660  29
   1 -10   0 12735.8 551.077  23
   1 -10   0 12833.8 585.689  40
   1 -10   0 12507.2 620.953  27
   1 -10   0 12153.2 545.589   5
   1 -10   1 48988.0 1253.45  15
   1 -10   1 47810.3 1254.09   5
   1 -10   1 47063.5 1232.68  13
   1 -10   1 46984.1 1218.49  26
   1 -10   1 43977.5 1191.37  32
   1 -10   1 48027.1 1382.49  27
   1 -10   1 48101.9 1191.52   7
   1 -10   1 50152.0 1278.49  23
   1 -10   1 46742.3 1283.80  40
   1 -10   1 48844.3 1259.39  29
   1 -10   2 31192.2 1020.94  27
   1 -10   2 30795.4 862.570  13
   1 -10   2 30217.2 899.288  40
   1 -10   2 29526.7 896.231  23
   1 -10   2 30141.2 879.977   5
   1 -10   2 30545.6 881.506  15
   1 -10   2 31016.8 908.881  29
   1 -10   2 29199.5 856.735   7
   1 -10   3 9188.52 412.887   7
   1 -10   3 9630.67 434.810  29
   1 -10   3 10221.7 513.472  27
   1 -10   3 9924.77 410.795  15
   1 -10   3 9997.54 436.113  23
   1 -10   4 30382.9 934.186  27
   1 -10   4 31301.0 825.089  23
   1 -10   4 29514.7 827.390   7
   1 -10   4 30264.5 837.764  29
   1 -10   5 298.134 109.770  27
   1 -10   5 235.608 85.4706  29
   1 -10   5 262.207 86.1959   7
   1  -9 -11 5922.15 245.256  21
   1  -9 -11 6079.20 283.367  28
  -1   9  11 6123.25 335.749  11
   1  -9 -11 5782.25 229.558   3
   1  -9 -10 43524.8 1054.49   3
   1  -9 -10 43742.5 1100.57  28
   1  -9 -10 42982.5 1061.73  21
  -1   9  10 43684.5 1209.19  11
   1  -9  -9 63277.2 1510.84  19
   1  -9  -9 63049.2 1492.29  21
   1  -9  -9 62210.6 1502.86  28
   1  -9  -9 62195.9 1412.68  32
   1  -9  -9 61542.8 1476.02   3
   1  -9  -8 30357.2 929.130  21
   1  -9  -8 30089.4 929.626  19
   1  -9  -8 30671.5 900.417  32
   1  -9  -8 29413.1 914.919   3
   1  -9  -7 77999.4 1713.37  13
   1  -9  -7 78323.4 1830.84  32
   1  -9  -7 76968.1 1778.14  40
   1  -9  -7 74427.4 1809.76  19
   1  -9  -7 74927.8 1823.76  21
   1  -9  -7 77658.3 1737.95   5
   1  -9  -7 74232.3 1812.28   3
   1  -9  -7 70967.4 1815.98   9
   1  -9  -6 12329.5 572.013  32
   1  -9  -6 12750.8 523.701  13
   1  -9  -6 11409.4 1119.89  16
   1  -9  -6 12283.7 568.440  21
   1  -9  -6 11028.3 534.618   9
   1  -9  -6 12891.9 539.948   5
   1  -9  -6 11973.6 544.111  40
  -1   9   6 12526.1 1328.26  37
   1  -9  -6 12316.2 1171.02  36
   1  -9  -6 10298.8 1091.09  38
   1  -9  -6 13180.3 1301.14   1
   1  -9  -6 11938.4 543.441  19
   1  -9  -5 14777.4 535.279  23
   1  -9  -5 13609.7 576.186  13
   1  -9  -5 15349.9 1379.58   1
   1  -9  -5 14398.2 627.568  40
   1  -9  -5 14639.6 623.865  26
   1  -9  -5 15467.7 639.388  21
   1  -9  -5 14339.9 638.915  32
   1  -9  -5 14826.8 606.899   5
   1  -9  -5 13568.2 1210.53  16
   1  -9  -5 15599.7 1375.50  36
   1  -9  -5 14000.4 1300.06  38
   1  -9  -5 13779.2 587.485  19
  -1   9   5 13892.5 1434.85  37
   1  -9  -5 13458.6 582.904   9
   1  -9  -4 40736.1 2310.79  36
   1  -9  -4 41635.3 1164.61  13
   1  -9  -4 41390.2 1172.65   5
   1  -9  -4 39845.5 1137.87  19
   1  -9  -4 40838.9 1216.96  40
   1  -9  -4 41763.8 2327.07  38
   1  -9  -4 42739.9 1109.76  23
   1  -9  -4 38007.4 2184.34   1
  -1   9   4 39446.3 2455.62  37
   1  -9  -4 40216.3 1205.72  32
   1  -9  -4 41946.3 1179.29  29
   1  -9  -4 38433.8 2143.64  16
   1  -9  -4 39590.0 1117.11   9
   1  -9  -4 41855.8 1191.61  26
   1  -9  -3 22751.5 1704.01  38
   1  -9  -3 25658.0 1820.37  36
   1  -9  -3 25651.6 860.161  29
   1  -9  -3 25281.2 1676.59   1
   1  -9  -3 25341.0 848.888  13
   1  -9  -3 25937.9 900.932  32
   1  -9  -3 25023.9 855.390   5
   1  -9  -3 22991.3 1631.76  16
   1  -9  -3 26925.3 924.128  40
   1  -9  -3 26048.2 821.350  23
   1  -9  -3 25848.7 875.020  26
  -1   9   3 25171.1 1945.28  37
   1  -9  -2 31812.7 1039.80  40
   1  -9  -2 31239.8 980.434  13
   1  -9  -2 33201.8 1097.91  27
   1  -9  -2 32536.8 997.897  29
   1  -9  -2 32073.5 1020.95  32
   1  -9  -2 32655.9 1953.72  16
   1  -9  -2 31862.1 997.635  15
   1  -9  -2 31254.7 1997.73  38
   1  -9  -2 31841.6 989.368   5
   1  -9  -2 28373.5 1930.99  36
  -1   9   2 31857.4 2229.17  37
   1  -9  -2 31555.3 997.323  26
   1  -9  -2 32476.8 969.113  23
   1  -9  -1 30487.9 1975.67  38
  -1   9   1 32992.6 2293.88  37
   1  -9  -1 31516.7 996.953   5
   1  -9  -1 33017.0 1019.07  32
   1  -9  -1 32779.9 1940.28  16
   1  -9  -1 32759.3 1006.93  15
   1  -9  -1 31549.2 1007.02  26
   1  -9  -1 33575.1 1003.01  13
   1  -9  -1 30585.0 1031.90  40
   1  -9  -1 33893.9 1004.03  23
   1  -9  -1 31600.7 2027.70  36
   1  -9  -1 34122.2 1018.27  29
   1  -9  -1 34423.0 1127.14  27
   1  -9   0 76957.7 1877.12  26
   1  -9   0 79553.9 1862.53  15
   1  -9   0 79251.8 3330.45  36
   1  -9   0 76773.9 1907.24  40
   1  -9   0 79060.4 3304.61  38
   1  -9   0 77500.7 1846.71  32
   1  -9   0 77247.3 1858.70  29
   1  -9   0 78403.1 3136.33  16
   1  -9   0 77171.6 1840.86  13
   1  -9   0 80882.7 2023.65  27
  -1   9   0 75615.9 3655.87  37
   1  -9   0 78002.0 1800.04   7
   1  -9   0 78517.5 1852.31  23
   1  -9   0 77051.8 1853.86   5
   1  -9   1 3003.74 642.366  38
   1  -9   1 2950.21 253.558  32
   1  -9   1 3834.14 706.117  36
   1  -9   1 3639.90 295.075  29
   1  -9   1 3526.83 290.763  23
   1  -9   1 3632.62 293.168  15
   1  -9   1 3408.49 281.820   5
   1  -9   1 3672.93 632.407  16
   1  -9   1 3700.06 349.315  27
  -1   9  -1 3036.52 751.422  37
   1  -9   1 3642.26 305.771  40
   1  -9   1 3531.10 277.310  13
   1  -9   1 3811.49 287.874   7
   1  -9   2 58475.8 2597.11  16
   1  -9   2 66272.2 1569.21  15
   1  -9   2 64134.3 1576.83   7
   1  -9   2 61470.4 2777.11  36
   1  -9   2 63250.3 1537.34   5
   1  -9   2 62616.1 1559.66  23
  -1   9  -2 60117.5 3197.65  37
   1  -9   2 62446.7 1490.70  32
   1  -9   2 63254.4 1519.66  13
   1  -9   2 62409.0 1579.24  29
   1  -9   2 62466.7 1715.18  27
   1  -9   2 63435.8 1575.08  40
   1  -9   3 23112.7 880.648  27
   1  -9   3 23036.0 711.058  13
   1  -9   3 21759.0 759.117  33
   1  -9   3 22042.2 778.881   7
   1  -9   3 22872.5 746.537  15
   1  -9   3 22513.6 758.713  23
   1  -9   3 22789.5 726.864   5
   1  -9   3 22797.3 784.753  29
   1  -9   3 22683.8 734.702  40
   1  -9   4 45094.2 1223.90   7
   1  -9   4 45609.2 1141.15  15
   1  -9   4 44429.8 1154.40  23
   1  -9   4 43130.0 1189.03  33
   1  -9   4 44901.0 1310.29  27
   1  -9   4 43957.5 1198.71  29
   1  -9   5 21682.7 624.971  15
  -1   9  -5 19466.2 615.102   8
   1  -9   5 19370.0 615.469  23
   1  -9   5 20050.6 703.399   7
   1  -9   5 19699.1 675.562  29
   1  -9   5 20953.6 773.199  27
   1  -9   5 19541.2 679.472  33
  -1   9  -6 13030.3 448.925   8
   1  -9   6 13391.5 520.416   7
   1  -9   6 12663.9 548.879  27
   1  -9   6 13272.2 489.318  29
   1  -9   7 9786.10 361.713  29
  -1   9  -7 9346.04 332.001   8
   1  -9   7 9855.09 418.622  27
   1  -9   7 10074.1 396.454   7
   1  -8 -11 25802.6 674.187   3
  -1   8  11 26066.5 859.456  11
   1  -8 -11 26831.4 706.697  21
   1  -8 -11 27134.1 783.457  28
  -1   8  10 3726.36 336.804  11
   1  -8 -10 3702.63 287.479  28
   1  -8 -10 3720.88 250.627   3
   1  -8 -10 3618.10 259.021  21
   1  -8  -9 81828.4 1899.80  21
   1  -8  -9 81908.8 1884.15   3
   1  -8  -9 84755.3 1815.57  32
   1  -8  -9 78305.2 1924.82  28
   1  -8  -9 83186.9 1944.14  19
  -1   8   8 13648.4 1304.49  37
   1  -8  -8 14126.5 655.385   9
   1  -8  -8 15339.0 623.925   3
   1  -8  -8 15013.0 624.980  21
   1  -8  -8 15154.3 594.495  32
   1  -8  -8 17206.3 1514.00   1
   1  -8  -8 14593.9 633.154  19
   1  -8  -7 9810.42 497.775  21
   1  -8  -7 9429.72 421.202  13
   1  -8  -7 8696.53 1109.32   1
   1  -8  -7 8529.13 494.107   9
   1  -8  -7 8824.56 420.451   5
   1  -8  -7 9335.20 450.256  40
   1  -8  -7 9332.45 477.439  32
  -1   8   7 7821.14 1028.05  37
   1  -8  -7 8807.19 480.196  19
   1  -8  -6 24782.5 1657.96  36
  -1   8   6 25506.0 1856.78  37
   1  -8  -6 23318.7 860.786   9
   1  -8  -6 27743.6 910.348  32
   1  -8  -6 26934.6 1723.89  38
   1  -8  -6 24416.7 808.964   5
   1  -8  -6 26306.5 1849.09   1
   1  -8  -6 25349.1 865.140  19
   1  -8  -6 26157.4 816.223  13
   1  -8  -6 26550.1 892.097  21
   1  -8  -6 23327.9 1548.42  16
   1  -8  -6 26296.5 857.978  40
   1  -8  -5 37690.6 993.774  23
   1  -8  -5 36851.0 1069.06   5
   1  -8  -5 37961.8 1132.16  32
   1  -8  -5 37939.0 1102.23  19
   1  -8  -5 37542.8 1115.39  40
   1  -8  -5 35971.6 1980.23  16
   1  -8  -5 37761.1 1109.40  29
   1  -8  -5 35393.9 2056.04  36
   1  -8  -5 38548.7 2115.03  38
   1  -8  -5 35466.0 2122.92   1
   1  -8  -5 38032.6 1128.98  26
   1  -8  -5 37672.9 1110.26   9
  -1   8   5 37551.2 2298.25  37
   1  -8  -5 39214.4 1077.57  13
   1  -8  -4 128615. 4357.92   1
   1  -8  -4 135445. 2888.08  26
   1  -8  -4 131011. 2885.13  32
   1  -8  -4 131552. 4435.58  36
   1  -8  -4 136892. 2872.20  29
  -1   8   4 134687. 4730.18  37
   1  -8  -4 134858. 2762.53  23
   1  -8  -4 133650. 2833.08   5
   1  -8  -4 135131. 4422.18  38
   1  -8  -4 126843. 4191.58  16
   1  -8  -4 136407. 2899.67  40
   1  -8  -4 130897. 2814.38  13
   1  -8  -4 129390. 2816.41   9
   1  -8  -3 40501.9 2227.89  36
   1  -8  -3 42517.6 1125.70  23
   1  -8  -3 41329.7 1198.31  32
   1  -8  -3 42841.2 2244.27  38
   1  -8  -3 42719.0 1192.38  15
   1  -8  -3 43027.4 1168.67   5
   1  -8  -3 41487.3 2118.45  16
   1  -8  -3 41814.5 1157.23  13
  -1   8   3 42195.5 2456.02  37
   1  -8  -3 42578.5 1218.58  40
   1  -8  -3 42988.6 1190.03  29
   1  -8  -3 40281.4 1180.18  26
   1  -8  -3 40453.9 2122.18   1
   1  -8  -2 63777.3 1540.04  23
   1  -8  -2 63194.9 1605.41  26
   1  -8  -2 65966.7 1631.03  40
   1  -8  -2 62755.6 2846.40  36
  -1   8   2 61581.5 3035.78  37
   1  -8  -2 60278.2 2577.16   1
   1  -8  -2 64227.0 1561.41  13
   1  -8  -2 64440.0 1691.30  27
   1  -8  -2 62894.3 2673.54  16
   1  -8  -2 64181.8 1583.91  29
   1  -8  -2 63595.4 2801.53  38
   1  -8  -2 61831.3 1570.08  15
   1  -8  -2 62072.0 1553.21   5
   1  -8  -1 28390.7 896.721  29
   1  -8  -1 28744.6 1718.02  16
   1  -8  -1 28246.0 851.324   7
   1  -8  -1 27382.1 1575.77   1
   1  -8  -1 27209.3 857.103  23
   1  -8  -1 28504.9 882.815  30
   1  -8  -1 28043.6 980.485  27
   1  -8  -1 28156.1 884.769  15
   1  -8  -1 27931.6 918.636  26
   1  -8  -1 26769.6 1774.60  36
   1  -8  -1 27535.2 871.224   5
   1  -8  -1 27826.5 870.743  13
   1  -8  -1 26870.9 907.510  40
  -1   8   1 28641.6 2029.56  37
   1  -8  -1 27732.9 1780.77  38
   1  -8   0 10291.6 1082.23  36
   1  -8   0 11144.0 582.595  27
  -1   8   0 10161.0 1247.06  37
   1  -8   0 9975.95 990.339  16
   1  -8   0 11704.7 509.925   7
   1  -8   0 11080.3 532.806  40
   1  -8   0 11567.4 511.999  23
   1  -8   0 11602.4 509.346  13
   1  -8   0 11561.8 1119.32  38
   1  -8   0 12084.1 523.482  15
   1  -8   0 11749.7 520.706  30
   1  -8   0 11713.5 519.359  32
   1  -8   0 11670.2 513.312   5
   1  -8   0 11221.5 520.540  29
  -1   8  -1 143921. 5247.83  37
   1  -8   1 147378. 3081.15   5
   1  -8   1 152461. 3156.57  40
   1  -8   1 149788. 3087.24  32
   1  -8   1 149551. 3104.17  23
   1  -8   1 151372. 4703.63  38
   1  -8   1 147115. 4689.64  36
   1  -8   1 149448. 3136.22  29
   1  -8   1 145056. 3114.02   7
   1  -8   1 149150. 3277.91  27
   1  -8   1 151428. 3124.68  30
   1  -8   1 148593. 3073.90  13
   1  -8   1 149415. 4487.66  16
   1  -8   1 145750. 3085.10  33
   1  -8   1 154095. 3116.16  15
   1  -8   2 15686.9 642.276   7
   1  -8   2 13928.8 589.858  23
   1  -8   2 14468.7 574.016   5
   1  -8   2 17018.7 649.085  30
   1  -8   2 13988.4 560.904  13
   1  -8   2 15652.2 609.043  15
   1  -8   2 16144.5 644.832  29
   1  -8   2 16186.4 628.069  33
   1  -8   2 14381.5 1235.89  36
   1  -8   2 15342.3 616.269  40
   1  -8   2 13259.7 659.009  27
  -1   8  -2 13483.5 1429.57  37
   1  -8   2 15390.3 1273.56  38
   1  -8   2 15586.2 577.965  32
   1  -8   2 14141.5 1145.24  16
   1  -8   3 191073. 5216.09  16
  -1   8  -3 188507. 6031.45  37
   1  -8   3 190847. 3836.68   5
   1  -8   3 191043. 3811.09  13
   1  -8   3 199340. 3898.85  15
   1  -8   3 194593. 3952.84  29
   1  -8   3 200415. 3922.90  30
   1  -8   3 189268. 4072.79  27
   1  -8   3 191705. 3977.19   7
   1  -8   3 192321. 5380.59  36
   1  -8   3 187111. 3924.57  33
  -1   8  -3 205989. 3846.97   8
   1  -8   3 190902. 3859.19  40
   1  -8   3 189706. 3877.75  23
   1  -8   4 32808.4 1028.31  33
   1  -8   4 34422.5 983.208  15
   1  -8   4 34187.8 974.653  23
   1  -8   4 33902.7 1071.19   7
   1  -8   4 32959.8 1026.79  29
   1  -8   4 33978.0 1122.18  27
  -1   8  -4 33888.8 967.338   8
   1  -8   4 34059.0 988.002  30
  -1   8  -5 23557.3 769.542   8
   1  -8   5 24455.7 826.778  29
   1  -8   5 24352.7 897.630  27
   1  -8   5 23645.7 855.162   7
   1  -8   5 24587.4 756.216  15
   1  -8   5 25094.6 767.514  30
   1  -8   5 23968.6 740.009  23
   1  -8   5 23056.0 816.660  33
  -1   8  -6 19566.9 665.561   8
   1  -8   6 20272.9 621.366  15
   1  -8   6 18189.9 692.289  33
   1  -8   6 17995.3 577.423  23
   1  -8   6 20360.4 709.993  29
   1  -8   6 19615.9 737.423   7
   1  -8   6 20896.3 783.542  27
   1  -8   7 4509.52 290.233  29
  -1   8  -7 4432.18 281.813   8
   1  -8   7 4891.67 328.062   7
   1  -8   7 5102.71 350.556  27
   1  -8   7 4619.86 304.450  33
  -1   8  -8 15398.8 511.940   8
   1  -8   8 15452.5 572.898  27
   1  -8   8 16679.3 573.767   7
   1  -8   8 15692.7 518.616  29
   1  -7 -12 92194.1 1963.20  28
  -1   7  12 92807.5 2072.98  11
   1  -7 -11 102.718 77.2775  21
  -1   7  11 85.0006 148.299  11
   1  -7 -11 37.9795 111.302  28
   1  -7 -10 63345.6 1613.55  28
  -1   7  10 62380.0 1735.75  11
   1  -7 -10 65243.0 1509.30   3
   1  -7 -10 63412.4 1524.49  21
   1  -7  -9 1415.45 191.543   3
   1  -7  -9 1385.74 213.542  19
   1  -7  -9 1565.50 201.681  21
   1  -7  -9 1711.01 234.301  28
  -1   7   8 67661.9 2973.89  37
   1  -7  -8 70243.8 1639.61  32
   1  -7  -8 66836.7 1682.50  21
   1  -7  -8 64381.2 1743.04   9
   1  -7  -8 66097.2 1660.87   3
   1  -7  -8 67498.5 1716.79  19
   1  -7  -8 71656.5 3266.77   1
   1  -7  -7 51296.9 2681.99   1
   1  -7  -7 50467.1 1419.47   9
   1  -7  -7 51617.3 1348.40  32
   1  -7  -7 50621.5 1366.19  21
   1  -7  -7 50510.4 1384.06  19
   1  -7  -7 49258.7 1275.35  40
  -1   7   7 51387.5 2554.25  37
   1  -7  -6 40060.2 1175.53   9
   1  -7  -6 39650.5 1063.07  13
  -1   7   6 40683.8 2254.87  37
   1  -7  -6 40331.0 1142.15  32
   1  -7  -6 41457.3 1962.18  16
   1  -7  -6 40167.1 2029.42  36
   1  -7  -6 38993.5 1071.19   5
   1  -7  -6 39915.4 1150.81  19
   1  -7  -6 39296.0 2252.23   1
   1  -7  -6 36910.2 1940.31  38
   1  -7  -6 40938.7 1107.18  40
   1  -7  -6 37902.7 1127.32  21
  -1   7   5 208486. 5856.93  37
   1  -7  -5 186370. 3874.20   9
   1  -7  -5 191294. 3884.65  32
   1  -7  -5 190572. 3867.02  19
   1  -7  -5 192780. 3877.49  29
   1  -7  -5 198834. 3871.16  40
   1  -7  -5 187043. 5149.41  16
   1  -7  -5 191670. 5374.53  36
   1  -7  -5 187945. 5579.10   1
   1  -7  -5 192500. 3909.28  26
   1  -7  -5 194421. 5354.04  38
   1  -7  -5 189416. 3802.39   5
   1  -7  -5 190281. 3795.58  13
   1  -7  -4 16153.3 1250.53  38
   1  -7  -4 15501.8 1250.77  36
  -1   7   4 15576.6 1347.82  37
   1  -7  -4 15026.6 1258.34   1
   1  -7  -4 15172.0 1150.26  16
   1  -7  -4 14430.3 561.109  13
   1  -7  -4 15114.3 574.434   5
   1  -7  -4 14989.9 603.067  29
   1  -7  -4 15371.2 544.352  23
   1  -7  -4 15821.2 626.344  26
   1  -7  -4 15097.9 593.435   9
   1  -7  -4 16822.3 629.416  40
   1  -7  -4 15895.5 626.181  32
   1  -7  -3 190689. 3968.22  40
   1  -7  -3 193204. 3918.10   9
   1  -7  -3 200964. 3933.52  13
   1  -7  -3 200713. 5528.83  36
   1  -7  -3 198455. 5435.93  38
   1  -7  -3 196992. 3926.08   5
   1  -7  -3 194819. 5393.34   1
  -1   7   3 200679. 5815.15  37
   1  -7  -3 205761. 4094.14  27
   1  -7  -3 200653. 4006.61  26
   1  -7  -3 204716. 3994.77  29
   1  -7  -3 203799. 3907.05  23
   1  -7  -3 197501. 5283.64  16
   1  -7  -3 200238. 3977.27  15
   1  -7  -2 17022.5 1215.57   1
   1  -7  -2 17001.3 623.600   4
  -1   7   2 17338.5 1425.46  37
   1  -7  -2 18428.6 627.039  13
   1  -7  -2 17693.4 652.032  40
   1  -7  -2 17597.4 665.213  26
   1  -7  -2 17304.8 632.436  15
   1  -7  -2 18894.4 633.796  30
   1  -7  -2 18326.7 716.074  27
   1  -7  -2 16938.3 1265.91  38
   1  -7  -2 17844.6 646.186  29
   1  -7  -2 17228.1 603.097  23
   1  -7  -2 16976.5 608.790   5
   1  -7  -2 18943.1 1372.52  36
   1  -7  -2 17063.7 1211.36  16
   1  -7  -1 23268.9 761.281  29
   1  -7  -1 23978.0 736.416   5
   1  -7  -1 23519.1 735.243  30
   1  -7  -1 22732.8 737.758  15
   1  -7  -1 22558.6 761.789  40
   1  -7  -1 22552.7 719.422  23
  -1   7   1 21663.4 1621.36  37
   1  -7  -1 22202.1 1489.85  36
   1  -7  -1 23422.6 1374.84   1
   1  -7  -1 23319.8 729.184  13
   1  -7  -1 21882.9 719.589   7
   1  -7  -1 23162.8 701.067  22
   1  -7  -1 22507.1 1461.82  38
   1  -7  -1 23203.6 831.942  27
   1  -7  -1 25791.9 1475.95  16
   1  -7   0 76956.0 2907.52  38
   1  -7   0 80142.7 1831.91  40
   1  -7   0 76455.0 1768.74  30
   1  -7   0 78657.5 1765.78   5
   1  -7   0 77652.4 1771.71  23
   1  -7   0 81673.7 1738.00  22
   1  -7   0 78329.4 2663.15   1
   1  -7   0 79138.2 1818.53  29
   1  -7   0 76293.6 1794.81   7
   1  -7   0 80633.3 1793.92  15
   1  -7   0 80054.7 1775.87  13
   1  -7   0 76158.3 2780.66  16
   1  -7   0 75952.2 1899.64  27
   1  -7   0 75251.4 2925.03  36
  -1   7   0 79395.8 3361.73  37
   1  -7   1 80553.0 1884.59  29
   1  -7   1 79835.2 1889.29   7
   1  -7   1 82671.2 1833.30   5
   1  -7   1 82670.4 1784.22  22
   1  -7   1 84259.1 1835.67  13
   1  -7   1 82570.4 3013.37  38
   1  -7   1 84649.4 1861.07  23
   1  -7   1 79513.3 3012.28  36
   1  -7   1 81829.8 1854.53  30
   1  -7   1 80693.7 1973.23  27
  -1   7  -1 81771.7 3488.78  37
   1  -7   1 81903.9 2874.23  16
   1  -7   1 83108.4 1853.20  15
   1  -7   1 80754.8 1872.71  40
   1  -7   2 85610.4 2046.68  27
   1  -7   2 85154.1 1877.90   5
   1  -7   2 83754.6 1976.97   7
   1  -7   2 85111.3 1959.36  29
   1  -7   2 89351.2 1939.25  30
   1  -7   2 87269.3 1916.55  23
   1  -7   2 84714.7 1914.32  15
   1  -7   2 83362.5 1865.52  13
   1  -7   2 85309.8 1926.50  40
   1  -7   2 85004.3 1871.99  32
  -1   7  -2 94732.6 3771.13  37
   1  -7   2 83459.7 1926.63  33
   1  -7   2 71178.0 2886.71  36
   1  -7   2 82291.6 2887.54  16
   1  -7   2 82349.5 3015.75  38
   1  -7   3 206901. 5383.07  38
   1  -7   3 195995. 4104.83   7
   1  -7   3 195074. 3934.73   5
   1  -7   3 202869. 4054.59  33
   1  -7   3 207978. 4016.13  15
   1  -7   3 201458. 3975.14  40
  -1   7  -3 196690. 5991.65  37
   1  -7   3 200060. 3927.13  13
   1  -7   3 200572. 5193.43  16
   1  -7   3 207462. 4178.65  27
   1  -7   3 201134. 4063.65  29
   1  -7   3 203287. 4008.09  30
   1  -7   3 204045. 3991.20  23
   1  -7   3 200562. 5343.91  36
   1  -7   4 174869. 3468.90  30
   1  -7   4 170828. 3465.46  15
   1  -7   4 167273. 3528.05  29
   1  -7   4 173201. 3544.55  33
   1  -7   4 165230. 3580.79   7
   1  -7   4 170230. 3426.35  23
   1  -7   5 1742.99 182.351  23
   1  -7   5 2290.22 218.207  30
   1  -7   5 1820.28 242.722   7
   1  -7   5 2053.61 237.334  29
   1  -7   5 1957.06 233.377  33
   1  -7   5 2179.26 215.496  15
   1  -7   6 72498.1 1781.71  29
   1  -7   6 74471.6 1678.42  15
   1  -7   6 73497.8 1852.84   7
   1  -7   6 74398.3 1660.23  30
   1  -7   6 69157.8 1595.00  23
   1  -7   6 72011.9 1790.34  33
   1  -7   7 30953.7 1034.09   7
   1  -7   7 33908.4 888.721  15
   1  -7   7 32954.9 998.400  29
  -1   7  -7 33024.1 981.107   8
   1  -7   7 31694.0 1000.59  33
   1  -7   8 16903.6 615.650  29
   1  -7   8 16049.7 622.778  33
   1  -7   8 16977.5 664.178   7
  -1   7  -8 15777.1 597.537   8
   1  -7   9 14267.9 541.420  33
  -1   7  -9 14646.9 522.253   8
   1  -7   9 14665.8 516.238  29
   1  -7   9 14657.9 553.580   7
   1  -7   9 16021.6 577.462  27
   1  -6 -12 54463.0 1331.90  28
  -1   6  12 54352.1 1442.40  11
  -1   6  11 74433.1 1939.21  11
   1  -6 -11 77750.8 1662.99  21
   1  -6 -10 4996.91 370.429  28
  -1   6  10 4333.97 412.700  11
   1  -6 -10 4562.12 291.392   3
   1  -6 -10 4566.86 312.150  21
   1  -6 -10 3559.89 739.498   1
   1  -6  -9 34238.8 1095.02  28
   1  -6  -9 34759.7 1092.34  19
  -1   6   9 34599.7 1227.03  11
   1  -6  -9 35269.8 1013.72   3
   1  -6  -9 34798.6 1044.82  21
   1  -6  -9 32466.0 2172.06   1
   1  -6  -8 1610.68 236.675   9
   1  -6  -8 1448.72 182.380  32
   1  -6  -8 1467.05 191.290   3
   1  -6  -8 1482.46 227.634  19
   1  -6  -8 1434.40 201.914  21
  -1   6   8 611.760 323.542  37
   1  -6  -8 1057.38 417.388   1
  -1   6   7 30828.1 1830.06  37
   1  -6  -7 29288.9 978.793   9
   1  -6  -7 31660.5 2008.97   1
   1  -6  -7 29467.6 900.844  32
   1  -6  -7 29465.3 933.488  21
   1  -6  -7 29163.2 948.399  19
   1  -6  -6 5851.58 359.056  21
   1  -6  -6 5606.03 322.324  40
   1  -6  -6 5614.39 345.563  32
   1  -6  -6 6387.43 330.109   5
   1  -6  -6 6167.48 376.031  19
   1  -6  -6 6257.84 711.150  38
   1  -6  -6 5719.59 692.547  36
   1  -6  -6 5832.13 313.241  13
   1  -6  -6 6090.33 384.731   9
   1  -6  -6 6475.04 683.768  16
   1  -6  -6 6124.18 837.604   1
   1  -6  -5 308154. 5882.75  19
   1  -6  -5 302431. 7607.12   1
   1  -6  -5 301164. 5791.98   5
   1  -6  -5 305206. 7045.03  16
   1  -6  -5 292921. 5807.68  40
   1  -6  -5 321900. 5939.69  26
   1  -6  -5 310010. 7261.28  36
   1  -6  -5 307413. 5790.05  13
   1  -6  -5 317254. 7243.50  38
   1  -6  -5 311280. 5886.71  29
   1  -6  -5 306388. 5874.30  32
   1  -6  -5 312135. 5908.19   9
   1  -6  -4 55432.8 1349.82   9
   1  -6  -4 54270.6 1325.41  40
   1  -6  -4 51655.6 2169.53  38
  -1   6   4 58312.1 2483.00  37
   1  -6  -4 53955.6 1371.81  26
   1  -6  -4 53793.0 1291.17  13
   1  -6  -4 52620.6 2104.71  16
   1  -6  -4 51883.3 2306.63   1
   1  -6  -4 55709.4 1359.67  29
   1  -6  -4 54220.7 2251.27  36
   1  -6  -4 55292.6 1298.52   5
   1  -6  -3 107902. 2298.85  15
   1  -6  -3 106138. 2252.67  13
   1  -6  -3 111829. 3471.99  36
   1  -6  -3 102000. 3199.75  16
   1  -6  -3 106899. 3407.65   1
   1  -6  -3 108914. 2312.68  29
   1  -6  -3 112057. 3412.17  38
   1  -6  -3 111753. 2411.80  27
   1  -6  -3 107059. 2252.23   5
  -1   6   3 110692. 3644.88  37
   1  -6  -3 108261. 2340.24  26
   1  -6  -3 113341. 2311.11  40
   1  -6  -2 115717. 2338.25  23
   1  -6  -2 111151. 3489.70  36
  -1   6   2 107342. 3642.40  37
   1  -6  -2 111392. 2385.74  29
   1  -6  -2 111412. 3396.94   1
   1  -6  -2 119113. 2399.27  40
   1  -6  -2 110988. 3429.10  38
   1  -6  -2 108849. 2464.24  27
   1  -6  -2 113972. 2371.79  15
   1  -6  -2 115498. 2347.78   5
   1  -6  -2 113485. 2321.74  22
   1  -6  -2 110048. 3299.79  16
   1  -6  -2 116332. 2352.67  30
   1  -6  -1 74702.0 2511.71  16
   1  -6  -1 72297.1 2486.36   1
   1  -6  -1 73143.4 2659.63  36
   1  -6  -1 76167.5 1646.69   5
   1  -6  -1 75400.4 1624.76  22
   1  -6  -1 72039.1 2590.98  38
   1  -6  -1 76613.1 1657.36  30
   1  -6  -1 74279.7 1689.24  29
   1  -6  -1 74129.7 1645.97  23
   1  -6  -1 77964.9 1676.85  15
   1  -6  -1 76089.5 1691.33  40
  -1   6   1 77271.0 2959.65  37
   1  -6  -1 72835.2 1764.05  27
   1  -6   0 256231. 4777.19  13
   1  -6   0 248582. 4777.68  30
   1  -6   0 247248. 4822.71  29
   1  -6   0 254557. 6141.08  36
   1  -6   0 246198. 4905.93  27
   1  -6   0 246197. 5772.02   1
  -1   6   0 245610. 6558.50  37
   1  -6   0 252437. 5903.89  16
   1  -6   0 261230. 4778.50   5
   1  -6   0 250316. 4813.79  40
   1  -6   0 253442. 4781.94  23
   1  -6   0 255255. 6069.64  38
   1  -6   0 256882. 4798.23  15
   1  -6   1 20858.6 651.926  15
   1  -6   1 20343.0 626.891   5
   1  -6   1 20825.9 1258.74  38
   1  -6   1 20768.1 719.989  27
   1  -6   1 20183.4 684.002   7
   1  -6   1 20966.3 1194.85  16
  -1   6  -1 21116.7 1524.55  37
   1  -6   1 20828.5 649.802  30
   1  -6   1 21226.8 1116.95   1
   1  -6   1 21886.6 657.896  23
   1  -6   1 19603.0 662.861  29
   1  -6   1 20433.8 657.988  40
   1  -6   1 19553.1 599.428  22
   1  -6   1 21593.0 638.938  13
   1  -6   1 18598.1 1219.26  36
   1  -6   2 184386. 4885.58  36
   1  -6   2 195961. 3706.33  30
   1  -6   2 190673. 3707.14  15
   1  -6   2 183777. 4686.57  16
  -1   6  -2 178019. 5422.46  37
   1  -6   2 185703. 3646.02   5
   1  -6   2 185314. 3771.46   7
   1  -6   2 185396. 3642.65  13
   1  -6   2 187876. 3736.52  29
   1  -6   2 191069. 3620.13  22
   1  -6   2 183761. 3682.78  40
   1  -6   2 195255. 4910.05  38
   1  -6   2 191464. 3684.19  23
  -1   6  -3 2138.61 489.538  37
   1  -6   3 2496.62 201.651  40
   1  -6   3 1817.98 196.348  29
   1  -6   3 2708.87 458.793  38
   1  -6   3 2026.00 199.651  15
   1  -6   3 1804.27 170.864   5
   1  -6   3 2194.18 264.836  11
   1  -6   3 1922.61 169.434  13
   1  -6   3 2484.36 406.466  16
   1  -6   3 2048.72 206.543  33
   1  -6   3 2436.68 202.898  23
   1  -6   3 2270.60 232.757   7
   1  -6   3 2231.18 201.984  30
   1  -6   3 1920.68 391.796  36
   1  -6   4 28305.3 1007.62  11
   1  -6   4 30590.1 808.941  40
   1  -6   4 28189.7 935.277   7
   1  -6   4 29656.6 875.791  15
   1  -6   4 28582.3 904.528  29
   1  -6   4 28778.5 908.983  33
   1  -6   4 28539.3 827.984  23
   1  -6   4 27768.8 1372.23  16
  -1   6  -4 31356.7 1769.12  37
   1  -6   4 29000.1 1438.52  36
   1  -6   4 29337.8 854.527  30
   1  -6   5 27698.8 916.021  29
   1  -6   5 27765.1 1029.05  11
   1  -6   5 30129.0 955.012  33
   1  -6   5 30017.2 890.105  15
   1  -6   5 27985.2 815.635  23
   1  -6   5 29185.3 856.005  30
   1  -6   5 27939.1 953.270   7
   1  -6   6 13244.1 490.094  23
   1  -6   6 13031.9 518.266  30
   1  -6   6 14314.7 626.226  33
   1  -6   6 13812.0 610.061  29
   1  -6   6 13976.7 702.918  11
   1  -6   6 13576.1 548.249  15
   1  -6   6 13114.3 627.939   7
   1  -6   7 114591. 2537.67  29
   1  -6   7 115485. 2405.60  15
   1  -6   7 109181. 2577.10   7
   1  -6   7 110035. 2686.96  11
   1  -6   7 110261. 2529.68  33
   1  -6   8 6652.79 411.841  33
   1  -6   8 5911.15 454.518  11
   1  -6   8 6322.49 423.221   7
   1  -6   8 6423.06 394.655  29
   1  -6   8 6504.23 327.179  15
   1  -6   9 46692.3 1273.79  33
  -1   6  -9 47275.6 1258.06   8
   1  -6   9 47357.7 1250.80  29
   1  -6  10 4982.35 285.417  29
   1  -6  10 4977.07 303.007   7
   1  -6  10 5057.89 307.803  33
  -1   6 -10 5001.10 294.483   8
  -1   5  13 68966.8 1620.85  11
   1  -5 -13 68139.0 1498.74  20
   1  -5 -12 4837.77 314.594  28
  -1   5  12 4623.55 375.176  11
   1  -5 -11 67617.5 1502.68  21
  -1   5  11 63116.7 1803.93  11
   1  -5 -11 65885.1 1670.60  28
   1  -5 -10 52934.9 1499.18  28
   1  -5 -10 58155.9 1420.08  21
   1  -5 -10 56884.6 1304.83  24
  -1   5  10 55598.2 1669.20  11
   1  -5 -10 51658.5 2784.99   1
   1  -5  -9 846.173 427.779   1
   1  -5  -9 864.954 195.703  19
   1  -5  -9 798.438 138.272   3
  -1   5   9 812.030 253.138  11
   1  -5  -9 310.708 126.558  21
   1  -5  -9 785.923 186.738  28
   1  -5  -8 164284. 3326.66   3
   1  -5  -8 156823. 3455.12   9
   1  -5  -8 165853. 3435.72  19
   1  -5  -8 161285. 5260.08   1
   1  -5  -8 163041. 3372.23  21
   1  -5  -7 228.316 122.203  19
   1  -5  -7 147.988 93.1169  21
   1  -5  -7 153.319 284.480   1
   1  -5  -7 442.050 150.511   9
   1  -5  -7 391.512 124.163  32
   1  -5  -6 100666. 2218.23  19
   1  -5  -6 98587.0 3001.21  38
   1  -5  -6 101093. 2167.60  32
   1  -5  -6 103397. 2254.91   9
   1  -5  -6 97533.4 2893.93  16
   1  -5  -6 94470.7 2968.69  36
   1  -5  -6 100774. 2097.98  40
   1  -5  -6 100468. 2195.67  21
   1  -5  -6 102785. 3602.62   1
   1  -5  -5 2030.80 204.633   9
   1  -5  -5 2658.68 222.854  19
   1  -5  -5 2186.33 391.648  36
   1  -5  -5 3567.76 264.322  26
   1  -5  -5 2413.78 215.486  29
   1  -5  -5 2656.76 200.624  40
   1  -5  -5 3946.04 479.725  16
   1  -5  -5 2753.65 216.904  32
   1  -5  -5 2360.40 397.113  38
   1  -5  -5 1542.19 416.031   1
   1  -5  -4 164787. 4256.39  16
   1  -5  -4 178832. 3422.81  40
   1  -5  -4 174438. 4425.39  38
   1  -5  -4 176238. 4485.88  36
   1  -5  -4 174550. 4696.83   1
   1  -5  -3 26524.7 1317.81  38
   1  -5  -3 24574.0 1294.03  36
   1  -5  -3 23775.1 1192.26  16
   1  -5  -3 26476.0 729.868  40
   1  -5  -3 26033.6 1369.40   1
   1  -5  -2 18910.1 1088.33  38
   1  -5  -2 20333.6 602.839  40
   1  -5  -2 18407.6 1018.87  16
   1  -5  -2 17562.4 1053.21   1
   1  -5  -2 19698.4 1137.44  36
   1  -5  -1 193567. 4681.52  38
  -1   5   1 194000. 5021.75  37
   1  -5  -1 197810. 4773.69  36
   1  -5  -1 191621. 4590.00   1
   1  -5  -1 191130. 4561.11  16
   1  -5  -1 194023. 3711.38  40
   1  -5   0 29433.8 1271.90   1
   1  -5   0 28108.4 1368.30  36
   1  -5   0 27113.5 1250.19  16
   1  -5   0 29074.3 1350.16  38
   1  -5   0 29429.6 774.009  40
  -1   5   0 29522.3 1582.37  37
  -1   5  -1 390553. 8779.86  37
   1  -5   1 397878. 7933.07   1
   1  -5   1 380412. 7107.99  40
   1  -5   1 398419. 8269.99  36
   1  -5   1 394187. 8048.66  16
   1  -5   1 388079. 8169.74  38
   1  -5   2 4221.25 499.477  38
   1  -5   2 4530.32 521.180  36
   1  -5   2 4552.00 485.000  16
   1  -5   2 4407.72 246.888  40
  -1   5  -2 4564.05 648.437  37
   1  -5   3 37779.9 964.033  30
   1  -5   3 36037.8 993.988  29
   1  -5   3 38615.3 1586.49  36
   1  -5   3 38845.1 999.869  33
  -1   5  -3 38241.9 1870.33  37
   1  -5   3 36927.1 936.649  23
   1  -5   3 37273.8 976.031  15
   1  -5   3 39758.2 1590.81  38
   1  -5   3 37797.1 953.384  31
   1  -5   3 36014.7 1084.18  11
   1  -5   3 37391.3 1030.25   7
   1  -5   3 37139.5 1477.12  16
   1  -5   3 38478.7 937.437  40
   1  -5   4 36472.0 1044.31   7
   1  -5   4 35410.9 1006.63  29
   1  -5   4 36234.7 1105.29  11
   1  -5   4 37281.9 967.789  30
   1  -5   4 35616.6 1006.93  33
   1  -5   4 37927.7 913.832  40
   1  -5   4 36859.7 989.154  15
   1  -5   4 35439.3 924.791  23
   1  -5   4 36118.1 1502.48  38
  -1   5  -4 37630.3 1798.85  37
   1  -5   4 38036.0 1536.66  36
   1  -5   4 35618.9 1451.40  16
   1  -5   5 47689.9 1373.95  11
   1  -5   5 46265.1 1171.11  30
   1  -5   5 46641.3 1134.95  23
   1  -5   5 49726.1 1284.37  33
   1  -5   5 47762.7 1223.52  15
   1  -5   5 46923.7 1295.20   7
   1  -5   6 103599. 2308.07  33
   1  -5   6 101249. 2147.27  30
   1  -5   6 98978.0 2319.41   7
   1  -5   6 99830.0 2211.59  15
   1  -5   6 97091.9 2409.36  11
   1  -5   7 83717.9 2056.36   7
   1  -5   7 84795.2 1921.90  15
   1  -5   7 81474.0 2146.82  11
   1  -5   7 83760.8 2022.48  33
   1  -5   8 73631.0 1709.39  15
   1  -5   8 71540.7 1820.32  29
   1  -5   8 74718.3 1883.10   7
   1  -5   8 74471.3 1849.71  33
   1  -5   8 74847.9 1995.52  11
   1  -5   9 179.813 128.264  29
   1  -5   9-33.8309 84.5032  15
   1  -5   9 118.815 178.893  11
   1  -5   9-19.4825 124.916  33
   1  -5   9 151.097 143.756   7
  -1   5 -10 17395.9 650.585   8
   1  -5  10 17639.9 656.432   7
   1  -5  10 17677.3 731.143  11
   1  -5  10 16874.8 637.811  29
   1  -5  10 17160.3 658.487  33
  -1   5 -11 28900.6 818.528   8
   1  -5  11 29129.4 807.780  29
   1  -5  11 30716.8 818.851   7
  -1   4  13 29456.2 916.759  11
   1  -4 -13 29487.5 803.905  20
  -1   4  12 33470.2 903.597   6
  -1   4  12 32506.4 1106.49  11
   1  -4 -12 34008.9 990.791  28
   1  -4 -12 33646.1 833.343  24
  -1   4  11 7852.20 548.068  11
   1  -4 -11 7893.75 456.712  28
   1  -4 -10 40883.3 1088.41  21
   1  -4 -10 36444.4 2285.03   1
   1  -4 -10 39018.9 1190.01  28
  -1   4  10 37780.9 1333.17  11
  -1   4   9 39528.3 1339.71  11
   1  -4  -9 39900.7 2328.36   1
   1  -4  -9 37539.9 1163.56  28
   1  -4  -9 40354.0 1114.90  21
   1  -4  -8 51068.8 2561.95   1
   1  -4  -8 51993.8 1401.99   9
   1  -4  -8 51853.9 1315.34  21
   1  -4  -8 48265.4 1336.54  19
   1  -4  -8 48376.1 1247.61   3
   1  -4  -7 305309. 5923.34   9
   1  -4  -7 307836. 5847.84  21
   1  -4  -7 299662. 7640.04   1
   1  -4  -7 309002. 5889.30  19
   1  -4  -6 16398.5 577.226  21
   1  -4  -6 15557.0 581.123  19
   1  -4  -6 16552.1 922.111  38
   1  -4  -6 16035.1 863.155  16
   1  -4  -6 16579.8 924.835  36
   1  -4  -6 16309.9 605.041   9
   1  -4  -6 15647.4 1198.97   1
   1  -4  -5 90335.6 2588.59  36
   1  -4  -5 88777.4 2480.13  16
   1  -4  -5 93544.1 2602.51  38
   1  -4  -5 89592.1 1844.73  40
   1  -4  -5 92506.6 3021.11   1
   1  -4  -4 26690.9 1372.44   1
   1  -4  -4 28229.7 1221.79  38
   1  -4  -4 27253.0 1230.22  36
   1  -4  -4 27348.0 705.983  40
   1  -4  -4 25323.0 1120.38  16
   1  -4  -3 129834. 2496.97  40
   1  -4  -3 126546. 3284.07  36
   1  -4  -3 121264. 3116.28  16
   1  -4  -3 122506. 3373.31   1
   1  -4  -3 129276. 3250.38  38
   1  -4  -2 40301.5 1453.60  16
   1  -4  -2 43390.1 1594.70  36
   1  -4  -2 45336.5 1579.89  38
   1  -4  -2 44130.6 993.378  40
   1  -4  -2 42384.3 1581.77   1
   1  -4  -1 509484. 10107.0   1
   1  -4  -1 512001. 10214.0  36
   1  -4  -1 520209. 10055.4  16
   1  -4  -1 527457. 9313.13  40
  -1   4   0 234350. 5359.99  37
   1  -4   0 212451. 4824.56   1
   1  -4   0 220739. 4865.70  16
   1  -4   0 227746. 5047.47  36
   1  -4   0 229935. 5000.06  38
   1  -4   0 228423. 4210.33  40
  -1   4  -1 148009. 3923.66  37
   1  -4   1 144369. 3567.88  36
   1  -4   1 140411. 3406.40  16
   1  -4   1 151310. 3554.91  38
   1  -4   1 145658. 2795.22  40
   1  -4   2 66509.1 1398.79  40
   1  -4   2 66956.1 2051.11  36
   1  -4   2 63750.4 1913.12  16
   1  -4   2 67581.4 2020.83  38
  -1   4  -2 66484.4 2334.16  37
   1  -4   3 5393.00 500.789  36
   1  -4   3 5589.52 472.507  16
   1  -4   3 5349.58 276.335  33
   1  -4   3 5338.77 246.617  40
   1  -4   3 5440.04 487.832  38
  -1   4  -3 5549.10 611.229  37
   1  -4   4 170559. 3835.37  38
  -1   4  -4 156400. 4112.76  37
   1  -4   4 169346. 3226.41  33
   1  -4   4 158494. 3698.56  16
   1  -4   4 158939. 3157.47  31
   1  -4   4 163097. 3797.16  36
   1  -4   4 164356. 3332.65  11
   1  -4   4 153115. 3231.24   7
   1  -4   5 17862.1 625.241  33
   1  -4   5 16315.5 619.232   7
   1  -4   5 16024.8 544.773  30
   1  -4   5 16331.9 586.551  15
   1  -4   5 16663.5 675.936  11
   1  -4   6 123801. 2638.53  15
   1  -4   6 123768. 2812.57  11
   1  -4   6 128275. 2709.76  33
   1  -4   6 124344. 2554.35  30
   1  -4   6 126384. 2725.25   7
   1  -4   7 4246.30 331.543  33
   1  -4   7 3658.69 285.115  15
   1  -4   7 3715.90 316.822   7
   1  -4   7 3980.67 369.721  11
   1  -4   8 77460.4 1831.00  15
   1  -4   8 81250.0 1953.14  33
   1  -4   8 79510.4 1959.11   7
   1  -4   8 75580.3 2049.77  11
   1  -4   9 46896.7 1351.55  33
   1  -4   9 48641.6 1243.54  15
   1  -4   9 47073.2 1349.81   7
   1  -4   9 48046.9 1485.28  11
   1  -4  10 1070.13 242.970  11
   1  -4  10 712.707 170.111   7
   1  -4  10 604.009 158.075  33
   1  -4  10 781.505 130.254  15
  -1   4 -11 70097.7 1664.47   8
   1  -4  11 72404.4 1642.03   7
   1  -4  11 71835.0 1789.76  11
   1  -4  11 70324.2 1664.20  29
   1  -3 -13 1791.90 173.522  20
  -1   3  13 1803.25 222.729  11
   1  -3 -12 3380.10 270.414  28
  -1   3  12 3270.17 345.218  11
  -1   3  11 22661.6 972.263  11
   1  -3 -11 24247.9 849.497  28
  -1   3  10 1246.83 284.690  11
   1  -3 -10 1493.14 227.324  28
   1  -3 -10 1261.36 521.810   1
  -1   3   9 185348. 4099.26  11
   1  -3  -9 192029. 3764.01  21
   1  -3  -9 182060. 3849.90  28
   1  -3  -9 193141. 5749.42   1
   1  -3  -8 1262.96 434.393   1
   1  -3  -8 2356.49 218.284  21
   1  -3  -8 2283.03 237.341  19
   1  -3  -8 1779.07 214.800   9
   1  -3  -8 2280.62 231.322  28
  -1   3   8 1736.83 268.558  11
   1  -3  -7 94062.8 2098.71  19
   1  -3  -7 96050.1 3350.25   1
   1  -3  -7 95889.3 2018.13   3
   1  -3  -7 97217.1 2070.08  21
   1  -3  -7 93869.7 2129.90   9
   1  -3  -6 82960.0 2080.11  16
   1  -3  -6 78899.2 2800.83   1
   1  -3  -6 79341.3 2113.06  36
   1  -3  -5 11340.5 657.198  36
   1  -3  -5 12652.4 659.748  16
   1  -3  -5 12244.7 676.313  38
   1  -3  -5 10460.4 846.423   1
   1  -3  -4 362352. 7143.06  36
   1  -3  -4 344965. 7003.29  16
   1  -3  -4 360107. 7101.99  38
   1  -3  -4 353861. 7537.57   1
   1  -3  -3 41247.3 1389.22  36
   1  -3  -3 42219.7 1326.51  16
   1  -3  -3 40829.9 1360.09  38
   1  -3  -3 41703.5 1522.28   1
   1  -3  -2 127011. 3104.54   1
   1  -3  -2 124120. 2930.69  16
   1  -3  -2 133497. 3038.37  38
   1  -3  -2 131709. 3074.39  36
   1  -3  -1 48091.8 1418.30  34
   1  -3  -1 45483.4 1435.63   1
   1  -3  -1 44704.8 1380.86  16
   1  -3  -1 49345.9 1513.70  36
   1  -3  -1 48297.2 1464.53  38
   1  -3   0 993706. 17979.7  38
   1  -3   0 948531. 17989.5  36
   1  -3   0 965165. 17869.6  16
  -1   3  -1 24376.5 1117.52  37
   1  -3   1 23361.1 896.597  16
   1  -3   1 23206.1 933.774  38
   1  -3   1 23087.6 955.887  36
  -1   3  -2 96916.4 2689.14  37
   1  -3   2 96950.2 2350.77  16
   1  -3   2 97752.0 2420.67  38
   1  -3   2 100137. 2469.23  36
  -1   3  -3 172550. 4171.48  37
   1  -3   3 184155. 3940.38  36
   1  -3   3 178635. 3408.92  33
   1  -3   3 182653. 3908.14  38
   1  -3   3 176634. 3817.62  16
   1  -3   4 26111.0 987.536  36
   1  -3   4 26658.8 730.797  33
   1  -3   4 26492.4 961.833  16
  -1   3  -4 25020.0 1124.08  37
  -1   3  -5 199527. 4373.30  37
   1  -3   5 182885. 3730.85  33
   1  -3   5 193896. 3866.06  11
   1  -3   5 192221. 3698.35  31
   1  -3   5 194258. 3778.06   7
   1  -3   6 9861.39 461.988   7
   1  -3   6 10036.6 510.601  11
   1  -3   6 8697.19 418.982  15
   1  -3   6 9315.60 388.114  30
   1  -3   6 9294.19 441.544  33
   1  -3   7 50153.5 1448.49  11
   1  -3   7 51679.6 1355.31   7
   1  -3   7 52482.0 1358.02  33
   1  -3   7 48306.4 1291.26  15
   1  -3   8 1352.30 212.730  33
   1  -3   8 1189.30 233.161  11
   1  -3   8 940.697 180.402   7
   1  -3   8 1484.90 197.948  15
   1  -3   9 30312.9 1017.10  33
   1  -3   9 31579.1 1137.66  11
   1  -3   9 29639.1 934.535  15
   1  -3   9 30779.4 1004.25   7
   1  -3  10 40861.3 1216.87  33
   1  -3  10 38915.3 1073.53  15
   1  -3  10 38696.3 1294.40  11
   1  -3  10 38870.6 1143.58   7
   1  -3  11 33927.9 892.737  15
   1  -3  11 35483.3 986.398   7
   1  -3  11 32118.1 1036.61  33
   1  -3  11 35183.4 1140.56  11
   1  -3  12 70975.8 1617.24  29
   1  -3  12 74752.2 1738.47  11
  -1   3 -12 70088.0 1588.44   8
   1  -3  12 70816.3 1541.19   7
  -1   2  13 35261.5 1061.20  11
   1  -2 -13 34373.2 890.440  20
  -1   2  12 44914.5 1383.02  11
   1  -2 -12 44158.1 1178.54  20
  -1   2  11 7394.19 544.961  11
   1  -2 -11 9303.73 482.384  28
   1  -2 -10 60382.0 2875.95   1
  -1   2  10 57759.9 1768.60  11
   1  -2 -10 62075.0 1584.36  28
  -1   2   9 37300.4 1290.68  11
   1  -2  -9 39082.6 2167.57   1
   1  -2  -9 39514.1 1137.64  28
   1  -2  -8 84257.9 1943.80  28
   1  -2  -8 88763.0 3235.73   1
  -1   2   8 82127.2 2129.94  11
   1  -2  -8 86116.6 1881.56  21
   1  -2  -7 5018.95 302.357  28
   1  -2  -7 4063.54 624.469   1
  -1   2   7 4107.68 342.336  11
   1  -2  -7 4790.11 297.309  19
   1  -2  -6 85209.4 2787.18   1
   1  -2  -5 149433. 3146.64  36
   1  -2  -5 148631. 3834.98   1
   1  -2  -5 146820. 3104.08  16
   1  -2  -4 268087. 5252.73  38
   1  -2  -4 247060. 5678.64   1
   1  -2  -4 250330. 5166.86  16
   1  -2  -4 271577. 5262.84  36
   1  -2  -3 585104. 10405.8  16
   1  -2  -3 562939. 10457.5  36
   1  -2  -3 571883. 10443.8  38
   1  -2  -3 542254. 10355.4  34
   1  -2  -3 529860. 10717.2   1
   1  -2  -2 279307. 5486.48  38
   1  -2  -2 269739. 5403.45  34
   1  -2  -2 280366. 5432.01  16
   1  -2  -2 288813. 5532.95  36
   1  -2  -2 281890. 5630.02   1
   1  -2  -1 197432. 4038.97  36
   1  -2  -1 198913. 4014.03   1
   1  -2  -1 198798. 4012.11  38
   1  -2  -1 191540. 3941.41  34
   1  -2   0 72404.6 1703.52   1
   1  -2   0 72457.9 1790.43  38
   1  -2   0 73722.8 1825.92  36
   1  -2   0 78633.0 1796.00  34
   1  -2   1 28448.0 892.646  34
   1  -2   1 26812.6 892.744  38
   1  -2   1 25988.0 849.027  16
   1  -2   1 25961.9 900.600  36
   1  -2   2 4010.48 305.504  34
  -1   2  -2 4222.31 382.402  37
   1  -2   2 3692.82 306.607  36
   1  -2   2 4111.86 313.402  38
   1  -2   2 3554.17 279.072  16
   1  -2   3 627348. 10718.7  33
   1  -2   3 550471. 11018.4  38
   1  -2   3 593663. 11068.0  36
  -1   2  -3 556220. 11233.5  37
   1  -2   3 604926. 10999.4  16
   1  -2   4 292467. 5514.79  16
   1  -2   4 281774. 5287.42  33
   1  -2   4 294889. 5556.79  36
  -1   2  -4 286934. 5756.81  37
  -1   2  -5 108632. 2543.24  37
   1  -2   5 108260. 2225.74  33
   1  -2   6 63748.2 1609.76  11
   1  -2   6 64613.0 1515.46   7
   1  -2   6 63748.5 1434.33  25
   1  -2   6 68468.2 1529.25  33
   1  -2   7 1662.01 197.547  33
   1  -2   7 1871.89 182.496  25
   1  -2   7 1487.39 219.291  11
   1  -2   7 2118.22 219.064   7
   1  -2   8 29845.9 938.962  33
   1  -2   8 27817.4 892.966   7
   1  -2   9 29886.0 960.784   7
   1  -2   9 28626.5 1091.85  11
   1  -2   9 31529.7 1024.93  33
   1  -2  10 59049.9 1495.19   7
   1  -2  10 56237.2 1683.85  11
   1  -2  10 56218.4 1473.76  15
   1  -2  10 57940.4 1577.72  33
   1  -2  11 16755.2 613.472  15
   1  -2  11 16808.1 627.613   7
   1  -2  11 16989.8 779.974  11
  -1   2 -12 65041.3 1543.47   8
   1  -2  12 67655.9 1496.95   7
   1  -2  12 69653.6 1735.85  11
  -1   1  13 287.865 146.991  11
   1  -1 -13 128.828 71.0202  20
  -1   1  12 69253.8 1534.09   7
  -1   1  12 67380.0 1851.22  11
   1  -1 -12 70885.1 1623.11  20
   1  -1 -11 29854.0 923.546  20
  -1   1  11 28835.0 1117.13  11
  -1   1  10 128621. 3161.28  11
   1  -1 -10 139666. 2926.35  28
   1  -1  -9 14192.1 1231.50   1
   1  -1  -9 12969.9 559.411  28
  -1   1   9 12293.1 672.611  11
   1  -1  -8 49493.0 1268.63  28
  -1   1   8 48887.3 1438.10  11
   1  -1  -8 49288.5 2232.38   1
  -1   1   8 48896.9 1271.09  33
   1  -1  -7 28995.4 1525.84   1
  -1   1   7 29578.4 830.187  33
  -1   1   7 27782.9 945.192  11
   1  -1  -7 28873.8 827.211  28
   1  -1  -6 67945.8 2337.64   1
  -1   1   6 69937.6 1520.14  33
   1  -1  -5 286976. 6261.66   1
  -1   1   5 288807. 5311.06  33
   1  -1  -4 22516.7 671.173  16
   1  -1  -4 23699.0 690.995  36
   1  -1  -4 22966.4 1023.72   1
   1  -1  -3 26988.1 772.989  36
   1  -1  -3 26297.2 736.484  34
   1  -1  -3 24761.6 742.297  16
   1  -1  -2 379559. 7154.06  36
   1  -1  -2 401369. 7132.06  16
   1  -1  -2 391558. 7160.13  38
   1  -1  -2 370505. 7104.01  34
   1  -1  -1 250015. 4584.36  36
   1  -1  -1 246571. 4566.99  38
   1  -1  -1 239555. 4521.88  16
   1  -1  -1 232637. 4575.23   1
   1  -1  -1 224189. 4514.91  34
   1  -1   0 133299. 2711.07  38
   1  -1   0 137424. 2708.47  34
   1  -1   0 135022. 2729.47  36
   1  -1   0 131930. 2594.79   1
   1  -1   1 294316. 5474.54  38
   1  -1   1 285547. 5425.92  16
   1  -1   1 285258. 5475.34  36
   1  -1   1 297202. 5463.24  34
  -1   1  -2 82443.1 1871.10  37
   1  -1   2 84845.6 1837.23  38
   1  -1   2 87434.9 1828.48  34
   1  -1   2 84228.8 1798.16  16
   1  -1   2 82927.5 1830.91  36
   1  -1   3 28218.7 782.184  34
   1  -1   3 27596.7 755.224  16
   1  -1   3 27946.5 779.897  36
   1  -1   4 163320. 3131.60  16
  -1   1  -4 160793. 3258.03  37
   1  -1   4 161865. 3145.74  36
   1  -1   4 162173. 3082.13  33
   1  -1   5 38532.5 939.015  33
   1  -1   6 53720.7 1269.21  33
   1  -1   7 138204. 2814.34  25
   1  -1   7 142656. 2892.25  33
   1  -1   7 138884. 2855.44   7
   1  -1   7 139717. 3020.58  11
   1  -1   8 2166.01 280.746  11
   1  -1   8 2268.59 208.815   6
   1  -1   8 2896.77 266.119  33
   1  -1   8 2619.48 237.900   7
   1  -1   9 156419. 3257.88   7
   1  -1   9 155853. 3526.10  11
   1  -1   9 160581. 3372.10  33
   1  -1  10 1018.40 258.262  11
   1  -1  10 1032.73 167.683   7
   1  -1  10 847.218 194.039  33
   1  -1  11 36069.6 1066.34  15
   1  -1  11 37118.8 1265.91  11
   1  -1  11 37069.2 1030.77   7
   1  -1  12 239.104 94.5376  15
   1  -1  12 101.357 76.8561   7
   1  -1  13 21320.3 731.056  11
  -1   0  13 42959.8 1191.85  11
   1   0 -12 7792.02 362.891  20
  -1   0  12 7352.67 494.789  11
  -1   0  12 7624.81 351.686   7
   1   0 -11 137354. 2823.49  20
  -1   0  11 133887. 3146.29  11
  -1   0  11 132592. 2801.92   7
   1   0 -10 7687.06 408.104  20
  -1   0  10 7047.80 526.994  11
  -1   0   9 7722.75 434.130  33
  -1   0   9 6390.96 487.220  11
   1   0  -9 7096.03 394.443  28
   1   0  -8 1585.88 182.468  28
  -1   0   8 2075.66 267.343  11
  -1   0   8 1639.65 190.534  33
  -1   0   7 4826.65 285.438  33
   1   0  -7 4795.47 596.536   1
   1   0  -7 4806.96 281.661  28
  -1   0   7 4191.19 329.361  11
  -1   0   6 111511. 2268.80  33
   1   0  -6 112308. 3166.16   1
   1   0  -5 95239.4 2667.46   1
  -1   0   5 97773.7 1956.94  33
   1   0  -4 228476. 4891.76   1
   1   0  -3 103811. 2526.28   1
   1   0  -3 109722. 2109.47  34
   1   0  -2 88640.3 1805.82  34
   1   0  -2 85779.5 1791.70  16
   1   0  -1 138512. 2691.85  34
   1   0  -1 136031. 2654.06  16
   1   0  -1 139999. 2672.53  36
   1   0   0 141274. 2611.57  36
   1   0   0 135651. 2528.72   1
   1   0   1 411504. 7511.63  16
   1   0   1 414715. 7529.12  36
   1   0   1 419982. 7559.73  34
   1   0   2 1210.03 120.619  34
   1   0   2 1188.52 113.019  16
  -1   0  -2 1314.29 105.838   1
   1   0   2 1293.96 121.465  36
   1   0   3 173347. 3257.15  34
  -1   0  -3 168516. 3383.94   1
  -1   0  -4 8661.23 450.874   1
  -1   0  -5 110732. 2621.38   1
   1   0   5 113889. 2220.07  33
  -1   0  -6 1505.57 253.966   1
   1   0   6 2089.00 180.866  33
   1   0   7 91829.2 1923.69  25
   1   0   7 86760.4 2087.32  11
   1   0   7 89584.4 1966.15  33
   1   0   8 143373. 3008.25  33
   1   0   8 137723. 2915.53   7
   1   0   8 141419. 3157.96  11
   1   0   8 141722. 2940.50   6
   1   0   9 1862.77 275.094  11
   1   0   9 1461.81 217.826  33
   1   0   9 1833.19 192.034   7
   1   0   9 1619.65 196.313   6
   1   0  10 44712.9 1191.83   6
   1   0  10 44988.5 1457.09  11
   1   0  10 44805.8 1189.96   7
   1   0  10 44114.3 1322.68  33
   1   0  11 121.851 191.002  11
   1   0  11 151.139 94.3006   7
   1   0  12 34231.1 902.574   7
   1   0  12 36133.8 1186.13  11
   1   0  13 1849.14 230.708  11
   1   0  13 1606.94 147.768  15
  -1  -1  13 20944.0 715.040  11
  -1  -1  12 26696.9 763.794   7
  -1  -1  12 26588.5 955.644  11
   1   1 -11 58188.3 1464.78   8
  -1  -1  11 58514.8 1718.40  11
  -1  -1  11 59262.0 1484.48   7
  -1  -1  10 80919.8 1948.34  33
   1   1 -10 80267.5 1802.05  20
  -1  -1  10 78305.7 2105.18  11
   1   1  -9 6158.94 345.465  20
  -1  -1   9 5781.96 458.838  11
  -1  -1   9 6317.14 397.187  33
  -1  -1   8 154412. 3138.76  33
   1   1  -8 151701. 3075.25  28
  -1  -1   7 146560. 3162.14  11
   1   1  -7 147601. 2963.10  28
  -1  -1   7 148960. 3010.20  33
  -1  -1   6 142180. 2835.90  33
   1   1  -5 27269.0 1183.24   1
  -1  -1   5 24805.4 674.749  33
  -1  -1   4 44364.2 983.797  33
   1   1  -4 43374.3 1450.70   1
   1   1  -3 22773.5 613.939  34
   1   1  -3 23507.8 913.924  37
   1   1  -3 22645.0 882.172   1
   1   1  -2 32782.4 993.575   1
   1   1  -2 32684.7 1038.44  37
   1   1  -1 427849. 7981.58  37
   1   1   0 95116.8 1999.08  37
   1   1   1 426307. 7720.22  37
   1   1   2 327268. 5889.44  37
  -1  -1  -2 323359. 6114.01   1
  -1  -1  -3 231858. 4501.23   1
   1   1   3 224763. 4306.12  34
  -1  -1  -4 2769.00 297.996   1
   1   1   4 2598.91 149.753  34
   1   1   5 40534.8 950.431  33
  -1  -1  -5 40377.7 1359.73   1
   1   1   6 146311. 2898.87  33
  -1  -1  -6 148122. 3576.98   1
   1   1   7 1905.50 191.743  33
   1   1   7 1842.66 168.436  25
   1   1   7 1617.54 212.509  11
  -1  -1  -7 2221.03 362.386   1
   1   1   7 2078.25 191.396  17
   1   1   8 286472. 5741.85  11
  -1  -1  -8 305460. 6684.10   1
  -1  -1  -8 286069. 5463.03  28
   1   1   8 282834. 5570.88  33
   1   1   8 296393. 5501.82  25
   1   1   9 24764.0 821.251   6
   1   1   9 24712.1 871.726  33
  -1  -1  -9 26065.3 786.812  28
   1   1   9 24292.8 967.656  11
   1   1   9 25029.4 768.524   7
   1   1  10 54497.3 1361.19   7
  -1  -1 -10 58465.1 1393.90  28
   1   1  10 56489.4 1689.53  11
   1   1  10 53807.1 1428.90   6
   1   1  11 95628.3 2486.79  11
   1   1  11 99575.4 2118.38   7
   1   1  11 99146.5 2196.30   6
   1   1  12 238.472 191.060  11
   1   1  13 43058.8 1223.26  11
   1   1  13 40301.1 1038.27  15
  -1  -2  12 14157.1 630.586  11
  -1  -2  12 13669.6 495.047   7
   1   2 -11 4849.34 322.142   8
  -1  -2  11 5074.67 336.416   7
  -1  -2  11 5168.07 368.380  33
  -1  -2  11 4627.34 406.561  11
  -1  -2  10 21662.9 918.610  11
   1   2 -10 19878.0 762.258   8
   1   2 -10 23157.0 700.772  20
  -1  -2  10 22849.5 836.942  33
  -1  -2  10 20785.7 778.356   7
   1   2  -9 31686.2 864.522  20
  -1  -2   9 31358.1 986.783  33
   1   2  -8 28095.4 814.335  20
  -1  -2   8 29882.1 929.758  33
  -1  -2   8 27362.4 1003.87  11
  -1  -2   7 296957. 5713.28  11
  -1  -2   7 286959. 5549.58  33
   1   2  -7 287492. 5431.69  20
  -1  -2   6 1531.69 195.908  11
  -1  -2   6 1408.85 164.501  33
  -1  -2   5 142531. 2836.21  33
   1   2  -5 146963. 3615.39  37
   1   2  -4 4211.28 250.786  34
  -1  -2   4 4821.62 220.851  38
  -1  -2   4 4723.41 228.627  36
   1   2  -4 5054.99 475.934  37
  -1  -2   4 4581.00 234.864  33
   1   2  -3 38999.9 1358.86  37
  -1  -2   3 40029.2 1025.86  38
   1   2  -2 143301. 3256.60  37
   1   2  -1 537750. 10144.8  37
   1   2   0 96505.6 2248.48  37
   1   2   1 52670.9 1380.65  37
   1   2   2 11429.8 500.059  37
  -1  -2  -3 407543. 7902.77   1
  -1  -2  -4 122801. 2557.61  38
  -1  -2  -4 118093. 2912.97   1
  -1  -2  -5 136359. 3416.06   1
  -1  -2  -5 140212. 2836.05  36
   1   2   5 141802. 2762.83  33
  -1  -2  -5 142666. 2825.48  38
  -1  -2  -6 68798.5 2166.82   1
   1   2   6 62327.2 1436.68  33
  -1  -2  -7 24346.2 1287.31   1
   1   2   7 23624.4 746.336  33
   1   2   7 23005.2 821.072  11
   1   2   8 37698.5 1047.49  17
  -1  -2  -8 37847.5 1777.38   1
  -1  -2  -8 37517.3 1019.42  28
   1   2   8 37567.1 1185.67  11
   1   2   8 38516.0 1004.91  25
  -1  -2  -8 37657.2 1032.87   9
  -1  -2  -9 30488.1 911.228  28
   1   2   9 28820.2 1073.98  11
  -1  -2 -10 682.487 140.025  28
   1   2  10 431.325 207.811  11
   1   2  10 574.075 145.665   6
   1   2  11 64718.0 1908.70  11
   1   2  11 68067.8 1686.82   6
   1   2  12 76175.1 2020.88  11
   1   2  12 76986.4 1755.38   6
   1   2  13 24592.4 876.409  11
  -1  -3  12 1560.68 207.462  11
  -1  -3  12 1417.75 154.588   7
  -1  -3  11 2519.75 294.056  11
   1   3 -11 2955.35 255.040   8
  -1  -3  11 2706.90 264.386  33
  -1  -3  11 2977.00 257.442   7
   1   3 -10 6431.66 410.441   8
  -1  -3  10 7306.85 435.832   7
  -1  -3  10 6778.41 431.319  33
  -1  -3  10 6686.48 489.298  11
  -1  -3   9 31251.6 1032.56   7
  -1  -3   9 30481.3 1119.60  11
  -1  -3   9 33142.5 1049.38  33
  -1  -3   8 77452.9 1880.11  33
  -1  -3   8 75712.9 1991.66  11
  -1  -3   7 54957.5 1541.30  11
  -1  -3   7 58634.2 1466.29  33
  -1  -3   6 107959. 2305.92  33
  -1  -3   6 105219. 2396.58  11
   1   3  -5 7363.70 659.051  37
  -1  -3   5 6587.46 336.066  33
  -1  -3   4 63944.7 1548.34  38
  -1  -3   4 62720.2 1570.98  36
   1   3  -4 63455.3 2095.75  37
  -1  -3   3 46664.6 1333.56  36
   1   3  -3 44429.9 1640.30  37
  -1  -3   3 46674.9 1299.34  38
   1   3  -2 140759. 3499.48  37
  -1  -3   2 146696. 3148.76  38
   1   3  -1 2137.64 346.350  37
  -1  -3   1 1659.80 229.738  38
   1   3   0 73060.5 2053.19  37
   1   3   1 10437.5 620.761  37
   1   3   2 1865.01 282.189  37
   1   3   3 99599.6 2367.60  37
  -1  -3  -3 96143.8 2291.15  38
  -1  -3  -4 85314.3 2502.08   1
  -1  -3  -4 95462.7 2234.17  38
  -1  -3  -5 242476. 5481.45   1
  -1  -3  -5 239829. 4905.08  36
  -1  -3  -5 240271. 4860.02  38
  -1  -3  -6 201361. 4016.90  38
  -1  -3  -6 197704. 4892.27   1
  -1  -3  -6 195511. 4028.12  36
   1   3   7 8921.72 485.072  11
  -1  -3  -7 9189.28 843.027   1
  -1  -3  -8 18416.8 670.205   9
  -1  -3  -8 17962.7 647.029  19
   1   3   8 17547.6 753.099  11
  -1  -3  -8 17691.0 1267.29   1
   1   3   8 19273.5 665.778  17
   1   3   8 19139.0 614.841  25
   1   3   9 140.660 164.464  11
  -1  -3  -9 1.68679 231.972   1
  -1  -3  -9 590.386 138.797  28
  -1  -3  -9 239.932 105.656   9
  -1  -3 -10 114928. 2533.73  28
   1   3  10 111249. 2769.20  11
  -1  -3 -11 287.300 118.069  28
   1   3  11 138.717 108.623   6
   1   3  12 110302. 2716.24  11
   1   3  12 114367. 2477.38   6
   1   3  13 6085.03 408.413  11
   1   3  13 5610.22 289.087   6
  -1  -3 -13 6215.33 299.127  20
  -1  -4  11 99.4520 103.872  33
   1   4 -11 81.3357 112.169   8
  -1  -4  11 153.914 114.075   7
  -1  -4  11 116.656 140.162  11
  -1  -4  10 16065.5 668.062  33
  -1  -4  10 16965.7 675.949   7
   1   4 -10 15453.8 650.230   8
  -1  -4  10 15056.4 712.657  11
  -1  -4   9 613.183 172.490  33
  -1  -4   9 1091.91 241.924  11
   1   4  -9 916.341 192.883   8
  -1  -4   9 784.373 193.470   7
  -1  -4   8 46931.0 1345.86   7
  -1  -4   8 47991.0 1446.51  11
  -1  -4   8 45424.6 1324.55  33
  -1  -4   7 19998.6 758.529  33
  -1  -4   7 20967.7 835.368  11
  -1  -4   7 20628.2 772.415   7
  -1  -4   6 69526.3 1691.85  33
  -1  -4   6 69040.9 1767.87  11
  -1  -4   5 115590. 2493.31  33
   1   4  -5 121428. 3502.36  37
  -1  -4   5 120466. 2586.42  11
  -1  -4   4 310.960 119.730  38
  -1  -4   4 102.059 105.547  36
  -1  -4   3 435929. 8363.97  36
   1   4  -3 421180. 8933.27  37
  -1  -4   3 414619. 8259.22  38
  -1  -4   2 21732.0 969.371  36
  -1  -4   2 22340.8 944.527  38
   1   4  -2 20551.4 1153.49  37
  -1  -4   1 116997. 2879.37  36
  -1  -4   1 115098. 2805.31  38
   1   4  -1 107717. 3107.58  37
  -1  -4   0 3840.25 386.291  38
   1   4   0 3284.05 453.959  37
  -1  -4  -1 15183.1 780.598  38
   1   4   1 16822.2 930.477  37
   1   4   2 154941. 3733.03  37
  -1  -4  -2 154634. 3561.13  38
   1   4   3 140798. 3422.15  37
  -1  -4  -3 134540. 3508.86   1
  -1  -4  -3 142086. 3313.98  38
  -1  -4  -4 244780. 5676.71   1
  -1  -4  -4 252883. 5308.72  38
   1   4   4 262236. 5473.58  37
  -1  -4  -4 242343. 5342.84  36
  -1  -4  -5 10777.3 354.976  40
  -1  -4  -5 11186.5 657.399  38
  -1  -4  -5 11109.4 685.556  36
  -1  -4  -5 9098.30 789.129   1
   1   4   5 11248.3 716.568  37
  -1  -4  -6 116406. 2859.34  38
   1   4   6 123898. 3092.86  37
  -1  -4  -6 118593. 3541.35   1
  -1  -4  -6 112807. 2880.66  36
  -1  -4  -7 121090. 2609.07   9
  -1  -4  -7 123555. 2597.08  19
   1   4   7 131851. 3241.77  37
  -1  -4  -7 122989. 3853.40   1
  -1  -4  -8 91790.3 2065.78  19
  -1  -4  -8 93089.9 2094.70   9
  -1  -4  -8 94321.1 3381.88   1
   1   4   8 89375.2 1934.80  25
   1   4   8 90679.6 2223.22  11
   1   4   8 91061.8 2025.27  17
   1   4   9 82519.0 2136.70  11
  -1  -4  -9 82085.6 1949.26  19
  -1  -4  -9 81167.6 1976.21   9
   1   4   9 85672.0 1929.26  17
  -1  -4  -9 81858.8 3283.48   1
  -1  -4 -10 31991.1 1991.29   1
   1   4  10 34244.6 1208.01  11
  -1  -4 -10 33079.2 1056.58   9
  -1  -4 -10 33292.9 1046.28  28
   1   4  11 39462.9 1325.02  11
  -1  -4 -11 40082.3 1154.84  28
   1   4  12 40184.7 1292.41  11
  -1  -4 -12 39987.6 1099.18  28
   1   4  12 42139.6 1125.76   6
   1   4  13 57539.1 1335.69   6
   1   4  13 58960.2 1530.49  11
  -1  -5  11 67570.0 1512.23  29
   1   5 -11 68791.5 1564.89   8
  -1  -5  11 72186.5 1583.61   7
  -1  -5  11 66278.2 1598.16  33
  -1  -5  11 70333.2 1655.89  11
  -1  -5  10 14585.8 658.332  11
  -1  -5  10 14812.6 618.850  33
   1   5 -10 15056.6 614.507   8
  -1  -5  10 15382.8 620.288   7
   1   5  -9 13003.9 607.086   8
  -1  -5   9 14190.4 635.366  33
  -1  -5   9 14687.9 652.271   7
  -1  -5   9 13726.7 681.087  11
  -1  -5   8 113.470 134.538  33
  -1  -5   8 207.243 159.406  11
   1   5  -8 481.756 176.005   8
  -1  -5   8 438.916 174.488   7
  -1  -5   7 2192.60 283.202  11
  -1  -5   7 2619.42 282.453  33
  -1  -5   7 2453.72 268.018   7
  -1  -5   6 23981.5 835.248   4
  -1  -5   6 23863.8 841.428  33
  -1  -5   6 25047.3 910.918  11
  -1  -5   6 24151.4 834.737   7
   1   5  -5 100243. 3296.86  37
  -1  -5   5 101230. 2203.26  33
  -1  -5   5 97485.1 2257.30  11
  -1  -5   5 98705.8 2169.52   7
  -1  -5   5 91438.1 2164.05   4
  -1  -5   4 153768. 3631.73  16
  -1  -5   4 159831. 3774.70  36
   1   5  -4 150202. 4409.64  37
  -1  -5   4 161864. 3298.55  11
  -1  -5   4 157353. 3191.59   7
  -1  -5   4 161575. 3728.32  38
  -1  -5   3 147382. 2849.99  40
   1   5  -3 144817. 4188.31  37
  -1  -5   3 149102. 3603.95  38
  -1  -5   3 149568. 3676.41  36
  -1  -5   2 180276. 3439.00  40
  -1  -5   2 182663. 4316.51  36
  -1  -5   2 184116. 4253.36  38
   1   5  -2 175553. 4782.17  37
  -1  -5   1 7095.93 617.126  36
  -1  -5   1 6619.91 285.941  40
  -1  -5   1 6216.50 554.374  38
   1   5  -1 6559.98 723.424  37
  -1  -5   0 50429.2 1824.79  36
   1   5   0 53382.5 2097.96  37
  -1  -5   0 53311.7 1176.71  40
  -1  -5   0 52580.7 1796.29  38
  -1  -5  -1 150898. 3757.75  36
  -1  -5  -1 150225. 2881.84  40
   1   5   1 154260. 4021.11  37
   1   5   2 18895.1 1099.24  37
  -1  -5  -2 17021.3 977.567  36
  -1  -5  -2 17917.1 527.599  40
  -1  -5  -2 17464.5 957.413  38
   1   5   3 20647.5 1141.68  37
  -1  -5  -3 19234.3 1055.80  36
  -1  -5  -3 21179.4 591.070  40
  -1  -5  -3 20805.2 1169.77   1
  -1  -5  -3 19421.3 1024.68  38
  -1  -5  -4 199021. 5093.86   1
  -1  -5  -4 208663. 3932.15  40
   1   5   4 218588. 5016.09  37
  -1  -5  -4 206591. 4864.40  36
  -1  -5  -4 205937. 4791.11  38
  -1  -5  -5 28450.9 1270.07  38
  -1  -5  -5 29868.8 1555.64   1
  -1  -5  -5 30499.6 1341.95  36
   1   5   5 31647.3 1415.07  37
  -1  -5  -5 28863.1 753.959  40
  -1  -5  -6 12665.5 428.150  40
  -1  -5  -6 12628.9 803.932  38
   1   5   6 12261.8 870.746  37
  -1  -5  -6 12074.9 812.557  36
  -1  -5  -6 13228.9 519.591   9
  -1  -5  -6 12612.7 521.033  26
  -1  -5  -6 12764.8 1058.62   1
  -1  -5  -7 119854. 4008.78   1
  -1  -5  -7 128756. 2716.07   9
   1   5   7 128585. 3530.38  37
  -1  -5  -7 126110. 2610.91  21
  -1  -5  -7 128014. 2694.31  19
   1   5   8 114748. 2395.60  17
  -1  -5  -8 108387. 3917.98   1
  -1  -5  -8 111585. 2499.84   9
  -1  -5  -8 110095. 2468.18  19
  -1  -5  -8 113197. 2374.18  21
   1   5   9 144335. 3344.12  11
   1   5   9 157074. 3119.07  17
  -1  -5  -9 147248. 3187.37  19
  -1  -5  -9 155755. 4987.95   1
  -1  -5  -9 148934. 3231.31   9
  -1  -5 -10 25688.5 1834.38   1
  -1  -5 -10 27666.6 935.945  28
  -1  -5 -10 27734.8 924.537  19
  -1  -5 -10 26864.9 949.492   9
   1   5  10 28534.0 1065.86  11
  -1  -5 -11 60753.5 2875.77   1
  -1  -5 -11 62402.2 1593.03  28
   1   5  11 61414.8 1743.60  11
  -1  -5 -12 1264.53 178.206  28
   1   5  12 1285.86 239.791  11
   1   5  12 1309.71 178.850   6
   1   5  13 3917.00 246.015   6
   1   5  13 3719.90 308.826  11
  -1  -5 -13 4023.32 243.949  28
  -1  -6  10 25131.3 836.351  11
   1   6 -10 25472.4 785.995   8
  -1  -6  10 25926.4 797.024   7
  -1  -6  10 24166.4 709.243  29
  -1  -6  10 23382.1 776.642  33
  -1  -6   9 13340.4 589.636   7
   1   6  -9 12929.9 573.133   8
  -1  -6   9 12631.2 519.096  29
  -1  -6   9 13314.4 630.856  11
  -1  -6   9 12831.3 576.869  33
  -1  -6   8 70891.8 1822.35  33
  -1  -6   8 73045.0 1842.53   7
   1   6  -8 75639.3 1832.02   8
  -1  -6   8 72841.2 1745.08  29
  -1  -6   8 73724.4 1927.00  11
  -1  -6   7 1173.68 229.120  11
  -1  -6   7 1110.14 216.447   7
   1   6  -7 1494.36 222.830   8
  -1  -6   7 1130.61 218.824  33
  -1  -6   6 29702.5 824.853  23
  -1  -6   6 32035.7 1029.86  33
  -1  -6   6 30553.4 1079.16  11
  -1  -6   6 31689.7 1003.59   7
  -1  -6   5 14140.2 619.246  33
  -1  -6   5 13806.1 651.426  11
   1   6  -5 13784.1 1188.78  37
  -1  -6   5 14451.9 602.108   7
  -1  -6   4 62300.2 1993.49  16
  -1  -6   4 60676.4 1577.73  11
   1   6  -4 60362.8 2630.42  37
  -1  -6   4 56722.5 1494.86   4
  -1  -6   4 60970.9 1479.55   7
  -1  -6   3 4703.93 277.638  29
  -1  -6   3 4892.28 263.089  40
  -1  -6   3 5695.95 566.324  38
  -1  -6   3 5140.59 571.883  36
  -1  -6   3 4696.03 292.521   7
  -1  -6   3 4900.24 512.792  16
  -1  -6   3 5711.55 344.564   4
  -1  -6   3 5236.22 351.162  11
   1   6  -2 126710. 4141.67  37
  -1  -6   2 131846. 3649.42  36
  -1  -6   2 130708. 3564.77  38
  -1  -6   2 132696. 2644.79  40
  -1  -6   2 131769. 2788.85  11
  -1  -6   1 150504. 3960.09  38
   1   6  -1 152237. 4536.81  37
  -1  -6   1 151978. 2997.62  40
  -1  -6   1 151062. 4051.66  36
  -1  -6   0 6282.29 632.937  38
  -1  -6   0 6547.84 669.391  36
  -1  -6   0 5872.98 297.773  40
  -1  -6  -1 428161. 8618.93  38
   1   6   1 455197. 9226.34  37
  -1  -6  -1 389265. 7400.41  40
  -1  -6  -1 415342. 8699.18  36
  -1  -6  -2 44.9014 210.941  38
  -1  -6  -2 717.518 300.617  36
   1   6   2 467.159 338.460  37
  -1  -6  -2 368.433 100.909  40
  -1  -6  -3 147205. 3930.27  38
   1   6   3 153149. 4197.14  37
  -1  -6  -3 151741. 4187.00   1
  -1  -6  -3 143500. 3980.80  36
  -1  -6  -3 149730. 2956.67  40
   1   6   4 863.710 339.571  37
  -1  -6  -4 1252.54 321.333  38
  -1  -6  -4 1165.15 137.643  40
  -1  -6  -4 1242.70 341.541  36
  -1  -6  -4 942.661 349.005   1
   1   6   5 6480.07 711.597  37
  -1  -6  -5 6562.01 318.098  40
  -1  -6  -5 6619.12 366.201   4
  -1  -6  -5 5230.42 616.319  36
  -1  -6  -5 6137.19 626.290  38
  -1  -6  -5 6214.97 358.104  26
  -1  -6  -5 7113.52 790.961   1
  -1  -6  -5 6944.57 359.611   9
  -1  -6  -6 67204.4 2779.79   1
  -1  -6  -6 70876.2 2292.74  16
  -1  -6  -6 71644.4 1579.12  40
  -1  -6  -6 68934.5 2387.03  38
   1   6   6 71554.9 2586.30  37
  -1  -6  -6 73666.6 1706.71   9
  -1  -6  -6 72508.0 1709.74  26
  -1  -6  -6 68245.1 2428.53  36
  -1  -6  -7 6511.36 385.475  19
   1   6   7 6845.53 730.043  37
  -1  -6  -7 6725.18 867.675   1
  -1  -6  -7 6294.39 634.425  38
  -1  -6  -7 7128.51 623.275  16
  -1  -6  -7 7100.83 408.644   9
  -1  -6  -7 7284.95 696.102  36
  -1  -6  -8 169858. 3549.62  19
  -1  -6  -8 171561. 3455.21  21
  -1  -6  -8 173180. 3597.10   9
  -1  -6  -8 167860. 5313.81   1
  -1  -6  -9 403.834 157.657   9
  -1  -6  -9 568.998 157.208  19
  -1  -6  -9 764.310 408.086   1
  -1  -6  -9 550.570 115.471  21
   1   6   9 779.757 215.057  11
  -1  -6 -10 134709. 4751.41   1
  -1  -6 -10 131843. 2993.29   9
   1   6  10 140395. 3140.53  11
  -1  -6 -10 136522. 2947.83  19
   1   6  11 6171.66 458.869  11
  -1  -6 -11 6168.64 392.412  28
   1   6  12 12869.6 615.319  11
  -1  -6 -12 11890.3 511.716  28
   1   6  13 10127.8 477.208  11
   1   6  13 9908.52 398.820   6
  -1  -6 -13 10720.7 407.558  28
  -1  -7   9 19950.5 687.895   7
   1   7  -9 18648.9 660.771   8
  -1  -7   9 19259.6 686.249  33
  -1  -7   9 18957.8 593.774  29
  -1  -7   8 26287.8 892.957  33
   1   7  -8 26325.6 866.191   8
  -1  -7   8 26572.0 887.711   7
  -1  -7   8 25912.3 796.394  29
  -1  -7   8 27071.7 954.337  11
  -1  -7   7 102923. 2356.05   7
   1   7  -7 100181. 2318.34   8
  -1  -7   7 103017. 2376.23  33
  -1  -7   7 101453. 2240.58  29
  -1  -7   7 101415. 2460.12  11
   1   7  -6 29068.3 941.725   8
  -1  -7   6 26887.1 1018.68  11
  -1  -7   6 28110.3 973.901  33
  -1  -7   6 28133.5 881.073  29
  -1  -7   6 27244.3 787.633  23
  -1  -7   6 28952.8 953.968   7
  -1  -7   5 45087.2 1273.94   7
  -1  -7   5 42380.7 1293.34  33
   1   7  -5 42492.2 2305.03  37
  -1  -7   5 49944.8 1444.53  11
   1   7  -5 48085.6 1289.42   8
  -1  -7   5 43109.6 1197.63  29
  -1  -7   4 857.038 182.677  33
   1   7  -4 971.842 167.753   8
  -1  -7   4 900.016 212.668  11
  -1  -7   4 1092.98 169.213   7
  -1  -7   4 961.948 154.443  29
   1   7  -4 1255.51 476.038  37
  -1  -7   3 36647.8 1142.04  11
   1   7  -3 37288.5 1025.54   8
  -1  -7   3 34873.3 1713.46  36
  -1  -7   3 35671.6 985.690  29
  -1  -7   3 36493.6 970.522  30
   1   7  -3 35083.2 2137.88  37
  -1  -7   3 37449.8 1714.53  38
  -1  -7   3 36487.1 930.921   5
  -1  -7   3 36624.3 965.727  40
  -1  -7   3 34384.3 1057.01   4
  -1  -7   3 36980.2 1029.00   7
  -1  -7   3 35031.9 1594.48  16
  -1  -7   2 15473.0 630.867   4
  -1  -7   2 17366.7 1092.81  16
  -1  -7   2 16506.9 572.395  29
  -1  -7   2 16900.7 1143.00  38
  -1  -7   2 17400.1 583.285  30
   1   7  -2 15891.9 1416.90  37
  -1  -7   2 16063.2 583.530   7
   1   7  -2 16675.9 586.840   8
  -1  -7   2 17333.4 1201.90  36
  -1  -7   2 17228.4 592.381  40
  -1  -7   2 16324.7 546.244   5
  -1  -7   1 111522. 2277.32  30
  -1  -7   1 108848. 2304.95  40
  -1  -7   1 110302. 3499.60  36
   1   7  -1 109814. 2262.45   8
  -1  -7   1 109950. 2274.33   7
  -1  -7   1 110081. 2386.75  27
  -1  -7   1 107006. 2247.84  29
  -1  -7   1 102037. 2357.16   4
  -1  -7   1 108848. 3393.84  38
  -1  -7   1 108197. 2243.38   5
   1   7  -1 104812. 3918.54  37
  -1  -7   0 95000.5 3185.41  36
   1   7   0 93589.5 3555.41  37
  -1  -7   0 91918.9 2111.08   4
  -1  -7   0 94861.6 2131.97  27
  -1  -7   0 96519.7 2003.11   5
  -1  -7   0 96395.0 2066.82  40
  -1  -7   0 93572.6 3083.07  38
  -1  -7  -1 51800.6 2233.14  36
  -1  -7  -1 54966.7 1403.16  27
   1   7   1 54650.1 2515.30  37
  -1  -7  -1 58382.5 1297.00   5
  -1  -7  -1 52949.7 2179.71  38
  -1  -7  -1 52121.7 1320.78  40
  -1  -7  -2 111275. 2329.04  40
  -1  -7  -2 107433. 2401.67  27
  -1  -7  -2 107241. 3466.81  36
   1   7   2 110472. 3743.33  37
  -1  -7  -2 111773. 2374.71   4
  -1  -7  -2 108872. 2256.35   5
  -1  -7  -2 110118. 3415.81  38
  -1  -7  -3 2059.78 194.595   9
  -1  -7  -3 1859.19 198.458   4
  -1  -7  -3 1515.75 365.935  38
  -1  -7  -3 1730.06 200.053  27
   1   7   3 1695.43 467.153  37
  -1  -7  -3 1498.56 179.271  40
  -1  -7  -3 1586.64 423.294   1
  -1  -7  -3 1681.43 416.272  36
  -1  -7  -3 1766.65 167.053   5
  -1  -7  -4 36622.5 994.565   9
   1   7   4 34978.7 1880.87  37
  -1  -7  -4 34506.6 962.932  40
  -1  -7  -4 35084.0 1736.22  38
  -1  -7  -4 35574.0 925.169   5
  -1  -7  -4 34656.6 1015.41  26
  -1  -7  -4 35001.5 1870.15   1
  -1  -7  -4 35957.5 1018.08   4
  -1  -7  -4 33999.8 1761.62  36
  -1  -7  -5 20467.7 659.907  40
  -1  -7  -5 19594.3 702.834   4
   1   7   5 20171.3 1383.05  37
  -1  -7  -5 18129.2 600.613   5
  -1  -7  -5 19332.9 699.368  26
  -1  -7  -5 18752.4 1267.31  36
  -1  -7  -5 18707.0 672.089   9
  -1  -7  -5 18594.7 1376.60   1
  -1  -7  -5 20124.2 1271.27  38
  -1  -7  -6 86519.2 2964.83  38
  -1  -7  -6 90057.3 2061.37   9
  -1  -7  -6 90894.6 3444.34   1
  -1  -7  -6 88771.1 1955.96  40
  -1  -7  -6 90266.1 1912.95   5
  -1  -7  -6 85687.7 3017.89  36
   1   7   6 87666.3 3196.54  37
  -1  -7  -6 90892.2 2072.82  26
  -1  -7  -6 88431.4 2867.80  16
  -1  -7  -7 49811.2 2154.58  36
  -1  -7  -7 52696.2 2029.51  16
  -1  -7  -7 49934.4 2104.25  38
   1   7   7 50530.1 2299.90  37
  -1  -7  -7 52262.7 1268.78  40
  -1  -7  -7 51143.6 1369.10  19
  -1  -7  -7 45872.7 2445.86   1
  -1  -7  -7 52368.2 1402.46  26
  -1  -7  -7 51155.2 1392.47   9
  -1  -7  -8 146150. 3002.19  21
  -1  -7  -8 137495. 4806.16   1
  -1  -7  -8 144998. 3086.08  19
  -1  -7  -8 139750. 3103.95   9
  -1  -7  -9 25248.0 884.069  19
  -1  -7  -9 24324.3 898.641   9
  -1  -7  -9 25347.7 1874.15   1
  -1  -7  -9 26290.7 818.736  21
  -1  -7 -10 14143.4 528.014  21
  -1  -7 -10 13065.5 598.394  19
  -1  -7 -10 13866.5 643.500   9
  -1  -7 -10 15300.2 545.670   3
  -1  -7 -10 12886.1 1332.26   1
   1   7  10 13383.5 687.735  11
  -1  -7 -11 54126.6 1422.45  28
   1   7  11 55698.0 1552.15  11
   1   7  12 47026.8 1320.87  11
  -1  -7 -12 48056.4 1219.35  28
   1   7  13 51587.8 1174.13   6
  -1  -7 -13 49961.5 1163.37  28
   1   7  13 52664.8 1282.48  11
   1   8  -8 22598.4 715.879   8
  -1  -8   8 23423.4 768.790  27
  -1  -8   8 21130.5 626.814  29
  -1  -8   8 20736.9 731.785  33
  -1  -8   8 22219.5 726.474   7
  -1  -8   7 80581.2 1813.46  29
  -1  -8   7 84490.9 1939.19   7
   1   8  -7 84897.1 1921.36   8
  -1  -8   7 80658.5 1964.19  33
  -1  -8   6 52359.8 1448.58  33
   1   8  -6 51013.9 1372.12   8
  -1  -8   6 49613.5 1221.28  23
  -1  -8   6 54663.1 1323.19  29
  -1  -8   6 53131.4 1400.97   7
  -1  -8   5 25710.6 810.381  29
  -1  -8   5 24335.9 767.234  23
  -1  -8   5 24919.8 913.315  33
   1   8  -5 26207.6 868.054   8
  -1  -8   5 24756.1 858.686   7
  -1  -8   4 2686.09 240.738  23
   1   8  -4 2981.75 271.341   8
  -1  -8   4 2611.47 239.934  29
  -1  -8   4 2776.22 296.432  33
  -1  -8   4 2639.16 250.621   7
  -1  -8   3 4905.05 328.957   7
  -1  -8   3 4721.94 648.085  38
  -1  -8   3 4339.32 594.752  16
   1   8  -3 4571.73 829.271  37
  -1  -8   3 3187.80 550.777  36
  -1  -8   3 4536.20 299.959  29
  -1  -8   3 4423.07 273.367   5
  -1  -8   3 4657.81 282.630  13
   1   8  -3 5152.87 329.636   8
  -1  -8   3 3932.91 275.917  40
  -1  -8   2 27458.7 1664.75  36
  -1  -8   2 29728.3 1675.84  38
   1   8  -2 27950.8 841.728   8
  -1  -8   2 27212.1 822.869  29
  -1  -8   2 27166.1 802.133   5
  -1  -8   2 26697.5 936.659  27
  -1  -8   2 27774.7 1536.90  16
   1   8  -2 24074.9 1893.51  37
  -1  -8   2 25979.6 827.335   7
  -1  -8   2 29097.4 867.233  40
  -1  -8   2 26904.5 894.683   4
  -1  -8   1 52345.4 2246.84  16
   1   8  -1 53981.2 2865.71  37
  -1  -8   1 56708.1 2437.22  38
  -1  -8   1 55144.3 1329.83   5
  -1  -8   1 54054.7 1477.25  27
  -1  -8   1 57111.6 2540.23  36
  -1  -8   1 53721.1 1427.57   4
   1   8  -1 54584.0 1323.27   8
  -1  -8   1 54822.1 1308.95  15
  -1  -8   1 54929.0 1393.32  40
  -1  -8   1 54913.5 1332.68  29
  -1  -8   1 55002.3 1338.21   7
  -1  -8   0 112424. 2590.96  27
  -1  -8   0 113952. 2417.03  15
   1   8   0 119533. 4404.93  37
  -1  -8   0 116104. 3801.12  38
  -1  -8   0 118975. 2559.07   4
  -1  -8   0 115818. 2426.76  29
  -1  -8   0 114262. 2513.52  40
  -1  -8   0 115250. 3897.27  36
  -1  -8   0 122297. 2456.49   5
  -1  -8  -1 21015.6 788.123  27
  -1  -8  -1 21379.4 684.201   5
  -1  -8  -1 20955.7 732.993  40
   1   8   1 21005.3 1643.38  37
  -1  -8  -1 20425.0 1459.59  36
  -1  -8  -1 20575.8 1410.49  38
  -1  -8  -1 21841.6 756.713   4
  -1  -8  -1 21529.9 674.604  29
  -1  -8  -1 19998.2 665.978  15
  -1  -8  -2 141794. 3074.37  40
  -1  -8  -2 152082. 3021.78   5
  -1  -8  -2 145728. 3180.67  27
  -1  -8  -2 148436. 4466.22  38
  -1  -8  -2 149772. 2995.67  29
  -1  -8  -2 151729. 4564.36   1
  -1  -8  -2 147972. 3024.50  15
  -1  -8  -2 156044. 3130.84   4
  -1  -8  -2 140976. 4488.27  36
  -1  -8  -2 147876. 3030.73   9
   1   8   2 151936. 4924.99  37
  -1  -8  -3 96361.7 2153.91   4
  -1  -8  -3 96384.8 2218.55  27
  -1  -8  -3 94577.3 2047.45   5
   1   8   3 94771.5 3635.01  37
  -1  -8  -3 91999.5 2024.52  29
  -1  -8  -3 92865.4 3422.80   1
  -1  -8  -3 91892.0 3311.33  38
  -1  -8  -3 97858.0 2140.09  40
  -1  -8  -3 87738.7 3335.50  36
  -1  -8  -3 93285.3 2083.89   9
  -1  -8  -4 3929.12 645.311  36
   1   8   4 3764.01 697.964  37
  -1  -8  -4 3543.98 233.824  23
  -1  -8  -4 3807.55 306.236  26
  -1  -8  -4 2297.99 527.303   1
  -1  -8  -4 3722.34 260.219  29
  -1  -8  -4 4264.55 317.525   4
  -1  -8  -4 3523.56 282.226  40
  -1  -8  -4 3032.29 565.206  38
  -1  -8  -4 3428.06 270.682   9
  -1  -8  -4 3531.27 253.110   5
  -1  -8  -5 137618. 4536.99   1
  -1  -8  -5 136404. 2835.12   5
  -1  -8  -5 142081. 2951.59   9
   1   8   5 142791. 4585.00  37
  -1  -8  -5 137427. 4342.45  36
  -1  -8  -5 137431. 2973.03   4
  -1  -8  -5 134331. 4072.31  16
  -1  -8  -5 137968. 2977.90  26
  -1  -8  -5 140601. 2919.79  40
  -1  -8  -5 138269. 4257.74  38
  -1  -8  -6 36061.8 1803.57  16
  -1  -8  -6 34328.2 1899.12  36
  -1  -8  -6 38071.6 1058.92  40
  -1  -8  -6 36860.2 1108.65   9
   1   8   6 37442.0 2101.18  37
  -1  -8  -6 35913.5 2135.28   1
  -1  -8  -6 36770.8 1000.53   5
  -1  -8  -6 38599.1 1135.10  26
  -1  -8  -6 37747.8 1929.68  38
  -1  -8  -7 11690.5 1028.92  38
  -1  -8  -7 12352.4 515.038  40
  -1  -8  -7 12658.7 595.379   9
  -1  -8  -7 13072.3 496.847  13
  -1  -8  -7 12600.3 1286.03   1
  -1  -8  -7 12383.7 1084.84  36
   1   8   7 12397.3 1181.31  37
  -1  -8  -7 12566.7 576.633  19
  -1  -8  -7 12690.3 488.807   5
  -1  -8  -7 12385.1 1011.25  16
  -1  -8  -7 13736.8 615.315  26
  -1  -8  -8 2078.49 224.156  21
  -1  -8  -8 2050.35 239.575  19
  -1  -8  -8 2612.22 229.283  32
  -1  -8  -8 2153.13 261.205   9
  -1  -8  -8 2848.48 633.407   1
  -1  -8  -9 55647.6 2853.93   1
  -1  -8  -9 60595.2 1457.05  21
  -1  -8  -9 57333.8 1525.59  19
  -1  -8  -9 56400.6 1560.77   9
  -1  -8 -10 24730.2 739.587  21
  -1  -8 -10 22326.2 839.877   9
   1   8  10 22359.6 886.795  11
  -1  -8 -10 24149.9 824.667  19
  -1  -8 -10 23713.2 731.173   3
  -1  -8 -11 10397.9 485.899  28
   1   8  11 11317.3 567.981  11
  -1  -8 -11 11063.9 487.631  19
   1   8  12 67516.4 1626.58  11
  -1  -8 -12 66326.4 1522.78  28
  -1  -9   7 4175.71 305.921  27
   1   9  -7 4623.60 280.347   8
  -1  -9   7 4282.72 273.385   7
  -1  -9   7 4141.04 288.912  33
  -1  -9   7 4081.44 218.035  29
  -1  -9   6 52194.0 1235.21  29
   1   9  -6 52581.6 1318.26   8
  -1  -9   6 51930.2 1397.39  33
  -1  -9   6 53029.9 1424.35  27
  -1  -9   6 52222.0 1325.15   7
  -1  -9   5 40618.6 1215.91  33
  -1  -9   5 41467.1 1245.74  27
  -1  -9   5 40438.8 1066.01  29
   1   9  -5 40757.5 1125.10   8
  -1  -9   5 39894.1 1049.81  23
  -1  -9   5 40198.0 1125.92   7
  -1  -9   4 32887.1 944.836  29
  -1  -9   4 32903.1 990.044   7
  -1  -9   4 33991.2 1124.12  27
   1   9  -4 34359.1 1000.16   8
  -1  -9   4 33163.1 960.557  23
  -1  -9   4 32484.4 1081.67  33
  -1  -9   3 157539. 3238.82  23
  -1  -9   3 153203. 3142.87   5
   1   9  -3 149766. 5435.19  37
  -1  -9   3 147613. 3355.38  33
  -1  -9   3 157995. 3235.41   7
  -1  -9   3 159844. 3191.93  29
   1   9  -3 159455. 3231.45   8
  -1  -9   3 155969. 3421.08  27
  -1  -9   3 165020. 3210.47  40
  -1  -9   3 149370. 3127.74  13
   1   9  -2 2217.44 214.031   8
  -1  -9   2 2140.15 515.720  38
  -1  -9   2 2085.48 207.704   5
   1   9  -2 2244.54 729.833  37
  -1  -9   2 2273.71 229.960  23
  -1  -9   2 2486.34 229.043   7
  -1  -9   2 2259.62 230.686  40
  -1  -9   2 2573.56 579.041  36
  -1  -9   2 1829.74 437.893  16
  -1  -9   2 2524.46 225.212  13
  -1  -9   2 2053.80 209.118  29
  -1  -9   2 2366.96 297.412  27
  -1  -9   1 22479.7 728.425  29
  -1  -9   1 23346.9 725.633  15
  -1  -9   1 20848.8 1528.94  38
  -1  -9   1 21798.4 1460.56  16
  -1  -9   1 22325.8 742.784   5
  -1  -9   1 21792.6 1608.53  36
  -1  -9   1 22114.6 873.318  27
  -1  -9   1 22780.8 802.353  40
  -1  -9   1 22270.8 786.559   4
   1   9  -1 23399.5 1948.27  37
  -1  -9   0 1859.33 519.000  36
  -1  -9   0 1429.27 177.829  29
  -1  -9   0 1399.97 232.281  27
  -1  -9   0 767.228 324.614   1
  -1  -9   0 1661.31 216.597  40
   1   9   0 1573.27 583.452  37
  -1  -9   0 2179.65 480.766  16
  -1  -9   0 2222.10 220.535   5
  -1  -9   0 1613.22 460.239  38
  -1  -9   0 1803.92 216.485   4
  -1  -9   0 1629.65 184.724  15
  -1  -9  -1 41371.2 1270.40  27
  -1  -9  -1 38709.7 2032.82  16
  -1  -9  -1 40396.9 2260.90  36
   1   9   1 41033.7 2519.93  37
  -1  -9  -1 41791.5 1197.87  40
  -1  -9  -1 41422.9 1108.78  15
  -1  -9  -1 41154.5 1084.75  29
  -1  -9  -1 39890.1 1167.61   4
  -1  -9  -1 41842.6 2174.43   1
  -1  -9  -1 41633.6 2228.29  38
  -1  -9  -1 41930.0 1130.51   5
  -1  -9  -2 3359.89 633.319   1
  -1  -9  -2 3741.37 264.743  29
  -1  -9  -2 3340.68 288.857   4
  -1  -9  -2 2929.55 572.396  16
  -1  -9  -2 3179.45 620.891  36
  -1  -9  -2 3969.46 354.512  27
  -1  -9  -2 3577.50 303.472  40
  -1  -9  -2 3660.92 276.588   5
   1   9   2 3533.16 761.931  37
  -1  -9  -2 3578.39 266.351  23
  -1  -9  -2 3403.88 637.927  38
  -1  -9  -3 71629.3 1642.20  23
  -1  -9  -3 68580.5 1731.91   4
  -1  -9  -3 69552.4 3053.16  36
  -1  -9  -3 67030.1 1661.46   9
  -1  -9  -3 71434.5 1834.28  27
  -1  -9  -3 75397.5 1779.63  40
   1   9   3 68882.2 3238.65  37
  -1  -9  -3 71186.3 1633.13  29
  -1  -9  -3 69450.0 2998.74   1
  -1  -9  -3 70454.8 2981.72  38
  -1  -9  -3 67405.0 2808.36  16
  -1  -9  -3 72129.6 1788.55  26
  -1  -9  -3 71244.9 1676.74   5
  -1  -9  -4 139733. 2833.60  29
   1   9   4 132491. 4753.58  37
  -1  -9  -4 139903. 2961.50  40
  -1  -9  -4 135814. 2905.95   9
  -1  -9  -4 136464. 2864.63   5
  -1  -9  -4 137140. 2803.84  23
  -1  -9  -4 136050. 2961.79   4
  -1  -9  -4 133200. 4518.89  36
  -1  -9  -4 134193. 4566.45   1
  -1  -9  -4 135703. 4438.72  38
  -1  -9  -4 138808. 2999.31  26
  -1  -9  -4 129147. 4212.19  16
  -1  -9  -5 48175.3 1237.62   5
  -1  -9  -5 45020.2 1311.45   4
  -1  -9  -5 44412.7 2345.51  36
  -1  -9  -5 44803.2 2203.38  16
  -1  -9  -5 45906.8 2469.86   1
  -1  -9  -5 48333.9 1344.31  26
  -1  -9  -5 48541.1 2379.68  38
  -1  -9  -5 48808.3 1310.78  40
   1   9   5 42023.9 2436.18  37
  -1  -9  -5 47695.7 1156.38  23
  -1  -9  -5 47082.6 1294.59   9
  -1  -9  -6 237427. 6281.54  16
  -1  -9  -6 239382. 6455.38  38
  -1  -9  -6 254449. 4751.93   5
   1   9   6 244466. 6898.98  37
  -1  -9  -6 246720. 6615.52  36
  -1  -9  -6 255818. 4756.47  13
  -1  -9  -6 228394. 4831.38   9
  -1  -9  -6 241129. 6892.15   1
  -1  -9  -6 251047. 4902.69  26
  -1  -9  -6 227062. 4763.97  40
  -1  -9  -7 9501.86 510.418   9
  -1  -9  -7 8844.27 968.417  36
  -1  -9  -7 9301.67 510.131  26
   1   9   7 9202.74 1079.18  37
  -1  -9  -7 9397.56 494.124  19
  -1  -9  -7 9862.72 1163.06   1
  -1  -9  -7 9120.18 446.762  40
  -1  -9  -7 8656.40 453.633  32
  -1  -9  -7 9105.23 414.940  13
  -1  -9  -7 9521.14 933.797  16
  -1  -9  -7 8756.05 947.179  38
  -1  -9  -7 10142.4 436.362   5
  -1  -9  -8 47194.4 1309.93  19
  -1  -9  -8 47458.7 1258.41  21
  -1  -9  -8 46158.9 1219.26  32
  -1  -9  -8 46390.3 1335.81   9
  -1  -9  -8 46133.0 2557.61   1
  -1  -9  -9 820.744 128.814  32
  -1  -9  -9 688.100 161.038  19
  -1  -9  -9 879.522 152.757  21
  -1  -9  -9 650.125 176.146   9
  -1  -9 -10 16482.8 625.594  19
   1   9  10 15853.8 687.725  11
  -1  -9 -10 15350.4 541.570  21
  -1  -9 -10 16111.4 558.542   3
  -1  -9 -10 15994.0 652.985   9
   1   9  11 13498.9 584.997  11
  -1  -9 -11 13751.9 438.540   3
  -1  -9 -11 13421.3 525.089  28
   1   9  12 33344.4 911.260  11
  -1  -9 -12 31928.7 838.324  28
  -1 -10   6 6789.04 305.637   7
  -1 -10   6 6848.39 358.032  33
   1  10  -6 7203.42 317.431   8
  -1 -10   6 7920.65 400.871  27
  -1 -10   5 56076.5 1435.27  27
  -1 -10   5 51781.8 1370.36  33
  -1 -10   5 53728.4 1268.39   7
  -1 -10   5 51604.7 1224.23  23
   1  10  -5 55463.3 1279.41   8
  -1 -10   4 6352.58 338.767   7
  -1 -10   4 5767.77 389.078  33
  -1 -10   4 6254.56 434.507  27
   1  10  -4 5818.74 327.002   8
  -1 -10   4 6305.91 339.426  23
   1  10  -3 156882. 3083.99   8
  -1 -10   3 149680. 3072.12   7
  -1 -10   3 154519. 3131.05  23
  -1 -10   3 152114. 3262.58  33
  -1 -10   3 152980. 3338.02  27
  -1 -10   3 156067. 3057.72  29
  -1 -10   3 148364. 3030.18   5
  -1 -10   3 147281. 3018.38  13
  -1 -10   2 51772.6 1291.16  13
   1  10  -2 48085.4 2896.52  37
  -1 -10   2 47811.8 1409.97  33
  -1 -10   2 53085.3 1356.70  40
  -1 -10   2 49276.3 1268.95  32
  -1 -10   2 54118.2 1279.78  29
  -1 -10   2 49987.1 1284.72   5
  -1 -10   2 52607.4 1348.89  23
  -1 -10   2 53589.4 1516.48  27
  -1 -10   1 45595.6 1201.76   5
   1  10  -1 42750.1 2713.00  37
  -1 -10   1 45628.6 1148.85  29
  -1 -10   1 40499.6 2311.86  36
  -1 -10   1 43762.0 1247.55  40
  -1 -10   1 41995.0 2293.72  38
  -1 -10   1 40674.2 2153.79  16
  -1 -10   1 43738.7 1188.79  13
  -1 -10   1 46315.4 1379.80  27
  -1 -10   1 44211.1 1212.49  23
  -1 -10   0 8298.45 434.075   5
  -1 -10   0 7864.76 464.540  40
  -1 -10   0 8237.79 518.078  27
  -1 -10   0 8437.60 1044.52  36
  -1 -10   0 8862.92 446.701  13
  -1 -10   0 8878.41 449.267  23
  -1 -10   0 8397.45 439.193   4
   1  10   0 8431.30 1204.88  37
  -1 -10   0 7566.79 906.959  16
  -1 -10   0 6884.00 928.187  38
  -1 -10  -1 381.331 317.872  38
  -1 -10  -1-144.662 312.626  36
   1  10   1 115.653 383.527  37
  -1 -10  -1 342.836 177.144  27
  -1 -10  -1 321.783 109.978   4
  -1 -10  -1-12.7724 243.141  16
  -1 -10  -1 120.301 124.547  40
  -1 -10  -1 206.582 112.999   5
  -1 -10  -1 44.9065 308.652   1
  -1 -10  -1 402.967 132.458  23
  -1 -10  -2 37871.6 1082.99   5
  -1 -10  -2 37982.5 2084.38  16
  -1 -10  -2 38559.5 1227.34  27
  -1 -10  -2 36588.1 2225.78  36
   1  10   2 36891.7 2421.19  37
  -1 -10  -2 35253.8 2134.37  38
  -1 -10  -2 36433.8 1045.17  23
  -1 -10  -2 36799.1 1139.45  40
  -1 -10  -2 37919.6 1110.84   4
  -1 -10  -2 37643.0 1160.55  26
  -1 -10  -2 37034.9 2121.17   1
  -1 -10  -3 14698.4 1276.46  16
  -1 -10  -3 15954.9 596.826  23
   1  10   3 15188.9 1518.24  37
  -1 -10  -3 16264.4 733.484  27
  -1 -10  -3 14024.1 1300.26   1
  -1 -10  -3 15176.8 1367.10  38
  -1 -10  -3 15692.7 601.121   9
  -1 -10  -3 16547.4 689.791  40
  -1 -10  -3 16548.2 694.811  26
  -1 -10  -3 14664.2 1375.97  36
  -1 -10  -3 15125.5 639.504   4
  -1 -10  -3 15804.4 625.506   5
  -1 -10  -4 135494. 2995.17  26
  -1 -10  -4 142238. 3003.72  40
  -1 -10  -4 138300. 2897.22   5
   1  10   4 143817. 5073.78  37
  -1 -10  -4 135189. 2958.86   4
  -1 -10  -4 134690. 2891.80   9
  -1 -10  -4 136369. 4643.31   1
  -1 -10  -4 134208. 4578.32  38
  -1 -10  -4 137811. 4716.03  36
  -1 -10  -4 133716. 4387.20  16
  -1 -10  -4 137105. 2813.83  23
  -1 -10  -5 3135.83 650.492  38
  -1 -10  -5 3197.52 289.972  40
  -1 -10  -5 1982.28 512.142  36
  -1 -10  -5 3022.92 260.869   5
  -1 -10  -5 3384.95 308.610  26
  -1 -10  -5 3662.04 299.596   9
  -1 -10  -5 2730.19 249.868  13
  -1 -10  -5 3248.19 614.250  16
   1  10   5 3297.42 733.872  37
  -1 -10  -5 2315.92 564.424   1
  -1 -10  -5 3074.45 223.306  23
  -1 -10  -6 74007.0 3080.59  38
  -1 -10  -6 80163.0 3426.02   1
  -1 -10  -6 71767.6 2944.37  16
   1  10   6 77977.4 3439.68  37
  -1 -10  -6 77561.6 1869.96   9
  -1 -10  -6 78382.9 1910.60  26
  -1 -10  -6 79479.9 1799.40  13
  -1 -10  -6 79455.2 1796.46   5
  -1 -10  -6 75065.2 1852.52  32
  -1 -10  -6 71512.4 3100.70  36
  -1 -10  -6 77052.4 1852.09  40
   1  10   7 20301.3 1644.29  37
  -1 -10  -7 20479.8 673.938   5
  -1 -10  -7 21408.3 769.104  19
  -1 -10  -7 21676.9 749.240  32
  -1 -10  -7 20322.6 667.377  13
  -1 -10  -7 20654.6 769.490   9
  -1 -10  -7 20627.1 776.044  26
  -1 -10  -7 20114.3 1634.06   1
  -1 -10  -7 20268.1 712.152  40
  -1 -10  -8 2537.47 262.561   9
  -1 -10  -8 2565.52 228.071  32
  -1 -10  -8 2612.88 193.266  13
  -1 -10  -8 2418.55 236.555  21
  -1 -10  -8 2698.12 264.126  19
  -1 -10  -8 2699.32 201.731   5
  -1 -10  -9 61886.5 1565.97   9
  -1 -10  -9 62973.5 1479.55  21
  -1 -10  -9 62153.0 1421.59  32
  -1 -10  -9 65355.0 1552.56  19
   1  10  10 3185.29 286.375  11
  -1 -10 -10 2748.25 203.171   3
  -1 -10 -10 3116.29 240.242  19
  -1 -10 -10 3263.58 211.874  21
  -1 -10 -10 2680.17 243.519   9
   1  10  11 20522.9 668.116  11
  -1 -10 -11 21343.6 624.356  28
  -1 -11   4 57472.5 1406.13  27
  -1 -11   4 55990.2 1248.54  23
  -1 -11   3 2397.01 232.627  33
  -1 -11   3 2920.28 279.773  27
  -1 -11   3 2578.95 213.253  23
  -1 -11   2 61794.0 1447.96   5
  -1 -11   2 66550.9 1667.79  27
  -1 -11   2 62749.9 1434.65  13
  -1 -11   2 62065.8 1488.47  40
  -1 -11   2 66601.2 1516.33  23
  -1 -11   2 58455.8 1544.05  33
  -1 -11   1 11889.9 485.876  32
  -1 -11   1 12211.7 505.007   5
  -1 -11   1 12139.1 536.714  40
  -1 -11   1 10876.1 530.698  33
  -1 -11   1 11815.7 491.043  13
  -1 -11   1 12445.5 608.727  27
  -1 -11   1 13046.0 529.582  23
  -1 -11   0 29125.3 891.577  23
  -1 -11   0 30513.4 963.183  40
  -1 -11   0 27978.2 879.934  32
  -1 -11   0 30023.1 1023.58  27
  -1 -11   0 28741.9 942.393  26
  -1 -11   0 29137.7 895.073   5
  -1 -11   0 29213.3 885.076  13
  -1 -11  -1 17348.1 635.343  23
  -1 -11  -1 16680.0 678.190  26
  -1 -11  -1 17302.4 741.488  27
  -1 -11  -1 16768.1 644.163   5
  -1 -11  -1 16172.5 630.392  13
  -1 -11  -1 16288.5 680.119  40
  -1 -11  -1 16419.5 608.827   4
  -1 -11  -2 1062.55 166.290  23
  -1 -11  -2 423.492 289.146  36
  -1 -11  -2 467.190 433.708  38
  -1 -11  -2 1001.20 170.971  13
  -1 -11  -2 1049.04 171.009   5
  -1 -11  -2 834.938 208.148  27
  -1 -11  -2 986.821 155.693   4
   1  11   2 459.222 363.371  37
  -1 -11  -2 915.010 330.735  16
  -1 -11  -2 1010.26 187.139  26
  -1 -11  -2 917.462 182.259  40
  -1 -11  -3 19326.4 653.219  23
  -1 -11  -3 18132.1 680.440  13
  -1 -11  -3 19235.5 1524.91  38
  -1 -11  -3 17110.8 1483.56  36
  -1 -11  -3 17110.8 1370.16  16
   1  11   3 17792.5 1640.51  37
  -1 -11  -3 18345.1 721.105  26
  -1 -11  -3 18263.1 682.956   4
  -1 -11  -3 19022.1 692.631   5
  -1 -11  -3 19372.3 747.072  40
  -1 -11  -4 620.422 148.062  13
  -1 -11  -4 547.077 163.090  26
  -1 -11  -4 595.487 123.352   9
  -1 -11  -4 750.715 148.937   5
  -1 -11  -4 832.034 135.538  23
  -1 -11  -4 527.099 147.236  40
  -1 -11  -5 61016.6 1570.58  32
  -1 -11  -5 62660.3 1519.58  13
  -1 -11  -5 59570.5 1498.72   9
  -1 -11  -5 61451.1 1516.78   5
  -1 -11  -5 63502.5 1596.76  26
  -1 -11  -5 64346.6 1417.43  23
  -1 -11  -5 65196.2 1604.39  40
  -1 -11  -6 4495.61 338.207  26
  -1 -11  -6 4998.54 334.216  19
  -1 -11  -6 4752.88 301.530   5
  -1 -11  -6 5029.78 334.421  40
  -1 -11  -6 5377.74 349.447  32
  -1 -11  -6 4918.36 320.326   9
  -1 -11  -6 4635.45 297.128  13
  -1 -11  -7 39161.9 995.200   5
  -1 -11  -7 39118.0 1069.84   9
  -1 -11  -7 37583.5 973.152  13
  -1 -11  -7 38072.1 1034.83  40
  -1 -11  -7 37779.7 1064.81  19
  -1 -11  -7 37180.6 1043.42  21
  -1 -11  -7 36148.7 1036.25  32
  -1 -11  -8 39444.2 1084.70   9
  -1 -11  -8 41064.7 969.311   5
  -1 -11  -8 40357.3 1037.91  32
  -1 -11  -8 41491.1 1064.93  21
  -1 -11  -8 39195.2 942.854  13
  -1 -11  -8 40481.3 1083.36  19
  -1 -11  -9 19394.9 646.358   9
  -1 -11  -9 19429.6 629.134  19
  -1 -11  -9 19858.9 612.724   3
  -1 -11  -9 18944.3 596.098  21
  -1 -11  -9 18828.3 556.594  32
  -1 -11 -10 48720.0 1131.00  28
  -1 -11 -10 50224.8 1139.51  19
  -1 -11 -10 48707.8 1087.17   3
  -1 -11 -10 46233.6 1062.48  21
   1  11  10 49925.5 1211.20  11
  -1 -12   2 13431.7 466.066  26
  -1 -12   2 15113.8 494.827  23
  -1 -12   2 15076.2 566.256  27
  -1 -12   1 39783.6 1088.67  27
  -1 -12   1 36608.7 969.461  26
  -1 -12   1 37347.1 933.784  13
  -1 -12   1 35158.4 972.516  40
  -1 -12   1 41305.8 996.894  23
  -1 -12   1 37724.6 951.254   5
  -1 -12   0 17136.2 668.488  27
  -1 -12   0 16463.4 560.354  32
  -1 -12   0 17173.0 581.517  23
  -1 -12   0 16824.8 615.058  40
  -1 -12   0 17018.6 584.093   5
  -1 -12   0 16449.8 590.816  26
  -1 -12   0 18079.2 587.930  13
  -1 -12  -1 66170.4 1522.79  23
  -1 -12  -1 66219.2 1540.52  13
  -1 -12  -1 63992.0 1594.50  40
  -1 -12  -1 66410.5 1566.51  26
  -1 -12  -1 68615.5 1563.51   5
  -1 -12  -1 65921.1 1545.62  32
  -1 -12  -2 67271.5 1597.31  32
  -1 -12  -2 67193.6 1597.32  26
  -1 -12  -2 65142.9 1525.30  23
  -1 -12  -2 69988.3 1596.56   5
  -1 -12  -2 68561.6 1577.92  13
  -1 -12  -2 65493.5 1633.84  40
  -1 -12  -3 12144.2 514.798  26
  -1 -12  -3 12311.0 499.818  13
  -1 -12  -3 12029.0 458.892  23
  -1 -12  -3 12513.3 509.832   5
  -1 -12  -3 11217.7 521.912  40
  -1 -12  -3 11932.5 516.602  32
  -1 -12  -4 6403.64 303.011  23
  -1 -12  -4 6589.68 350.726  13
  -1 -12  -4 6356.70 366.942  32
  -1 -12  -4 6237.70 349.683   5
  -1 -12  -4 6388.29 364.640  26
  -1 -12  -4 6436.17 377.342  40
  -1 -12  -5 409.944 113.152  19
  -1 -12  -5 586.707 132.653  32
  -1 -12  -5 516.144 118.662  40
  -1 -12  -5 469.451 118.410   5
  -1 -12  -5 450.139 113.700  13
  -1 -12  -5 523.010 133.191  26
  -1 -12  -6 31557.6 860.610   5
  -1 -12  -6 31632.9 904.154  32
  -1 -12  -6 32276.2 895.893  21
  -1 -12  -6 31554.7 881.196  19
  -1 -12  -6 33188.6 915.100  40
  -1 -12  -6 31793.9 850.408  13
  -1 -12  -7 3721.27 216.149   5
  -1 -12  -7 3275.33 229.979  19
  -1 -12  -7 3221.91 198.167  13
  -1 -12  -7 3328.21 215.890   9
  -1 -12  -7 3655.50 242.391  32
  -1 -12  -7 3795.45 236.186  40
  -1 -12  -7 3427.44 236.078  21
  -1 -12  -8 100011. 2021.48  19
  -1 -12  -8 97702.9 2005.21  21
  -1 -12  -8 94874.9 1976.84  32
  -1 -12  -8 97151.6 2008.33   3
  -1 -13  -1 2856.58 191.365   5
  -1 -13  -1 2582.00 160.399  21
  -1 -13  -1 2355.64 165.335  26
  -1 -13  -1 2210.70 159.952  32
  -1 -13  -1 2617.82 178.035  13
  -1 -13  -1 2683.26 177.670  23
  -1 -13  -2 96176.2 1920.76  13
  -1 -13  -2 89107.6 1884.98  26
  -1 -13  -2 92774.6 1877.80  21
  -1 -13  -2 91718.5 1910.45  32
  -1 -13  -2 90437.7 1869.57  23
  -1 -13  -2 90007.0 1962.24  40
  -1 -13  -2 98395.1 1945.28   5
  -1 -13  -3 10121.7 421.999  40
  -1 -13  -3 11299.9 406.181  13
  -1 -13  -3 9668.53 348.460  23
  -1 -13  -3 10657.1 410.076  32
  -1 -13  -3 9904.17 381.483  26
  -1 -13  -3 10459.5 386.067  21
  -1 -13  -3 11003.7 413.254   5
  -1 -13  -4 26102.5 699.000  21
  -1 -13  -4 26589.0 726.952  32
  -1 -13  -4 26526.8 704.619  26
  -1 -13  -4 25869.7 709.606   5
  -1 -13  -4 25261.7 731.693  40
  -1 -13  -4 23461.7 604.185  23
  -1 -13  -4 26272.0 667.318   3
  -1 -13  -4 25160.4 692.292  13
  -1 -13  -4 24599.8 650.793  19
  -1 -13  -5 13724.5 458.732   5
  -1 -13  -5 13911.0 450.839  13
  -1 -13  -5 13778.4 475.207  32
  -1 -13  -5 14668.5 471.719  21
  -1 -13  -5 14214.4 487.062  40
  -1 -13  -5 12953.8 426.428  19
  -1 -13  -5 14115.5 445.895   3
  -1 -13  -6 1647.82 130.670  19
  -1 -13  -6 1604.87 144.121  21
  -1 -13  -6 1518.71 126.135  13
  -1 -13  -6 1642.70 135.571   5
  -1 -13  -6 1698.60 149.196  32
  -1 -13  -6 1572.59 136.432   3
   2 -11  -7 53.9503 63.0768  21
   2 -11  -7 211.817 74.5128  32
   2 -11  -7 177.787 73.3480   3
   2 -11  -6 59827.6 1323.53   3
   2 -11  -6 59998.6 1334.56  21
   2 -11  -6 58599.8 1272.49  13
   2 -11  -6 57871.8 1299.92   5
   2 -11  -6 58299.9 1345.89  32
   2 -11  -5 4099.32 252.908  21
   2 -11  -5 3973.47 253.782   5
   2 -11  -5 4334.98 250.359  13
   2 -11  -5 4434.25 253.893   3
   2 -11  -5 4350.12 267.307  40
   2 -11  -5 4054.50 269.450  32
   2 -11  -4 75394.2 1600.89  23
   2 -11  -4 73927.8 1710.81   5
   2 -11  -4 76161.0 1688.40  13
   2 -11  -4 80040.3 1755.32  40
   2 -11  -4 76791.1 1650.84   3
   2 -11  -4 77644.3 1673.94  21
   2 -11  -4 78347.4 1736.92  32
   2 -11  -3 19398.7 660.827  40
   2 -11  -3 18544.6 633.910   5
   2 -11  -3 17924.0 551.176   3
   2 -11  -3 18867.4 634.745  32
   2 -11  -3 18058.0 571.464  21
   2 -11  -3 17971.8 605.054  13
   2 -11  -3 17971.6 566.094  23
   2 -11  -2 2020.56 195.492  32
   2 -11  -2 2143.09 185.684  23
   2 -11  -2 2178.92 197.319  13
   2 -11  -2 2528.46 223.653  40
   2 -11  -2 2164.85 191.169  29
   2 -11  -2 1976.41 202.994   5
   2 -11  -2 2053.55 162.417  21
   2 -11  -1 40571.7 1057.12   5
   2 -11  -1 41008.1 1028.93  13
   2 -11  -1 40098.5 1069.95  40
   2 -11  -1 39778.0 1012.26  29
   2 -11  -1 38710.3 1004.83  23
   2 -11  -1 38434.1 996.176  32
   2 -11   0 1588.10 171.052  40
   2 -11   0 1704.70 164.527  13
   2 -11   0 1650.79 166.500  23
   2 -11   0 1694.35 169.282  29
   2 -11   0 1574.43 171.431   5
   2 -11   1 60360.7 1315.52  13
   2 -11   1 57654.1 1328.45  29
   2 -11   1 62374.4 1362.81  23
   2 -11   1 59480.8 1340.42   5
   2 -11   2 12159.3 410.979  29
   2 -11   2 12918.5 430.313  23
   2 -10  -8 828.214 127.307   3
   2 -10  -8 724.061 124.858  21
   2 -10  -8 664.356 112.192  32
   2 -10  -7 28515.0 826.167  32
   2 -10  -7 29424.5 836.854  21
   2 -10  -7 30462.6 842.624   3
   2 -10  -7 27654.9 727.673  13
   2 -10  -7 27918.9 761.856  19
   2 -10  -7 27322.5 754.141   5
   2 -10  -6 11512.9 485.625   3
   2 -10  -6 11093.3 441.805  13
   2 -10  -6 11385.2 487.936  21
   2 -10  -6 11623.0 479.181  40
   2 -10  -6 10761.4 422.440  19
   2 -10  -6 10530.4 452.567   5
   2 -10  -6 10354.4 478.793  32
   2 -10  -5 63663.1 1453.22  19
   2 -10  -5 63937.4 1519.59  13
   2 -10  -5 63143.2 1589.25  32
   2 -10  -5 65684.3 1421.79  23
   2 -10  -5 61283.4 1541.56  21
   2 -10  -5 65333.4 1551.13   3
   2 -10  -5 65292.6 1562.66   5
   2 -10  -5 66401.0 1589.85  40
   2 -10  -4 3706.77 301.038  40
   2 -10  -4 3443.87 270.503  13
   2 -10  -4 3620.38 304.261  32
   2 -10  -4 3816.17 284.812  21
   2 -10  -4 3226.06 272.650   5
   2 -10  -4 3371.68 275.480  29
   2 -10  -4 3157.69 254.714   3
   2 -10  -4 3737.58 247.167  23
   2 -10  -3 51974.8 1253.74   3
   2 -10  -3 50555.9 1246.02  23
   2 -10  -3 45506.3 1236.85  21
   2 -10  -3 47214.2 1270.57  13
   2 -10  -3 48917.7 1341.18  40
   2 -10  -3 48483.4 1282.83  29
   2 -10  -3 48092.1 1301.65   5
   2 -10  -3 49333.0 1325.74  32
   2 -10  -2 32565.9 949.451  23
   2 -10  -2 32804.0 994.035  32
   2 -10  -2 32331.6 897.649   3
   2 -10  -2 32058.0 971.247  29
   2 -10  -2 34273.3 1014.57   5
   2 -10  -2 30628.6 999.601  40
   2 -10  -2 33361.4 979.459  13
   2 -10  -2 32803.8 927.351  21
   2 -10  -1 18204.8 682.485   5
   2 -10  -1 18472.7 662.515  23
   2 -10  -1 16521.2 643.454  32
   2 -10  -1 18411.6 675.331  29
   2 -10  -1 17495.9 690.176  40
   2 -10  -1 17597.1 598.545  21
   2 -10  -1 18678.0 668.555  13
   2 -10   0 121207. 2561.96  32
   2 -10   0 121577. 2621.50   5
   2 -10   0 120680. 2610.43  15
   2 -10   0 118738. 2644.39  40
   2 -10   0 120796. 2612.47  29
   2 -10   0 126047. 2599.16  13
   2 -10   0 126751. 2613.88  23
   2 -10   1 12565.1 514.439  23
   2 -10   1 12731.2 497.099  13
   2 -10   1 12377.8 514.064   5
   2 -10   1 12558.6 522.562  29
   2 -10   1 11890.7 456.456  32
   2 -10   1 12299.3 549.388  27
   2 -10   1 11676.7 463.101   7
   2 -10   1 11578.8 502.593  15
   2 -10   1 12272.3 523.013  40
   2 -10   2 26331.4 741.394  13
   2 -10   2 26877.5 808.872  29
   2 -10   2 25053.8 757.044   5
   2 -10   2 24007.2 763.238  40
   2 -10   2 26139.8 755.581   7
   2 -10   2 26338.5 785.172  15
   2 -10   2 27351.0 848.725  27
   2 -10   2 27339.1 797.625  23
   2 -10   3 9851.92 403.506  23
   2 -10   3 9349.37 411.770  29
   2 -10   3 9425.47 389.040   7
   2 -10   3 9653.46 438.442  27
   2 -10   3 9637.03 396.077  15
   2 -10   4 11332.6 392.078  23
   2 -10   4 11369.7 440.923  27
   2 -10   4 10571.8 397.926   7
   2 -10   4 10538.4 374.133  15
   2 -10   4 11426.7 424.538  29
  -2   9  10 189.309 104.890  11
   2  -9 -10 205.006 71.7324  28
   2  -9 -10 205.347 68.0394   3
   2  -9 -10 340.655 83.1841  21
  -2   9   9 84900.7 1984.91  11
   2  -9  -9 85916.8 1769.11  32
   2  -9  -9 86465.9 1850.45   3
   2  -9  -9 84129.7 1819.77  28
   2  -9  -9 86423.6 1862.45  21
   2  -9  -8 26942.7 804.752  19
   2  -9  -8 28633.8 852.419  21
   2  -9  -8 28135.3 841.580   3
   2  -9  -8 26827.9 789.391  28
   2  -9  -8 26734.5 799.581  32
   2  -9  -7 33457.2 985.573  32
   2  -9  -7 32753.7 984.693   3
   2  -9  -7 33544.0 915.954   5
   2  -9  -7 33603.3 886.925  13
   2  -9  -7 32502.7 986.675  21
   2  -9  -7 33399.7 947.989  19
   2  -9  -7 32324.0 922.981  40
   2  -9  -7 32801.8 924.011  28
   2  -9  -6 38397.1 1055.90   5
   2  -9  -6 35426.4 1019.14  19
   2  -9  -6 36546.3 1009.65  28
   2  -9  -6 37045.5 1103.94  32
   2  -9  -6 37407.3 1095.59  21
   2  -9  -6 35623.2 1053.67  40
   2  -9  -6 37515.2 1019.17  13
   2  -9  -6 37876.2 1090.45   3
   2  -9  -5 5068.55 323.602  19
   2  -9  -5 5663.41 375.660  40
   2  -9  -5 5040.42 368.765  32
   2  -9  -5 5809.68 380.399  21
   2  -9  -5 4955.64 816.884  36
  -2   9   5 5307.03 891.378  37
   2  -9  -5 5481.54 344.804  13
   2  -9  -5 5688.24 307.516  23
   2  -9  -5 4877.35 342.359   5
   2  -9  -5 5301.43 355.435   3
   2  -9  -4 33279.3 939.654  23
   2  -9  -4 32897.4 990.995  13
   2  -9  -4 32502.4 2036.91  36
   2  -9  -4 32165.1 1035.38  40
   2  -9  -4 31468.9 1032.39  32
   2  -9  -4 32077.2 1003.91   5
   2  -9  -4 30408.1 1937.05  16
   2  -9  -4 33860.0 1031.47  29
  -2   9   4 34454.7 2301.15  37
   2  -9  -4 32511.3 990.924   3
   2  -9  -4 30166.5 918.246  19
   2  -9  -4 32119.2 998.739  21
   2  -9  -3 5868.77 389.418   5
   2  -9  -3 5870.02 331.827  19
   2  -9  -3 6681.82 424.077  32
   2  -9  -3 5552.14 349.494   3
   2  -9  -3 6323.36 401.960  29
   2  -9  -3 5288.54 812.230  16
   2  -9  -3 6256.56 415.360  40
   2  -9  -3 6229.49 382.224  21
   2  -9  -3 5552.06 853.141  36
   2  -9  -3 6198.07 364.513  23
  -2   9   3 5202.94 905.203  37
   2  -9  -3 6199.88 365.812  26
   2  -9  -3 6360.16 389.878  13
   2  -9  -2 126062. 2693.03  26
   2  -9  -2 130420. 2796.97  29
   2  -9  -2 126520. 2747.94  13
   2  -9  -2 127867. 4515.44  36
   2  -9  -2 127603. 2715.52  21
   2  -9  -2 125210. 4325.54  16
   2  -9  -2 123153. 2811.57  40
   2  -9  -2 125588. 2777.79  15
   2  -9  -2 128676. 2686.23   3
  -2   9   2 124331. 4852.54  37
   2  -9  -2 125604. 2776.56   5
   2  -9  -2 127635. 2794.97  32
   2  -9  -2 129349. 2735.40  23
   2  -9  -1 13899.2 635.265  40
   2  -9  -1 14503.9 622.274  15
   2  -9  -1 14940.4 1309.90  16
   2  -9  -1 14755.6 627.747   5
   2  -9  -1 14593.8 630.889  29
   2  -9  -1 14297.1 615.905  32
   2  -9  -1 13883.4 649.998  27
   2  -9  -1 14573.8 1374.68  36
   2  -9  -1 14023.6 600.371  13
   2  -9  -1 14339.3 547.537   3
   2  -9  -1 14931.3 608.559  23
   2  -9  -1 14155.6 567.004  21
  -2   9   1 14856.7 1548.06  37
   2  -9   0 154574. 3281.59  23
   2  -9   0 156281. 4900.95  16
   2  -9   0 158162. 5117.87  36
   2  -9   0 156379. 3274.07  32
   2  -9   0 159919. 3420.32  27
   2  -9   0 157609. 3246.13   7
   2  -9   0 161421. 3340.55  29
  -2   9   0 151939. 5525.70  37
   2  -9   0 161072. 3285.92  13
   2  -9   0 155165. 3179.10  21
   2  -9   0 158049. 3353.97  40
   2  -9   0 162831. 3330.92  15
   2  -9   0 156698. 3308.05   5
   2  -9   1 22649.0 749.775  32
   2  -9   1 24006.0 793.846   7
   2  -9   1 22150.2 1562.38  16
   2  -9   1 23874.4 812.318  15
   2  -9   1 22775.0 866.986  27
   2  -9   1 23022.8 817.738  29
   2  -9   1 22858.4 790.542  23
   2  -9   1 23526.3 1705.93  36
   2  -9   1 23675.7 779.926  13
   2  -9   1 23619.6 801.555   5
  -2   9  -1 22941.1 1974.00  37
   2  -9   1 23149.0 816.764  40
   2  -9   2 14651.8 583.087  40
   2  -9   2 13887.8 574.752  15
   2  -9   2 13122.4 562.762   7
   2  -9   2 13183.3 546.692   5
   2  -9   2 12670.9 516.482  13
   2  -9   2 13655.6 564.805  23
   2  -9   2 12172.2 605.775  27
   2  -9   2 13533.3 588.437  29
   2  -9   3 11831.2 540.835  29
   2  -9   3 12648.6 494.706   5
   2  -9   3 12355.9 471.738  13
   2  -9   3 12684.5 526.763  15
   2  -9   3 12254.0 585.930  27
   2  -9   3 12802.4 502.679  40
   2  -9   3 12990.6 525.881  23
   2  -9   3 12526.2 547.110   7
   2  -9   4 8.23675 109.975  27
   2  -9   4 150.377 110.681  29
   2  -9   4 233.807 122.258   7
   2  -9   4-18.5749 86.6452  15
   2  -9   4 141.408 94.1588  23
   2  -9   5 48848.0 1142.84  15
   2  -9   5 48560.8 1211.24  29
   2  -9   5 47004.7 1110.21  23
   2  -9   5 48522.9 1224.52   7
   2  -9   5 48787.2 1259.07  27
   2  -9   6 3142.72 216.661  29
   2  -9   6 3271.10 226.056   7
   2  -9   6 3192.87 227.926  27
   2  -8 -11 2074.46 148.253  21
   2  -8 -11 2052.67 164.588  28
   2  -8 -11 1880.29 126.382   3
   2  -8 -11 2035.85 146.706  20
  -2   8  11 2141.86 203.279  11
  -2   8  10 40383.0 1158.37  11
   2  -8 -10 40910.5 1030.01  21
   2  -8 -10 40217.8 1001.34   3
   2  -8 -10 40481.0 1045.09  28
   2  -8  -9 11486.9 494.739  28
  -2   8   9 11391.0 581.468  11
   2  -8  -9 10450.6 466.911   3
   2  -8  -9 11552.7 437.136  32
   2  -8  -9 10942.8 483.905  21
   2  -8  -8 155437. 3240.49  21
   2  -8  -8 153432. 3212.66  19
   2  -8  -8 156649. 3184.75  32
   2  -8  -8 153320. 3217.06   3
   2  -8  -8 156865. 3217.24  28
   2  -8  -7 1044.52 406.674   1
   2  -8  -7 2614.72 228.468  40
   2  -8  -7 1619.10 204.850  19
   2  -8  -7 2256.95 198.453  13
   2  -8  -7 1916.19 235.850   3
   2  -8  -7 2184.18 232.624  28
   2  -8  -7 1994.56 231.427  32
   2  -8  -7 1863.89 197.020   5
   2  -8  -7 2100.66 248.481  21
  -2   8   7 1833.30 552.573  37
   2  -8  -6 27673.5 913.907  21
  -2   8   6 27535.6 1974.57  37
   2  -8  -6 26405.0 865.870  40
   2  -8  -6 25829.2 854.615  19
   2  -8  -6 23825.3 1658.40  36
   2  -8  -6 26186.3 886.423   3
   2  -8  -6 25935.5 1673.93  16
   2  -8  -6 24101.6 1759.18   1
   2  -8  -6 25776.8 896.373  32
   2  -8  -6 26158.0 848.028   5
   2  -8  -6 26205.1 824.339  13
   2  -8  -5 2112.51 236.778   3
   2  -8  -5 2882.19 624.626   1
   2  -8  -5 2232.76 264.464  32
  -2   8   5 3387.93 740.970  37
   2  -8  -5 2401.22 241.589   5
   2  -8  -5 2443.00 270.405  29
   2  -8  -5 2459.84 549.966  16
   2  -8  -5 2174.74 249.985  21
   2  -8  -5 2039.48 217.472  13
   2  -8  -5 1742.78 461.923  36
   2  -8  -5 1988.37 221.532  19
   2  -8  -5 2602.72 213.164  23
   2  -8  -5 2052.41 234.971  40
   2  -8  -4 8800.58 1040.93  38
   2  -8  -4 7372.76 918.540  16
  -2   8   4 8238.88 1106.49  37
   2  -8  -4 8798.06 462.277  26
   2  -8  -4 8751.34 489.738  32
   2  -8  -4 8889.00 998.388   1
   2  -8  -4 10236.2 457.244  23
   2  -8  -4 8490.57 459.260   5
   2  -8  -4 8836.46 473.404  21
   2  -8  -4 8432.37 448.166  13
   2  -8  -4 8803.10 443.961  19
   2  -8  -4 9730.51 510.247  40
   2  -8  -4 9616.61 503.925  29
   2  -8  -4 9093.32 1055.09  36
   2  -8  -3 45997.3 1319.25  40
   2  -8  -3 44908.9 1218.31  23
   2  -8  -3 44005.1 1196.44  19
  -2   8   3 40749.7 2519.81  37
   2  -8  -3 43897.8 1290.10  32
   2  -8  -3 43027.0 2379.28  38
   2  -8  -3 50038.6 1348.28  29
   2  -8  -3 51052.5 1313.05  13
   2  -8  -3 47557.7 1316.16  15
   2  -8  -3 48964.2 1318.01   5
   2  -8  -3 43716.7 2292.24  16
   2  -8  -3 43848.3 1236.40  26
   2  -8  -3 45720.4 2450.05  36
   2  -8  -3 45260.9 2224.25   1
   2  -8  -2 24886.5 1684.05  16
   2  -8  -2 25496.0 1787.18  38
   2  -8  -2 27149.0 920.910  40
  -2   8   2 25630.9 1956.36  37
   2  -8  -2 24465.5 1754.97  36
   2  -8  -2 26338.4 866.622  13
   2  -8  -2 26150.5 848.259  23
   2  -8  -2 26651.0 880.533   5
   2  -8  -2 26138.4 887.665  15
   2  -8  -2 26204.2 894.889  32
   2  -8  -2 25247.1 885.756  29
   2  -8  -2 26844.7 941.251  27
   2  -8  -2 25204.4 839.833  26
   2  -8  -1 139167. 2909.91  32
   2  -8  -1 126625. 4462.63  36
   2  -8  -1 129990. 2920.76  40
   2  -8  -1 131327. 2841.35  26
   2  -8  -1 136445. 2882.93  30
   2  -8  -1 139027. 4441.13  16
   2  -8  -1 135322. 2999.39  27
   2  -8  -1 135972. 2855.11   7
   2  -8  -1 140705. 2890.66  13
   2  -8  -1 134391. 2887.64   5
   2  -8  -1 132875. 2913.35  29
   2  -8  -1 133491. 2856.77  23
   2  -8  -1 129674. 2881.52  15
  -2   8   1 131234. 4909.50  37
   2  -8  -1 129374. 4507.97  38
   2  -8   0 19431.5 656.643  22
   2  -8   0 18111.2 679.331  32
   2  -8   0 18170.4 673.230  13
   2  -8   0 19913.8 1448.92  16
   2  -8   0 17604.3 748.194  27
   2  -8   0 19808.7 1543.35  36
   2  -8   0 18741.2 612.077   3
   2  -8   0 16312.2 657.125  30
   2  -8   0 20820.3 721.445   7
   2  -8   0 19880.1 736.360  40
  -2   8   0 18825.3 1714.28  37
   2  -8   0 18827.6 693.201   5
   2  -8   0 15372.4 637.360  23
   2  -8   0 21475.2 1591.83  38
   2  -8   1 89991.5 2067.94  30
   2  -8   1 88540.0 2073.94  40
   2  -8   1 90605.8 2042.22  23
   2  -8   1 88845.5 3477.06  36
  -2   8  -1 80843.0 3786.85  37
   2  -8   1 88778.7 2044.94   5
   2  -8   1 84060.5 3249.61  16
   2  -8   1 86514.7 2000.90  32
   2  -8   1 88679.9 2010.38  13
   2  -8   1 87753.3 2171.11  27
   2  -8   1 90955.9 1974.85  22
   2  -8   1 87031.1 2046.98  15
   2  -8   1 89834.7 2081.25   7
   2  -8   1 84852.5 2076.33  29
   2  -8   2 7635.44 419.394  23
   2  -8   2 7893.31 379.852  22
   2  -8   2 7653.88 425.595  40
   2  -8   2 8004.58 461.034   7
   2  -8   2 8191.11 408.721  13
   2  -8   2 7804.10 457.091  29
   2  -8   2 7927.79 434.780  15
   2  -8   2 7894.68 947.717  36
   2  -8   2 7392.32 380.741  32
   2  -8   2 7377.96 863.058  16
   2  -8   2 7096.67 421.192  30
   2  -8   2 8024.29 418.209   5
   2  -8   2 7771.25 483.258  27
  -2   8  -2 7495.99 1082.29  37
   2  -8   3 7751.34 414.418  23
   2  -8   3 7298.80 438.010  29
   2  -8   3 7503.88 448.228   7
   2  -8   3 7256.97 386.500   5
   2  -8   3 7021.64 408.235  15
   2  -8   3 7898.77 431.721  30
   2  -8   3 7708.93 478.000  27
   2  -8   3 7812.54 402.398  40
   2  -8   3 7460.45 374.178  13
   2  -8   4 67449.9 1746.91   7
   2  -8   4 66993.6 1784.23  27
   2  -8   4 71117.8 1681.34  30
   2  -8   4 69169.7 1632.68  23
   2  -8   4 70322.9 1740.53  29
   2  -8   4 72542.0 1684.17  15
   2  -8   5 10442.6 462.623  15
   2  -8   5 10972.0 442.196  23
  -2   8  -5 11167.6 446.533   8
   2  -8   5 10918.8 537.917   7
   2  -8   5 10972.1 549.104  27
   2  -8   5 10693.9 467.622  30
   2  -8   5 10786.8 511.073  29
   2  -8   6 22012.0 768.742   7
   2  -8   6 22199.8 782.133  27
   2  -8   6 22845.3 679.631  15
   2  -8   6 21103.6 735.839  29
  -2   8  -6 22073.8 665.278   8
  -2   8  -7 8967.86 367.600   8
   2  -8   7 9774.09 425.382  29
   2  -8   7 9756.01 446.907   7
   2  -8   7 9676.42 442.849  27
   2  -7 -11 11624.0 377.671   3
   2  -7 -11 11056.5 408.953  21
   2  -7 -11 11193.0 458.512  28
  -2   7  11 11331.6 524.616  11
  -2   7  10 45033.1 1335.59  11
   2  -7 -10 46849.2 1155.99   3
   2  -7 -10 46020.5 1185.56  21
   2  -7 -10 47167.2 1235.64  28
  -2   7   9 22276.3 899.591  11
   2  -7  -9 22320.8 776.948  21
   2  -7  -9 21888.4 786.952  28
   2  -7  -9 23861.6 774.690   3
   2  -7  -8 52112.9 1406.68  28
   2  -7  -8 57419.2 2859.39   1
   2  -7  -8 52035.5 1404.65  19
   2  -7  -8 53103.8 1417.29  21
   2  -7  -8 54050.4 1364.13  32
  -2   7   8 52093.6 2655.90  37
   2  -7  -8 50952.0 1379.73   3
   2  -7  -7 91574.4 2135.68   3
   2  -7  -7 92085.3 2045.62  40
   2  -7  -7 90140.5 2124.93  19
   2  -7  -7 93593.4 2129.39  32
   2  -7  -7 90062.7 2143.53  21
  -2   7   7 93696.5 3757.85  37
   2  -7  -7 90754.1 3736.85   1
   2  -7  -6 26173.3 1627.68  16
   2  -7  -6 27308.3 1868.16   1
   2  -7  -6 29395.4 961.511  21
   2  -7  -6 27220.0 879.219  40
   2  -7  -6 25229.6 903.429   9
   2  -7  -6 27721.6 907.979  19
   2  -7  -6 28164.4 849.370  13
   2  -7  -6 32430.3 990.160  32
   2  -7  -6 26399.3 1692.84  36
   2  -7  -6 26480.8 856.367   5
  -2   7   6 28090.2 1951.93  37
   2  -7  -6 28347.3 931.852   3
   2  -7  -5 36122.3 1088.14   9
   2  -7  -5 34403.0 1917.62  16
   2  -7  -5 38084.5 1100.82  40
   2  -7  -5 37932.9 2139.76   1
   2  -7  -5 37443.2 1073.74   5
   2  -7  -5 36890.4 1073.85  19
   2  -7  -5 39024.5 2098.25  38
   2  -7  -5 37227.8 1124.71  29
   2  -7  -5 36828.1 1117.75  32
   2  -7  -5 38266.6 2075.13  36
   2  -7  -5 37597.9 1110.11  21
   2  -7  -5 36599.6 1043.57  13
   2  -7  -5 38788.9 1006.57  23
  -2   7   5 39347.2 2310.16  37
   2  -7  -4 39571.6 2104.63   1
   2  -7  -4 39932.6 1170.07  29
   2  -7  -4 40531.3 1075.38  23
   2  -7  -4 39873.2 1135.29  26
   2  -7  -4 40648.2 2153.79  36
   2  -7  -4 39714.3 1118.16   9
  -2   7   4 40256.5 2336.29  37
   2  -7  -4 41005.9 1175.32  32
   2  -7  -4 40812.2 1163.12  40
   2  -7  -4 37774.8 2016.55  16
   2  -7  -4 39368.9 1101.66  19
   2  -7  -4 39077.5 1114.22   5
   2  -7  -4 40679.7 1115.48  13
   2  -7  -4 39645.9 1139.84  21
   2  -7  -4 39068.4 2126.80  38
   2  -7  -3 21496.3 707.995  23
   2  -7  -3 20051.5 693.195  19
   2  -7  -3 22564.0 1501.97  16
   2  -7  -3 22835.2 789.316  40
   2  -7  -3 20876.9 764.761  29
   2  -7  -3 22100.9 1568.98  36
   2  -7  -3 20955.7 725.900  13
   2  -7  -3 19618.2 1380.46   1
   2  -7  -3 20184.5 746.876  15
  -2   7   3 21250.3 1660.42  37
   2  -7  -3 21315.9 1529.02  38
   2  -7  -3 20554.0 733.841  26
   2  -7  -3 20849.3 761.140  32
   2  -7  -3 21145.1 735.515   5
   2  -7  -2 33635.2 968.775  23
   2  -7  -2 33603.0 950.688  22
   2  -7  -2 35029.0 1038.97  40
   2  -7  -2 36757.3 2020.08  36
   2  -7  -2 32655.4 996.808  15
  -2   7   2 32757.9 2083.17  37
   2  -7  -2 34039.6 972.030  30
   2  -7  -2 32693.7 984.497  26
   2  -7  -2 34283.4 1071.22  27
   2  -7  -2 33849.4 972.406   7
   2  -7  -2 31670.4 1703.67   1
   2  -7  -2 31874.6 969.315   5
   2  -7  -2 34883.7 1968.33  38
   2  -7  -2 34755.3 1035.18  29
   2  -7  -2 33909.3 1011.12  32
   2  -7  -2 33416.3 975.713  13
   2  -7  -2 31122.8 1780.61  16
  -2   7   1 44371.8 2474.40  37
   2  -7  -1 42556.2 1176.35   7
   2  -7  -1 43077.5 1165.07  23
   2  -7  -1 44599.8 1172.20  30
   2  -7  -1 43104.7 1213.17  40
   2  -7  -1 44063.7 1194.66  15
   2  -7  -1 44059.0 1194.37  32
   2  -7  -1 44520.3 1227.03  29
   2  -7  -1 44213.2 1178.64   5
   2  -7  -1 43997.9 2237.69  36
   2  -7  -1 43460.0 2106.03  16
   2  -7  -1 44367.8 1175.07  13
   2  -7  -1 42794.6 1184.33  26
   2  -7  -1 42925.9 1273.14  27
   2  -7  -1 42011.3 2177.17  38
   2  -7  -1 44866.4 1144.19  22
   2  -7   0 44083.9 1049.99  24
   2  -7   0 42443.7 1144.30   5
   2  -7   0 42862.4 1149.22  30
   2  -7   0 40541.6 1145.27  15
   2  -7   0 42527.3 2063.79  16
   2  -7   0 44259.9 1164.56  32
   2  -7   0 42324.7 1102.88  22
   2  -7   0 41273.4 1135.55  23
  -2   7   0 41299.3 2433.75  37
   2  -7   0 39391.2 2095.56  38
   2  -7   0 42547.1 1197.86  29
   2  -7   0 41166.4 1175.56  40
   2  -7   0 41658.9 1176.50   7
   2  -7   0 41640.5 1244.59  27
   2  -7   0 41343.1 2158.31  36
   2  -7   0 42387.4 1135.58  13
   2  -7   1 11517.8 488.642  13
   2  -7   1 11627.1 1096.00  38
   2  -7   1 10767.4 559.177  27
   2  -7   1 10907.8 479.285  32
   2  -7   1 11065.1 462.958  22
   2  -7   1 11532.8 522.248  40
   2  -7   1 10951.6 501.708  15
   2  -7   1 10291.8 512.661  29
   2  -7   1 11023.2 492.156  23
   2  -7   1 10976.3 496.167  30
   2  -7   1 11612.0 447.657  24
   2  -7   1 10796.2 994.807  16
   2  -7   1 10840.3 525.076   7
   2  -7   1 11252.9 1084.42  36
   2  -7   1 11196.7 490.532   5
  -2   7  -1 10927.0 1249.81  37
   2  -7   2 52543.9 1430.49   7
   2  -7   2 53151.7 1285.22  22
   2  -7   2 52956.2 1363.79  30
   2  -7   2 52932.4 1310.35  13
   2  -7   2 51734.0 1319.98   5
   2  -7   2 53453.0 1372.45  15
   2  -7   2 50289.7 2366.29  36
  -2   7  -2 55023.9 2836.05  37
   2  -7   2 51363.2 1400.07  29
   2  -7   2 52428.4 1341.84  23
   2  -7   2 51452.1 1290.17  32
   2  -7   2 49002.1 2229.67  16
   2  -7   2 52071.8 1458.70  27
   2  -7   2 53291.7 1363.10  40
   2  -7   3 12450.5 478.335  22
   2  -7   3 13377.3 602.015  29
   2  -7   3 12648.3 530.541  33
   2  -7   3 12386.4 500.383  13
   2  -7   3 13803.4 578.560  30
   2  -7   3 13964.4 640.074   7
   2  -7   3 12174.1 608.255  27
   2  -7   3 13759.8 576.947  15
   2  -7   3 12340.4 523.519  40
   2  -7   3 11069.9 1034.54  36
   2  -7   3 11022.4 985.285  16
   2  -7   3 11866.1 521.407  23
   2  -7   3 12796.1 521.608   5
   2  -7   4 110478. 2422.39  30
   2  -7   4 111579. 2338.61   5
   2  -7   4 113619. 2446.85  15
   2  -7   4 110200. 2375.58  23
   2  -7   4 113809. 2342.67  40
   2  -7   4 108093. 2299.71  13
   2  -7   4 107562. 2542.46   7
   2  -7   4 110446. 2423.85  33
   2  -7   4 109592. 2499.47  29
   2  -7   4 111039. 2558.64  27
   2  -7   5 56865.3 1556.55  27
   2  -7   5 57529.9 1466.73  33
   2  -7   5 59465.7 1442.38  30
   2  -7   5 56143.5 1376.76  23
   2  -7   5 56290.2 1510.40  29
   2  -7   5 58824.6 1456.74  15
   2  -7   5 54285.2 1547.71   7
   2  -7   6 3884.59 242.844  23
   2  -7   6 4045.27 284.792  15
   2  -7   6 3890.52 342.803   7
   2  -7   6 4359.63 350.371  27
   2  -7   6 4184.81 326.582  29
   2  -7   6 4378.32 285.056  30
   2  -7   6 4156.45 305.109  33
  -2   7  -7 9643.64 441.243   8
   2  -7   7 10122.4 409.823  30
   2  -7   7 9610.79 479.968  29
   2  -7   7 9797.42 509.666   7
   2  -7   7 10440.4 509.512  27
   2  -7   7 9801.86 464.465  33
   2  -7   7 9994.87 424.616  15
   2  -7   8 219.212 95.5881  33
  -2   7  -8 420.235 122.598   8
   2  -7   8 377.683 136.305   7
   2  -7   8 487.602 127.666  27
   2  -7   8 516.836 133.323  29
   2  -7   8 252.300 79.6267  15
  -2   6  12 15419.4 591.272  11
   2  -6 -12 15793.7 531.940  28
   2  -6 -12 15296.9 511.646  20
   2  -6 -11 27802.1 780.927  21
   2  -6 -11 29416.2 876.738  28
  -2   6  11 27768.5 957.944  11
   2  -6 -10 2852.97 277.862  28
  -2   6  10 2574.69 312.241  11
   2  -6 -10 2888.01 246.950  21
   2  -6 -10 2835.29 226.860   3
   2  -6  -9 63141.1 3094.62   1
   2  -6  -9 65545.4 1636.65  21
   2  -6  -9 65073.3 1593.34   3
   2  -6  -9 65318.0 1673.69  28
  -2   6   9 65890.4 1831.33  11
  -2   6   8 2209.30 569.379  37
   2  -6  -8 1762.28 564.081   1
   2  -6  -8 2160.12 250.729  21
   2  -6  -8 2298.11 240.680   3
   2  -6  -8 2120.84 246.429  19
   2  -6  -8 2078.48 215.222  32
   2  -6  -8 1935.46 240.752  28
   2  -6  -7 14591.9 625.637  21
   2  -6  -7 13425.0 1328.20   1
   2  -6  -7 13816.6 607.196  19
   2  -6  -7 13420.4 631.298   9
   2  -6  -7 14836.1 602.815  32
   2  -6  -7 13533.3 588.323   3
   2  -6  -6 89431.1 3537.02   1
   2  -6  -6 87210.8 2088.90   9
   2  -6  -6 85883.6 1981.30  40
   2  -6  -6 90823.7 1989.86   5
   2  -6  -6 90437.4 1959.35  13
   2  -6  -6 79077.4 3044.53  36
   2  -6  -6 88951.8 2052.80  19
   2  -6  -6 88414.7 2053.23  32
   2  -6  -6 87621.7 3054.57  16
   2  -6  -6 89891.6 2070.51  21
   2  -6  -6 90358.6 2050.47   3
   2  -6  -5 33935.4 1812.05  38
   2  -6  -5 31533.1 1881.26   1
   2  -6  -5 33426.9 1015.47  29
   2  -6  -5 31992.4 988.049   9
   2  -6  -5 35117.0 1835.64  36
   2  -6  -5 33273.5 997.724  32
   2  -6  -5 35154.9 982.870  40
   2  -6  -5 34132.8 1003.09  21
   2  -6  -5 32709.9 930.111  13
   2  -6  -5 31739.6 1701.46  16
   2  -6  -5 31603.4 937.010   5
   2  -6  -5 33258.9 979.188  19
   2  -6  -4 410910. 7803.01  29
   2  -6  -4 412025. 9221.18  16
   2  -6  -4 430729. 9480.00  38
   2  -6  -4 420598. 7779.13  15
   2  -6  -4 419518. 7703.22  13
   2  -6  -4 424124. 9468.74  36
   2  -6  -4 418913. 7783.98  32
   2  -6  -4 405339. 7718.55  19
   2  -6  -4 417695. 7662.33  23
   2  -6  -4 393231. 7724.72  40
   2  -6  -4 419168. 7751.23   9
   2  -6  -4 410142. 7766.12  26
   2  -6  -4 417816. 7725.00   5
   2  -6  -4 425309. 9524.41   1
   2  -6  -3 6749.62 344.262  22
   2  -6  -3 6179.63 331.773  23
   2  -6  -3 7327.32 338.804  14
   2  -6  -3 6427.80 766.855  36
   2  -6  -3 6232.78 361.740  32
   2  -6  -3 6502.26 366.835  15
   2  -6  -3 6406.81 768.423  38
   2  -6  -3 5612.55 692.362  16
   2  -6  -3 6552.45 344.704   9
   2  -6  -3 6638.19 352.222   5
   2  -6  -3 6652.98 371.327  40
  -2   6   3 5911.77 808.254  37
   2  -6  -3 6556.38 346.763  13
   2  -6  -3 6030.66 368.448  29
   2  -6  -3 6537.51 365.801  26
   2  -6  -3 6422.77 753.235   1
   2  -6  -2 56986.7 1367.94  22
   2  -6  -2 57880.4 2428.06  38
   2  -6  -2 59905.0 1364.94  14
   2  -6  -2 57146.6 1413.40   7
   2  -6  -2 58061.8 2334.12  16
   2  -6  -2 56756.8 1389.25  13
   2  -6  -2 57860.9 2434.27  36
   2  -6  -2 59444.4 1396.49  23
   2  -6  -2 60580.3 1439.87  15
   2  -6  -2 60540.0 1399.39  30
   2  -6  -2 59662.4 1465.15  29
   2  -6  -2 58282.8 1506.87  27
   2  -6  -2 57054.3 1393.71   5
   2  -6  -2 63882.4 1467.28  32
  -2   6   2 57476.8 2605.40  37
   2  -6  -2 56161.1 1422.25  26
   2  -6  -2 61258.8 1452.89  40
   2  -6  -2 56410.1 2229.43   1
   2  -6  -1 40621.8 1039.95  22
   2  -6  -1 41049.0 1094.09  32
  -2   6   1 40996.0 2185.08  37
   2  -6  -1 37607.5 1896.00  38
   2  -6  -1 40093.4 1103.68   7
   2  -6  -1 43187.8 1051.19  14
   2  -6  -1 41219.2 1065.95  30
   2  -6  -1 42905.5 1078.82  13
   2  -6  -1 41419.5 1109.13  40
   2  -6  -1 41671.7 1898.18  16
   2  -6  -1 39261.6 1944.31  36
   2  -6  -1 40219.9 1171.56  27
   2  -6  -1 40240.5 1118.71  29
   2  -6  -1 41948.5 1078.89   5
   2  -6  -1 42132.5 1099.45  15
   2  -6  -1 41923.3 1076.58  23
   2  -6  -1 41614.0 1737.36   1
   2  -6   0 14330.2 511.110  22
   2  -6   0 14809.9 540.432   5
   2  -6   0 14666.1 581.780   7
   2  -6   0 15230.3 542.758  30
   2  -6   0 14880.6 484.659  31
   2  -6   0 15085.5 556.651  15
   2  -6   0 14754.4 520.389  14
  -2   6   0 14777.4 1315.61  37
   2  -6   0 14583.8 544.457  32
   2  -6   0 14506.4 1138.40  36
   2  -6   0 15016.5 582.941  29
   2  -6   0 14495.8 536.158  23
   2  -6   0 14397.8 531.328  13
   2  -6   0 13728.4 598.162  27
   2  -6   0 13800.8 483.231  24
   2  -6   0 14828.6 1078.18  16
   2  -6   0 14281.3 557.071  40
   2  -6   0 13263.8 1077.29  38
   2  -6   1 33470.9 898.592  22
   2  -6   1 33525.5 1665.66  16
   2  -6   1 32748.6 950.585  40
   2  -6   1 32509.9 1725.50  38
   2  -6   1 35529.3 895.595  31
   2  -6   1 34956.8 938.117   5
   2  -6   1 33767.3 987.611  29
   2  -6   1 34729.9 925.323  13
  -2   6  -1 30652.3 1952.50  37
   2  -6   1 33540.5 1005.55   7
   2  -6   1 33790.2 927.869  32
   2  -6   1 33621.5 950.860  15
   2  -6   1 33873.3 939.900  30
   2  -6   1 32686.6 1743.40  36
   2  -6   1 34294.1 940.406  23
   2  -6   1 32133.3 1015.06  27
   2  -6   1 33733.3 911.118  14
   2  -6   1 33582.4 890.540  24
   2  -6   2 52476.6 1246.93  13
   2  -6   2 51058.1 1262.37  23
   2  -6   2 49674.9 1216.79  22
   2  -6   2 52155.2 1240.30  32
  -2   6  -2 50301.4 2536.37  37
   2  -6   2 49691.6 1282.95  15
   2  -6   2 54148.0 1249.78  31
   2  -6   2 50324.1 1360.56  27
   2  -6   2 49991.7 1271.40  40
   2  -6   2 50865.9 1277.66  30
   2  -6   2 51216.5 2103.72  16
   2  -6   2 54353.3 2267.81  36
   2  -6   2 48706.9 1315.37  29
   2  -6   2 50622.3 1364.04   7
   2  -6   2 50531.0 1247.30   5
   2  -6   2 49858.8 2179.45  38
   2  -6   2 51620.6 1246.94  33
   2  -6   2 50217.7 1231.82  24
   2  -6   3 207753. 4121.41  15
   2  -6   3 204425. 4057.69  23
   2  -6   3 211646. 4094.62  33
   2  -6   3 214659. 4115.66  30
   2  -6   3 205875. 4040.47   5
   2  -6   3 206746. 4018.20  13
   2  -6   3 211532. 5279.79  16
   2  -6   3 212303. 5428.25  36
   2  -6   3 201137. 4219.09   7
   2  -6   3 210812. 4008.45  22
   2  -6   3 206118. 4057.93  40
   2  -6   3 201823. 4161.56  29
  -2   6  -3 207792. 5902.62  37
   2  -6   4 465.883 121.085  23
   2  -6   4-41.0970 281.144  36
   2  -6   4 475.093 165.566   7
   2  -6   4 383.881 101.269  40
   2  -6   4 348.553 228.016  16
   2  -6   4 548.563 141.755  33
   2  -6   4 561.398 144.823  15
   2  -6   4 475.099 126.838  30
   2  -6   4 525.514 101.845  13
   2  -6   4 681.197 157.504  29
   2  -6   4 369.872 98.6644   5
   2  -6   5 83820.4 1940.46  23
   2  -6   5 90384.7 2143.65  29
   2  -6   5 88350.6 2064.89  33
   2  -6   5 96105.2 2097.80  15
   2  -6   5 93302.1 2045.50  30
   2  -6   5 90977.0 2205.19   7
   2  -6   6 10033.4 416.737  23
   2  -6   6 10891.0 475.190  30
   2  -6   6 9843.62 554.371   7
   2  -6   6 11224.8 506.688  15
   2  -6   6 10082.7 529.330  29
   2  -6   6 9794.50 496.489  33
   2  -6   7 5898.46 322.659  30
   2  -6   7 5336.68 377.091  29
   2  -6   7 5278.07 359.582  33
   2  -6   7 5483.22 337.606  15
   2  -6   7 5005.80 392.936   7
   2  -6   8 41667.4 1179.20  33
   2  -6   8 42775.8 1200.77  29
   2  -6   8 42660.3 1095.21  15
   2  -6   8 43945.2 1252.53   7
   2  -6   9 7739.70 413.846   7
   2  -6   9 7931.45 324.800  15
   2  -6   9 7031.01 383.960  33
  -2   6  -9 7821.62 389.757   8
   2  -6   9 7134.79 384.655  29
   2  -5 -12 83418.3 1819.87  20
  -2   5  12 83286.1 1955.57  11
   2  -5 -12 82643.7 1840.93  28
   2  -5 -11 17291.4 579.356  21
   2  -5 -11 17652.8 673.200  28
  -2   5  11 17039.1 752.831  11
   2  -5 -10 68681.7 1646.31  21
   2  -5 -10 69391.5 1584.49   3
  -2   5  10 69573.1 1895.82  11
   2  -5 -10 66693.6 1719.53  28
   2  -5 -10 67519.2 1513.49  24
   2  -5  -9 1148.99 211.558  28
   2  -5  -9 925.188 168.836  21
   2  -5  -9 677.775 140.531   3
  -2   5   9 481.777 211.420  11
   2  -5  -9 484.319 398.381   1
   2  -5  -9 612.930 116.925  24
   2  -5  -8 3565.91 303.980  21
   2  -5  -8 3839.02 296.739   3
   2  -5  -8 3796.48 322.957  19
   2  -5  -8 4001.95 331.074  28
   2  -5  -8 3608.34 697.478   1
   2  -5  -8 3759.66 249.299  24
   2  -5  -7 18393.7 705.162  21
   2  -5  -7 19325.2 682.040  32
   2  -5  -7 19134.2 750.558   9
   2  -5  -7 17993.7 604.834  24
   2  -5  -7 18025.7 673.792   3
   2  -5  -7 18308.3 707.416  19
   2  -5  -7 18742.8 1519.20   1
   2  -5  -6 54743.2 1406.79  19
   2  -5  -6 55661.7 2215.46  36
   2  -5  -6 53661.0 1436.78   9
   2  -5  -6 56502.2 2608.47   1
   2  -5  -6 58803.2 2184.04  16
   2  -5  -6 57558.5 1307.01  24
   2  -5  -6 56064.4 1335.57  40
   2  -5  -6 55893.9 1400.81  32
   2  -5  -6 52870.6 1401.36  21
   2  -5  -6 54209.0 1381.30   3
   2  -5  -5 89811.2 2911.13  16
   2  -5  -5 92587.7 1934.90  24
   2  -5  -5 91969.2 2046.56  21
   2  -5  -5 91156.0 2037.38  19
   2  -5  -5 94534.0 3061.73  38
   2  -5  -5 95716.4 3360.81   1
   2  -5  -5 92567.4 1990.48   5
   2  -5  -5 91395.7 3014.52  36
   2  -5  -5 91861.8 2047.81  32
   2  -5  -5 94165.6 2076.42   9
   2  -5  -5 89884.4 2072.15  29
   2  -5  -5 91584.6 1992.09  40
   2  -5  -5 90964.9 1964.45  13
   2  -5  -4 128562. 2610.87   9
   2  -5  -4 124300. 2578.24  19
   2  -5  -4 120970. 2545.65   5
   2  -5  -4 121128. 2535.28  13
   2  -5  -4 128017. 2616.52  32
   2  -5  -4 126546. 2486.90  14
   2  -5  -4 127224. 2577.24  40
   2  -5  -4 127626. 3695.56  38
   2  -5  -4 121316. 3538.42  16
   2  -5  -4 125554. 3690.32  36
   2  -5  -4 121953. 2593.99  15
   2  -5  -4 125919. 2642.83  29
   2  -5  -4 128048. 3863.52   1
   2  -5  -4 123205. 2605.48  26
   2  -5  -3 146258. 2856.57  22
   2  -5  -3 140323. 3996.91  36
   2  -5  -3 144431. 4026.84  38
   2  -5  -3 143176. 3999.56   1
   2  -5  -3 137456. 2925.74  29
   2  -5  -3 144585. 2907.61  15
   2  -5  -3 144757. 2814.13  14
   2  -5  -3 140508. 2867.69   5
   2  -5  -3 142113. 2857.52  13
   2  -5  -3 143620. 2910.10  32
   2  -5  -3 141266. 3866.09  16
   2  -5  -3 146857. 2896.85  40
   2  -5  -2 15796.1 510.233  10
   2  -5  -2 15039.7 495.247  14
   2  -5  -2 15190.0 526.372   5
   2  -5  -2 15020.0 506.955  22
   2  -5  -2 16181.8 1020.52   1
   2  -5  -2 15733.9 1016.08  16
   2  -5  -2 16318.9 554.626  15
   2  -5  -2 14886.7 517.741  13
   2  -5  -2 16759.8 562.500  32
   2  -5  -2 17742.8 1129.50  38
   2  -5  -2 15437.2 565.910  29
   2  -5  -2 18343.5 1164.61  36
   2  -5  -2 17227.2 565.693  40
   2  -5  -1 72898.7 2534.62  36
   2  -5  -1 73009.7 2410.29  16
   2  -5  -1 68912.1 2455.29  38
   2  -5  -1 70825.8 1580.74  40
   2  -5  -1 66567.8 2204.04   1
  -2   5   1 71896.6 2715.34  37
   2  -5   0 7659.37 719.931  38
   2  -5   0 7377.18 328.858  10
   2  -5   0 7594.84 334.756  13
  -2   5   0 8202.73 874.526  37
   2  -5   0 7694.82 341.536   5
   2  -5   0 7285.22 331.862  23
   2  -5   0 6773.76 694.150  36
   2  -5   0 7780.60 374.654  29
   2  -5   0 7386.71 348.233  40
   2  -5   0 8550.61 622.954   1
   2  -5   0 7329.82 344.210  15
   2  -5   0 7702.28 341.008  30
   2  -5   0 7344.74 685.324  16
   2  -5   0 7389.06 321.209  14
   2  -5   1 22369.1 624.050  33
   2  -5   1 22955.6 657.858   5
   2  -5   1 22511.6 660.476  23
   2  -5   1 20826.2 687.367  29
   2  -5   1 21594.9 631.646  14
   2  -5   1 21400.6 632.373  22
   2  -5   1 21587.7 666.468  40
   2  -5   1 21399.1 1244.93  38
   2  -5   1 21745.1 641.769  13
   2  -5   1 21981.4 673.317  15
   2  -5   1 21988.5 1263.28  36
   2  -5   1 21247.6 712.507   7
  -2   5  -1 22729.6 1489.07  37
   2  -5   1 21935.7 1194.91  16
   2  -5   1 21394.8 655.260  30
   2  -5   2 23788.6 674.248  14
   2  -5   2 23141.5 683.350  23
   2  -5   2 24135.6 673.728  22
   2  -5   2 22778.7 767.694   7
   2  -5   2 22417.5 706.051  15
   2  -5   2 22535.7 664.049  31
   2  -5   2 22534.1 1274.48  38
  -2   5  -2 23521.8 1518.51  37
   2  -5   2 23552.9 742.874  29
   2  -5   2 22278.3 1201.54  16
   2  -5   2 22932.2 699.615  30
   2  -5   2 23286.9 670.315  13
   2  -5   2 23978.5 1322.01  36
   2  -5   2 22608.0 671.109   5
   2  -5   2 23469.4 677.333  33
   2  -5   2 23188.3 691.733  40
   2  -5   2 22666.2 679.716  24
   2  -5   2 22532.1 679.718   6
   2  -5   3 86527.1 2783.43  36
   2  -5   3 86363.8 1842.48  31
   2  -5   3 88508.0 1869.75  33
   2  -5   3 83329.3 1962.42   7
   2  -5   3 83515.2 2026.76  11
   2  -5   3 83318.3 1810.52   5
   2  -5   3 86470.7 1927.82  29
   2  -5   3 84843.3 1828.30  23
  -2   5  -3 85631.7 3092.37  37
   2  -5   3 84170.5 1884.22  15
   2  -5   3 83879.5 1822.91  40
   2  -5   3 86543.7 1874.06  30
   2  -5   3 82591.4 1844.60  24
   2  -5   3 82326.6 1794.63  13
   2  -5   3 90504.5 2721.48  16
   2  -5   3 83105.2 1796.52  22
   2  -5   3 86665.2 1837.07   6
   2  -5   4 37352.7 1578.38  16
   2  -5   4 33557.0 920.814  23
   2  -5   4 34922.4 944.569   6
   2  -5   4 36149.4 914.644  22
   2  -5   4 36079.7 977.169  31
   2  -5   4 33794.5 1021.20  29
   2  -5   4 36480.2 1015.28  15
   2  -5   4 36472.7 990.299  30
   2  -5   4 37259.8 931.677  40
   2  -5   4 34325.1 1065.67   7
   2  -5   4 38116.3 1641.73  36
   2  -5   4 36079.5 1137.67  11
   2  -5   4 36149.3 999.988  33
   2  -5   5 28582.4 889.720  15
   2  -5   5 26775.4 939.069   7
   2  -5   5 29738.6 902.002  33
   2  -5   5 27308.3 912.467  29
   2  -5   5 29546.6 865.709  30
   2  -5   5 28249.4 1010.31  11
   2  -5   5 28076.0 798.704  23
   2  -5   6 62907.3 1426.10  23
   2  -5   6 63169.0 1570.67  15
   2  -5   6 60401.6 1613.77  29
   2  -5   6 65612.7 1605.93  33
   2  -5   6 61759.3 1507.07  30
   2  -5   6 61036.0 1659.02   7
   2  -5   6 64453.9 1754.58  11
   2  -5   7 23587.5 746.763  30
   2  -5   7 22700.3 844.396  29
   2  -5   7 22566.1 875.158   7
   2  -5   7 24270.7 807.747  15
   2  -5   7 22067.5 921.003  11
   2  -5   7 23964.5 841.827  33
   2  -5   8 53589.8 1499.65   7
   2  -5   8 53771.9 1466.25  29
   2  -5   8 54037.8 1372.61  15
   2  -5   8 54032.4 1584.42  11
   2  -5   8 55561.5 1302.51  30
   2  -5   8 53251.4 1447.08  33
   2  -5   9 48773.3 1340.26   7
   2  -5   9 48106.0 1317.60  29
   2  -5   9 48329.3 1319.19  33
   2  -5   9 49022.0 1211.14  15
   2  -5   9 48760.1 1429.09  11
   2  -5  10 7589.32 390.085  29
   2  -5  10 7300.32 309.422  15
   2  -5  10 8063.25 403.690   7
  -2   5 -10 6772.57 372.456   8
   2  -4 -13 2370.75 175.564  20
  -2   4  13 2006.20 198.113  11
   2  -4 -12 56916.8 1366.01  28
   2  -4 -12 53123.3 1328.08  20
  -2   4  12 53008.8 1461.17  11
  -2   4  11 16078.8 760.358  11
   2  -4 -11 17399.2 582.351  21
   2  -4 -11 16053.6 664.166  28
   2  -4 -11 16812.7 549.788  24
   2  -4 -10 37152.2 1051.32  21
   2  -4 -10 37139.3 2310.02   1
  -2   4  10 36525.4 1269.31  11
   2  -4 -10 35548.1 1126.72  28
  -2   4   9 41951.7 1392.50  11
   2  -4  -9 42344.9 1130.50   3
   2  -4  -9 41292.8 1183.84  21
   2  -4  -9 39992.9 2402.15   1
   2  -4  -9 41941.3 1241.34  28
   2  -4  -8 16167.3 678.482  28
   2  -4  -8 16001.0 1443.13   1
   2  -4  -8 17184.1 676.675  21
   2  -4  -8 17924.1 699.666  19
   2  -4  -8 17837.2 647.068   3
  -2   4   8 17582.1 818.615  11
   2  -4  -7 53134.5 1344.66   3
   2  -4  -7 54753.7 1393.58  21
   2  -4  -7 54101.7 1400.21  28
   2  -4  -7 54549.2 1448.49   9
   2  -4  -7 54106.5 2590.44   1
   2  -4  -7 52282.0 1389.98  19
   2  -4  -7 54707.9 1338.90  32
   2  -4  -6 7742.65 400.687  19
   2  -4  -6 8672.99 440.072   9
   2  -4  -6 7043.16 656.999  36
   2  -4  -6 7723.50 654.334  16
   2  -4  -6 8611.38 923.696   1
   2  -4  -6 8227.93 395.693  32
   2  -4  -6 8686.35 402.208   3
   2  -4  -6 8118.10 407.029  21
   2  -4  -5 129445. 2683.24  32
   2  -4  -5 128364. 2739.57  29
   2  -4  -5 131684. 2696.43  19
   2  -4  -5 132398. 2731.53   9
   2  -4  -5 131163. 3483.62  16
   2  -4  -5 134775. 4010.69   1
   2  -4  -5 132452. 2623.16  40
   2  -4  -5 133076. 3577.82  36
   2  -4  -5 129771. 2692.37  21
   2  -4  -4 7021.88 719.631   1
   2  -4  -4 7063.90 319.468  40
   2  -4  -4 6442.25 630.219  36
   2  -4  -4 6807.22 655.709  38
   2  -4  -4 6715.26 618.434  16
   2  -4  -3 27993.8 1317.63  38
   2  -4  -3 27871.2 1338.73  36
   2  -4  -3 27499.6 735.981  40
   2  -4  -3 23500.5 1182.49  16
   2  -4  -3 26244.5 1327.71   1
   2  -4  -2 212010. 5263.67  38
   2  -4  -2 231893. 5247.97  16
   2  -4  -2 236706. 5296.31   1
   2  -4  -2 241634. 4391.56  40
   2  -4  -2 208175. 5279.17  36
   2  -4  -1 1598.53 306.676  16
   2  -4  -1 1328.96 255.319   1
   2  -4  -1 1695.93 344.662  38
   2  -4  -1 1295.45 313.315  36
   2  -4  -1 1357.75 140.678  40
   2  -4   0 199355. 3858.43  40
   2  -4   0 209088. 4700.23  16
   2  -4   0 206882. 4847.58  36
   2  -4   0 207563. 4426.30   1
   2  -4   0 207746. 4811.88  38
   2  -4   1 2080.99 167.220  40
   2  -4   1 2261.28 349.787  16
   2  -4   1 1670.08 342.090  36
   2  -4   1 2031.28 351.272  38
  -2   4  -1 2077.29 417.630  37
   2  -4   1 2067.20 250.096   1
  -2   4  -2 21483.2 1308.34  37
   2  -4   2 23691.7 654.427  40
   2  -4   2 23429.7 1179.14  36
   2  -4   2 23522.5 1114.21  16
   2  -4   2 23486.5 640.557  33
   2  -4   2 23533.1 1174.68  38
   2  -4   3 39700.8 1566.43  36
   2  -4   3 34663.3 997.136   7
   2  -4   3 38085.6 937.473  33
   2  -4   3 36775.7 919.276  31
   2  -4   3 36351.8 1441.92  16
  -2   4  -3 35492.6 1658.88  37
   2  -4   3 35958.1 957.378  15
   2  -4   3 35054.1 967.171  29
   2  -4   3 36914.7 904.988  40
   2  -4   3 37334.9 944.758  30
   2  -4   3 38079.6 1532.40  38
   2  -4   4 2195.33 206.720  29
   2  -4   4 2114.63 161.413  40
   2  -4   4 2227.89 189.112   6
  -2   4  -4 2662.57 430.926  37
   2  -4   4 2312.99 173.678  23
   2  -4   4 1873.32 328.085  36
   2  -4   4 2191.15 194.068  30
   2  -4   4 2012.27 197.509  15
   2  -4   4 2029.97 213.165   7
   2  -4   4 2363.18 200.525  33
   2  -4   4 2184.55 239.018  11
   2  -4   4 2432.80 353.105  16
   2  -4   4 2325.71 191.920  31
   2  -4   5 46686.3 1155.81   6
   2  -4   5 45462.8 1103.68  23
   2  -4   5 46909.3 1338.02  11
   2  -4   5 46970.3 1279.55   7
   2  -4   5 48475.4 1192.89  30
   2  -4   5 47649.5 1218.94  33
   2  -4   5 47811.3 1196.39  31
   2  -4   5 46617.4 1223.66  15
   2  -4   6 8737.72 452.521  33
   2  -4   6 8480.96 510.670  11
   2  -4   6 8751.80 444.761  15
   2  -4   6 8629.24 408.364  30
   2  -4   6 8600.00 478.945   7
   2  -4   7 139163. 3072.92  11
   2  -4   7 130582. 2844.37  15
   2  -4   7 133194. 2888.77  33
   2  -4   7 132208. 2755.66  30
   2  -4   7 131276. 2929.46   7
   2  -4   8 457.223 157.954  33
   2  -4   8 499.753 200.552  11
   2  -4   8 722.025 193.268   7
   2  -4   8 404.209 131.561  15
   2  -4   8 684.818 131.224  30
   2  -4   9 78295.6 1909.51  33
   2  -4   9 75385.5 2010.23  11
   2  -4   9 77853.1 1806.68  15
   2  -4   9 75326.7 1890.55  29
   2  -4   9 77534.2 1901.03   7
   2  -4  10 17318.5 686.882  33
   2  -4  10 16679.4 590.024  15
   2  -4  10 17600.6 685.508  29
   2  -4  10 18591.5 680.737   7
   2  -4  10 18470.1 767.919  11
   2  -4  11 5767.46 307.883   7
   2  -4  11 5354.39 246.422  15
   2  -4  11 5010.71 310.469  29
  -2   4 -11 5234.69 316.111   8
   2  -4  11 4942.94 346.460  11
  -2   3  13 29943.3 881.074  11
   2  -3 -13 29809.4 785.353  20
   2  -3 -12 15951.5 504.798  24
  -2   3  12 14124.0 661.269  11
   2  -3 -12 14802.5 573.518  20
   2  -3 -11 62822.7 1596.01  28
  -2   3  11 60661.6 1744.36  11
  -2   3  10 13753.8 735.374  11
   2  -3 -10 12950.1 615.319  28
   2  -3 -10 14635.7 572.797  21
   2  -3 -10 12884.0 1326.18   1
  -2   3   9 16016.7 803.128  11
   2  -3  -9 17231.6 662.234  21
   2  -3  -9 17076.6 1503.29   1
   2  -3  -9 17701.4 729.447  28
   2  -3  -8 107646. 2368.73  21
  -2   3   8 106848. 2606.71  11
   2  -3  -8 106249. 3922.21   1
   2  -3  -8 108179. 2303.48   3
   2  -3  -8 106379. 2404.74  28
   2  -3  -7 2459.68 231.672  19
   2  -3  -7 2772.78 242.226  28
   2  -3  -7 2498.16 228.115  21
   2  -3  -7 2034.71 191.493   3
   2  -3  -7 2109.81 505.922   1
   2  -3  -6 161862. 4583.98   1
   2  -3  -6 160228. 3182.31  19
   2  -3  -6 160125. 3231.02   9
   2  -3  -6 155962. 3775.31  36
   2  -3  -6 158107. 3716.70  16
   2  -3  -6 154766. 3124.86   3
   2  -3  -6 156037. 3172.19  21
   2  -3  -5 18.3489 150.792  16
   2  -3  -5 124.500 157.275  36
   2  -3  -5 24.5436 53.0938  40
   2  -3  -4 41724.4 1711.33   1
   2  -3  -4 39210.0 1434.53  16
   2  -3  -4 41021.4 1514.12  38
   2  -3  -4 39989.9 1494.19  36
   2  -3  -4 39851.9 936.880  40
   2  -3  -3 5009.45 481.038  38
   2  -3  -3 5098.51 495.181  36
   2  -3  -3 4602.59 206.782  35
   2  -3  -3 5092.99 469.799  16
   2  -3  -3 4822.98 233.102  40
   2  -3  -3 4819.05 442.629  34
   2  -3  -3 5053.83 532.594   1
   2  -3  -2 138590. 3444.48   1
   2  -3  -2 147945. 2768.43  40
   2  -3  -2 142867. 3482.50  38
   2  -3  -2 135317. 3364.34  16
   2  -3  -2 143622. 2720.82  35
   2  -3  -2 142692. 3502.94  36
   2  -3  -2 142589. 3379.33  34
   2  -3  -1 229316. 4906.47  38
   2  -3  -1 226316. 4789.37  34
   2  -3  -1 236357. 4754.22   1
   2  -3  -1 211195. 4761.58  16
   2  -3  -1 231457. 4926.82  36
   2  -3  -1 221388. 4114.53  40
   2  -3  -1 216344. 4074.47  35
   2  -3   0 179066. 3826.00   1
   2  -3   0 181188. 4164.90  36
   2  -3   0 194734. 4143.53  34
   2  -3   0 178634. 3426.54  40
   2  -3   0 186626. 4181.09  38
   2  -3   0 177937. 4059.45  16
   2  -3   0 184929. 3401.66  35
   2  -3   1 203637. 3934.92  40
   2  -3   1 211261. 4180.56   1
   2  -3   1 208762. 4693.28  36
   2  -3   1 217115. 3916.81  35
   2  -3   1 212390. 4690.06  38
   2  -3   1 212049. 4599.69  16
   2  -3   1 221868. 4666.30  34
   2  -3   2 2664.25 355.820  38
   2  -3   2 2696.78 353.789  36
   2  -3   2 2825.61 167.628  33
  -2   3  -2 2617.20 407.574  37
   2  -3   2 3538.73 392.152  34
   2  -3   2 3274.26 363.094  16
   2  -3   2 3146.85 170.116  35
   2  -3   2 2984.39 178.236  40
   2  -3   3 33483.1 1250.29  16
   2  -3   3 35882.2 1333.28  36
   2  -3   3 32913.0 801.211  40
   2  -3   3 34407.6 837.379  33
  -2   3  -3 33792.6 1413.24  37
  -2   3  -4 34733.0 1355.85  37
   2  -3   4 35694.2 1318.61  36
   2  -3   4 34721.1 1271.56  16
   2  -3   4 33737.4 885.457  33
   2  -3   4 34356.4 812.528  40
   2  -3   5 57006.7 1327.01   6
   2  -3   5 56039.3 1466.60  11
   2  -3   5 61252.4 1749.59  16
   2  -3   5 58037.0 1363.20  33
   2  -3   5 53970.7 1323.15  31
   2  -3   5 55455.7 1375.87  15
   2  -3   5 57324.8 1339.28  30
   2  -3   5 57593.3 1414.38   7
   2  -3   5 60983.5 1766.00  36
   2  -3   6 45878.4 1153.87   6
   2  -3   6 47209.4 1192.03  31
   2  -3   6 47244.3 1171.13  30
   2  -3   6 45453.2 1244.31   7
   2  -3   6 45525.5 1222.31  15
   2  -3   6 46687.8 1331.95  11
   2  -3   6 48253.4 1231.93  33
   2  -3   6 46088.0 1123.27  25
   2  -3   7 70036.7 1580.23   6
   2  -3   7 66612.3 1792.19  11
   2  -3   7 65339.0 1560.24  30
   2  -3   7 66755.5 1668.62  15
   2  -3   7 69853.5 1693.73  33
   2  -3   7 69581.6 1706.35   7
   2  -3   8 58871.0 1681.97  11
   2  -3   8 58441.6 1410.08  30
   2  -3   8 60966.1 1577.30  33
   2  -3   8 61507.5 1556.26  15
   2  -3   8 57315.6 1549.96   7
   2  -3   9 4254.90 336.756   7
   2  -3   9 4298.94 325.228  15
   2  -3   9 4593.92 367.861  33
   2  -3   9 4773.24 415.409  11
   2  -3  10 78083.6 1813.29  15
   2  -3  10 75445.8 1905.62  33
   2  -3  10 75678.5 2006.27  11
   2  -3  10 77514.0 1844.80   7
   2  -3  11 18690.9 621.621  15
   2  -3  11 19552.3 702.831  29
   2  -3  11 19367.2 653.389   7
   2  -3  11 19736.7 777.954  11
   2  -3  12 49138.5 1155.50  29
  -2   3 -12 45543.4 1127.22   8
   2  -3  12 44904.7 1054.49   7
   2  -3  12 49515.3 1224.60  11
   2  -2 -13 426.837 92.2594  20
  -2   2  13 420.329 124.767  11
   2  -2 -13 453.865 78.8737  24
  -2   2  12 9126.21 522.649  11
   2  -2 -12 8269.99 412.822  20
  -2   2  11 2067.92 298.335  11
   2  -2 -11 2541.97 259.413  28
   2  -2 -11 2321.56 247.531  20
  -2   2  10 44074.8 1456.38  11
   2  -2 -10 43048.7 1278.89  28
   2  -2  -9 7540.71 403.856  21
  -2   2   9 7217.82 520.575  11
   2  -2  -9 7338.29 970.942   1
   2  -2  -9 6387.91 410.029  28
  -2   2   8 124856. 2903.95  11
   2  -2  -8 124427. 2657.24  21
   2  -2  -8 127923. 4250.26   1
   2  -2  -8 127183. 2714.66  28
  -2   2   7 92375.3 2230.25  11
   2  -2  -7 91272.0 2023.94  21
   2  -2  -7 94102.3 3312.27   1
   2  -2  -7 93232.5 1966.34   3
   2  -2  -7 92239.2 2048.27  28
   2  -2  -6 17624.6 1195.32   1
   2  -2  -6 19195.5 617.359  21
   2  -2  -6 18870.4 619.876  19
   2  -2  -6 19282.9 628.337  28
   2  -2  -5 17824.1 813.255  16
   2  -2  -5 19377.5 1157.83   1
   2  -2  -5 18583.8 842.482  36
   2  -2  -4 44473.3 1679.77   1
   2  -2  -4 41789.9 1313.13  34
   2  -2  -4 41307.3 1348.93  16
   2  -2  -4 41741.0 1380.15  36
   2  -2  -3 88476.8 2493.93   1
   2  -2  -3 94915.2 2374.05  36
   2  -2  -3 89272.8 2283.36  16
   2  -2  -3 93105.6 2267.93  34
   2  -2  -2 56688.8 1656.83  36
   2  -2  -2 56547.1 1591.40  34
   2  -2  -2 56523.5 1679.09   1
   2  -2  -2 51617.2 1559.81  16
   2  -2  -2 57743.3 1657.71  38
   2  -2  -1 259455. 5312.02  36
   2  -2  -1 264168. 5317.71  38
   2  -2  -1 256784. 5172.74   1
   2  -2  -1 253860. 5222.80  16
   2  -2  -1 252315. 5219.37  34
   2  -2   0 1417.67 181.277   1
   2  -2   0 1106.17 200.760  16
   2  -2   0 1263.75 226.122  38
   2  -2   0 1244.49 219.757  36
   2  -2   0 985.884 207.741  34
   2  -2   1 205344. 3873.34   1
   2  -2   1 201652. 4342.98  38
   2  -2   1 203431. 4282.12  16
   2  -2   1 210121. 4329.56  34
   2  -2   1 199246. 4341.35  36
   2  -2   2 280464. 5754.93  36
   2  -2   2 280508. 5681.86  16
   2  -2   2 288535. 5735.85  34
   2  -2   2 283540. 5764.59  38
  -2   2  -2 284116. 5920.75  37
  -2   2  -3 1080.18 208.732  37
   2  -2   3 1272.40 219.151  36
   2  -2   3 1361.90 121.428  33
   2  -2   3 1069.77 194.984  16
   2  -2   3 1280.63 224.935  34
   2  -2   4 168223. 3621.01  36
   2  -2   4 166206. 3571.48  16
   2  -2   4 161291. 3145.57  33
  -2   2  -4 161125. 3533.17  37
   2  -2   5 56422.8 1306.05  33
   2  -2   5 54822.1 1540.36  16
   2  -2   5 57553.6 1583.70  36
   2  -2   6 18219.1 599.158  31
   2  -2   6 18165.6 626.920  33
   2  -2   6 17870.3 592.944  30
   2  -2   6 17064.2 582.845   6
   2  -2   6 18093.3 574.891  25
   2  -2   6 18228.8 638.700   7
   2  -2   6 18357.1 703.377  11
   2  -2   7 15923.7 585.742   6
   2  -2   7 17800.0 613.044  31
   2  -2   7 16962.6 587.684  25
   2  -2   7 17463.2 655.886  33
   2  -2   7 17951.6 734.959  11
   2  -2   7 16472.8 580.586  30
   2  -2   7 16977.7 645.971   7
   2  -2   8 39661.0 1071.81   6
   2  -2   8 38872.3 1046.75  30
   2  -2   8 38256.7 1070.14  25
   2  -2   8 39738.8 1140.72   7
   2  -2   8 39542.9 1272.16  11
   2  -2   9 38229.7 1274.34  11
   2  -2   9 39834.2 1195.57  33
   2  -2   9 36346.6 1130.13  15
   2  -2   9 37700.9 1117.37   7
   2  -2  10 22863.0 866.261  33
   2  -2  10 22088.9 804.944  15
   2  -2  10 22471.1 783.587   7
   2  -2  10 22270.5 929.678  11
   2  -2  11 100162. 2226.70  15
   2  -2  11 101482. 2429.22  11
   2  -2  11 101671. 2201.33   7
   2  -2  12 1419.22 206.868  11
   2  -2  12 1283.79 142.463  15
   2  -2  12 1565.11 147.972   7
  -2   1  13 12915.0 528.212  11
   2  -1 -13 12857.6 431.743  20
   2  -1 -12 447.532 129.750  20
  -2   1  12 318.593 162.476  11
  -2   1  12 366.140 92.6003   7
  -2   1  11 57013.6 1661.36  11
   2  -1 -11 56751.7 1457.69  20
  -2   1  10 2389.58 328.046  11
   2  -1 -10 2666.43 274.337  28
  -2   1   9 74280.7 2028.60  11
   2  -1  -9 79193.8 1778.37  21
   2  -1  -9 74140.4 1835.54  28
   2  -1  -8 1801.83 191.241  21
   2  -1  -8 1902.01 209.760  28
  -2   1   8 1752.38 251.120  11
   2  -1  -8 1553.67 433.983   1
  -2   1   7 134166. 2922.91  11
   2  -1  -7 128265. 2699.01  21
  -2   1   7 132585. 2696.12  33
   2  -1  -7 135455. 2750.07  28
   2  -1  -7 132183. 4034.25   1
   2  -1  -6 69670.1 2472.15   1
  -2   1   6 65640.0 1452.36  33
   2  -1  -6 66530.1 1501.71  28
   2  -1  -5 114469. 3231.69   1
   2  -1  -4 419034. 7899.99  34
   2  -1  -4 424818. 7983.31  36
   2  -1  -4 411275. 7947.11  16
   2  -1  -4 411219. 8498.59   1
   2  -1  -3 1742.89 212.891  34
   2  -1  -3 1941.41 233.626  16
   2  -1  -3 2276.49 249.707  36
   2  -1  -3 1966.89 304.240   1
   2  -1  -2 345283. 6573.38  36
   2  -1  -2 344837. 6533.84  16
   2  -1  -2 338524. 6524.81  34
   2  -1  -1 1988.71 241.750  36
   2  -1  -1 2348.96 249.275   1
   2  -1  -1 2185.87 246.592  34
   2  -1  -1 1969.90 228.237  16
   2  -1   0 24470.9 855.337  34
   2  -1   0 22757.3 833.357  36
   2  -1   0 22900.8 694.881   1
   2  -1   1 530.968 147.090  36
   2  -1   1 877.554 169.883  34
   2  -1   1 879.340 166.133  16
   2  -1   1 766.528 74.8317   1
   2  -1   2 95108.6 2185.43  16
   2  -1   2 95481.7 2213.96  34
   2  -1   2 93554.6 2216.41  36
   2  -1   3 432049. 8218.28  34
   2  -1   3 432429. 8230.41  36
   2  -1   3 437542. 8197.94  16
  -2   1  -3 432806. 8107.04  37
   2  -1   4 258423. 4913.71  16
   2  -1   4 241689. 4588.61  33
   2  -1   4 252566. 4946.03  36
   2  -1   4 253129. 4943.69  34
  -2   1  -4 244124. 4589.98  37
   2  -1   5 267264. 5001.70  33
   2  -1   6 6643.67 338.399  33
   2  -1   7 18866.1 623.053  25
   2  -1   7 20665.3 692.599  33
   2  -1   7 18207.5 603.783  31
   2  -1   7 19335.8 651.343   7
   2  -1   7 18389.2 616.280  30
   2  -1   7 17917.6 624.359   6
   2  -1   7 19207.4 744.390  11
   2  -1   8 30212.3 1057.96  11
   2  -1   8 32760.7 993.445  33
   2  -1   8 29951.4 906.421   6
   2  -1   8 30908.3 922.791   7
   2  -1   8 31216.5 883.626  30
   2  -1   8 31824.8 923.204  25
   2  -1   9 40716.7 1125.16   6
   2  -1   9 39953.4 1132.51   7
   2  -1   9 40479.8 1326.03  11
   2  -1   9 42894.7 1251.47  33
   2  -1  10 71269.9 1656.34   6
   2  -1  10 69256.4 1683.21   7
   2  -1  10 69022.0 1829.95  33
   2  -1  10 71401.7 1939.50  11
   2  -1  11 57304.2 1389.93   7
   2  -1  11 56603.6 1628.87  11
   2  -1  11 54684.0 1468.06  15
   2  -1  12 30647.1 1003.12  11
   2  -1  12 28858.2 787.892   7
   2  -1  12 29185.9 864.443  15
   2  -1  13 17327.4 486.795  15
  -2   1 -13 16749.5 503.649   8
   2  -1  13 18436.9 620.450  11
   2   0 -13 28832.5 699.494  20
  -2   0  13 31114.8 880.860  11
  -2   0  12 36500.7 1153.60  11
  -2   0  12 36871.0 945.849   7
   2   0 -12 37944.7 987.622  20
  -2   0  11 30892.6 1110.34  11
   2   0 -11 30853.8 929.057  20
  -2   0  10 67041.5 1869.25  11
   2   0 -10 66475.2 1639.58  20
   2   0  -9 3911.08 306.928  28
  -2   0   9 3981.80 380.873  11
  -2   0   9 3432.45 282.730  33
   2   0  -8 20220.4 667.372  21
   2   0  -8 20525.5 712.208  28
  -2   0   8 20953.9 833.329  11
  -2   0   8 20392.6 700.402  33
  -2   0   7 27356.6 930.396  11
   2   0  -7 26632.9 781.987  21
   2   0  -7 28538.8 824.626  28
  -2   0   7 27314.5 793.944  33
   2   0  -7 27031.1 1541.79   1
   2   0  -6 122738. 2489.87  28
   2   0  -6 124995. 3560.52   1
  -2   0   6 121267. 2450.51  33
  -2   0   5 7392.83 295.983  33
   2   0  -5 7982.38 685.774   1
   2   0  -4 313075. 6697.93   1
   2   0  -4 322866. 6066.31  34
   2   0  -3 167212. 3391.88  34
   2   0  -3 163552. 3388.61  16
   2   0  -3 165228. 3740.96   1
   2   0  -2 111766. 2372.49  36
   2   0  -2 104787. 2505.19   1
   2   0  -2 103398. 2329.91  16
   2   0  -2 109173. 2383.75  34
   2   0  -1 29960.4 924.585  16
   2   0  -1 33260.7 968.239  36
   2   0  -1 32858.1 971.686   1
   2   0  -1 32162.9 982.261  34
   2   0   0 8079.85 354.455   1
   2   0   0 7960.76 437.608  34
   2   0   1 559086. 9659.92  16
   2   0   1 534872. 9721.15  34
   2   0   2 138035. 2936.12  34
   2   0   2 135867. 2866.35  16
   2   0   2 141018. 2912.81  36
   2   0   3 172946. 3488.72  16
   2   0   3 172941. 3533.44  34
   2   0   4 3396.10 260.790  34
  -2   0  -4 2932.23 188.392   1
   2   0   4 3437.86 189.190  33
   2   0   5 104252. 2228.92  34
   2   0   5 106174. 2133.38  33
   2   0   6 112820. 2326.35  33
   2   0   7 580.856 124.657  17
   2   0   7 348.532 132.549  11
   2   0   7 614.133 114.225   7
   2   0   7 311.853 101.034  30
   2   0   7 260.421 103.611   6
   2   0   7 331.624 115.131  33
   2   0   7 477.577 105.591  25
   2   0   8 124310. 2669.82  30
   2   0   8 127477. 2731.40   6
   2   0   8 136601. 2735.00  25
   2   0   8 129592. 2918.42  11
   2   0   8 136029. 2813.26  33
   2   0   8 128828. 2688.11   7
   2   0   9 24330.8 961.064  11
   2   0   9 24657.9 783.625   7
   2   0   9 23886.0 810.742   6
   2   0   9 25380.4 823.160  25
   2   0   9 25437.7 896.799  33
   2   0  10 51341.5 1349.86   6
   2   0  10 51685.9 1307.32   7
   2   0  10 50319.7 1557.30  11
   2   0  11 6128.92 351.441   6
   2   0  11 5955.39 334.788   7
   2   0  11 5644.42 458.428  11
   2   0  12 45303.6 1256.98  15
   2   0  12 50106.1 1415.04  11
   2   0  13 5838.92 296.403  15
   2   0  13 5929.29 360.838  11
   2   1 -12 91701.2 1877.80  20
  -2  -1  12 87342.9 1892.47   7
  -2  -1  12 87805.8 2105.67  11
  -2  -1  11 1241.16 237.259  11
   2   1 -11 1335.27 168.663  20
  -2  -1  11 1092.96 171.808   7
  -2  -1  10 34690.6 1215.92  11
   2   1 -10 36056.7 1033.60  20
  -2  -1  10 37276.6 1105.56  33
  -2  -1   9 40116.1 1146.78  33
   2   1  -9 38709.7 1098.15  20
   2   1  -9 37262.3 1101.68   8
  -2  -1   8 5200.50 402.866  11
   2   1  -8 5681.56 329.950  20
  -2  -1   8 5586.84 341.890  33
   2   1  -8 5334.35 337.137   8
   2   1  -8 5622.46 341.399  28
   2   1  -7 101385. 2161.21  21
  -2  -1   7 103704. 2369.92  11
  -2  -1   7 105390. 2216.22  33
   2   1  -7 102888. 2205.37  28
  -2  -1   6 10546.7 418.167  33
   2   1  -6 11004.3 431.550  28
  -2  -1   5 192563. 3662.84  33
   2   1  -4 115.271 68.5236  34
  -2  -1   4 100.064 58.1340  33
   2   1  -4 124.145 170.040   1
   2   1  -3 182548. 4056.75   1
   2   1  -3 182326. 3703.57  34
   2   1  -2 57641.2 1710.25  37
   2   1  -2 58654.8 1506.83  34
   2   1  -1 7032.40 471.622  37
   2   1  -1 6182.00 391.825  34
   2   1   0 41930.3 1171.09  37
   2   1   0 37854.1 1145.44  34
   2   1   1 59331.4 1402.71  37
   2   1   1 56866.0 1515.63  34
   2   1   2 229827. 4610.02  34
   2   1   3 9405.90 480.635  34
  -2  -1  -3 9212.98 421.484   1
  -2  -1  -4 104458. 2389.31   1
   2   1   4 106897. 2384.07  34
   2   1   4 111554. 2145.57  33
  -2  -1  -5 11932.8 600.153   1
   2   1   5 11591.9 462.726  34
   2   1   5 12339.6 423.316  33
   2   1   6 102911. 2131.48  33
  -2  -1  -6 99156.3 2542.64   1
   2   1   7 238376. 4609.71   6
   2   1   7 243406. 4642.43  33
   2   1   7 230549. 4727.88  11
  -2  -1  -7 251374. 5242.90   1
   2   1   7 238211. 4561.60  25
   2   1   7 239106. 4616.66  17
   2   1   8 78136.6 1824.05  17
   2   1   8 77657.7 1846.18  33
   2   1   8 79555.2 1813.71   6
   2   1   8 76728.9 1756.15  25
   2   1   8 77284.1 1712.53   7
   2   1   8 77684.0 1949.62  11
   2   1   9 178194. 3902.91  11
   2   1   9 178598. 3695.00   6
   2   1   9 182162. 3662.58  25
   2   1   9 183301. 3580.38   7
   2   1  10 2910.32 346.681  11
   2   1  10 2302.96 248.276   6
   2   1  10 3373.87 249.758   7
   2   1  11 4581.13 327.609   6
   2   1  11 3813.21 386.366  11
   2   1  12 5978.20 331.302   6
   2   1  12 6055.82 448.038  11
   2   1  13 15800.5 570.246  15
   2   1  13 16072.5 641.740  11
  -2  -2  12 14423.3 600.934  11
  -2  -2  12 14523.5 505.274   7
   2   2 -11 46098.2 1103.19  20
  -2  -2  11 44087.7 1181.29   7
  -2  -2  11 43201.2 1313.85  11
  -2  -2  10 1134.45 190.421  33
   2   2 -10 1560.19 201.184   8
   2   2 -10 1240.64 160.816  20
  -2  -2  10 1391.91 247.195  11
  -2  -2   9 32167.1 989.720  33
  -2  -2   9 30263.6 1088.58  11
   2   2  -9 30315.7 902.109  20
   2   2  -9 28445.1 944.902   8
  -2  -2   8 115543. 2635.00  11
  -2  -2   8 116438. 2480.12  33
   2   2  -8 109917. 2375.24  20
   2   2  -8 107741. 2451.27   8
   2   2  -7 36076.5 981.052  20
  -2  -2   7 37010.6 1135.16  11
  -2  -2   7 39615.5 1057.09  33
  -2  -2   6 218625. 4265.00  33
  -2  -2   6 228070. 4410.81  11
   2   2  -6 218279. 4212.35  20
  -2  -2   5 65350.7 1453.45  33
   2   2  -4 118563. 2551.75  34
  -2  -2   4 117005. 2325.10  33
   2   2  -4 116876. 3177.56  37
   2   2  -3 54942.0 1508.30  34
   2   2  -3 54554.1 1817.16  37
   2   2  -2 322124. 6621.96  37
   2   2  -1 113821. 2747.98  37
   2   2   0 676188. 12587.5  37
   2   2   1 917166. 16688.8  37
   2   2   2 6095.05 354.107  37
   2   2   3 72406.6 1592.30  37
  -2  -2  -4 8704.26 548.376   1
   2   2   4 8245.38 496.234  34
  -2  -2  -5 88553.8 2279.11   1
   2   2   5 75230.2 1921.23  34
   2   2   6 19931.5 641.363  33
  -2  -2  -6 21048.1 1021.88   1
  -2  -2  -7 285816. 6048.29   1
   2   2   7 276630. 5144.57  17
   2   2   8 69596.0 1587.79  25
   2   2   8 68666.3 1659.15  17
   2   2   8 66388.8 1758.34  11
   2   2   9 174182. 3554.12   6
   2   2   9 166852. 3714.01  11
   2   2   9 175100. 3579.56  17
   2   2   9 170193. 3473.39  25
   2   2  10 48179.9 1320.71   6
   2   2  10 45494.3 1458.01  11
   2   2  11 16750.0 798.871  11
   2   2  11 17305.8 681.602   6
   2   2  12 42678.5 1337.17  11
   2   2  12 43801.9 1166.98   6
   2   2  13 17218.6 674.390  11
   2   2  13 15860.0 518.145   6
  -2  -3  12 3255.13 217.426   7
  -2  -3  12 3200.30 254.222  11
  -2  -3  11 15945.5 608.670   7
  -2  -3  11 16571.1 688.862  11
   2   3 -11 15158.5 568.364   8
  -2  -3  10 14360.7 689.981  11
  -2  -3  10 14737.9 635.208   7
   2   3 -10 15989.8 540.028  20
   2   3 -10 15421.9 625.569   8
  -2  -3   9 2294.29 286.498  11
  -2  -3   9 2473.67 262.971  33
   2   3  -9 3058.56 285.568   8
   2   3  -9 3066.65 234.673  20
   2   3  -8 230178. 4489.75  20
  -2  -3   8 231963. 4639.01  33
  -2  -3   8 233891. 4780.54  11
   2   3  -8 232172. 4636.06   8
  -2  -3   7 12526.4 602.708  11
  -2  -3   7 12958.6 553.198  33
   2   3  -7 12087.8 476.261  20
  -2  -3   6 217304. 4349.68  11
  -2  -3   6 208215. 4225.40  33
   2   3  -6 219130. 4146.60  21
   2   3  -6 217435. 4146.18  20
   2   3  -5 115952. 3369.79  37
  -2  -3   5 110687. 2326.22  33
   2   3  -4 1587.40 368.300  37
  -2  -3   4 1443.33 195.406  38
   2   3  -4 1360.59 217.686  34
   2   3  -3 38643.4 1571.18  37
   2   3  -2 133404. 3412.62  37
   2   3  -1 315578. 6602.28  37
   2   3   0 24503.9 1057.52  37
   2   3   1 536842. 10323.7  37
   2   3   2 5834.45 439.533  37
   2   3   3 76072.0 1940.71  37
  -2  -3  -4 102001. 2762.00   1
   2   3   4 107363. 2441.77  37
   2   3   5 483.856 126.521  37
  -2  -3  -5 701.196 245.982   1
  -2  -3  -6 343080. 6525.85  38
  -2  -3  -6 353718. 7304.27   1
   2   3   7 10144.6 451.314  17
  -2  -3  -7 10893.1 867.287   1
   2   3   8 101811. 2387.40  11
  -2  -3  -8 102680. 2196.51  19
  -2  -3  -8 105534. 2241.06   9
   2   3   8 100825. 2163.66  25
   2   3   8 98323.4 2246.19  17
   2   3   9 7249.40 482.810  11
  -2  -3  -9 7107.32 390.435   9
   2   3   9 6964.92 411.642  17
   2   3   9 6358.66 353.992  25
  -2  -3  -9 7098.05 781.330   1
  -2  -3  -9 6367.70 364.628  28
   2   3  10 53140.7 1602.63  11
   2   3  10 57174.8 1480.18   6
  -2  -3 -10 54024.1 1383.75  28
  -2  -3 -11 37988.3 1023.80  28
   2   3  11 35639.0 1089.08   6
   2   3  11 34536.6 1223.81  11
   2   3  12 11783.9 622.853  11
   2   3  12 12063.8 527.893   6
   2   3  13 63744.8 1591.73  11
   2   3  13 60740.7 1412.62   6
   2   3  14 77.3255 85.1501  11
  -2  -4  11 509.723 150.340  11
   2   4 -11 570.412 127.047   8
  -2  -4  11 674.132 137.188   7
  -2  -4  11 476.529 131.819  33
   2   4 -10 13802.7 595.768   8
  -2  -4  10 14113.3 603.743  33
  -2  -4  10 14029.2 616.202   7
   2   4 -10 14125.6 491.236   2
  -2  -4  10 14937.2 671.094  11
  -2  -4  10 13561.9 589.652   4
   2   4  -9 60056.9 1599.54   8
  -2  -4   9 61891.8 1611.57  33
  -2  -4   9 65254.5 1667.27   7
  -2  -4   9 59817.2 1682.44  11
   2   4  -8 19820.6 648.220  20
  -2  -4   8 20580.9 780.746  33
   2   4  -8 18824.8 751.581   8
  -2  -4   8 20352.1 836.169  11
  -2  -4   7 132617. 2872.38  33
  -2  -4   7 132683. 2957.58  11
   2   4  -7 130696. 2860.46   8
   2   4  -7 132854. 2699.35  20
   2   4  -6 7845.49 356.463  20
  -2  -4   6 8616.96 442.512  33
  -2  -4   6 7605.20 454.228  11
  -2  -4   5 65426.6 1545.92  33
   2   4  -5 62384.7 2461.79  37
   2   4  -5 64592.4 1436.44  20
  -2  -4   5 65674.4 1607.64  11
  -2  -4   4 97106.6 2398.90  38
   2   4  -4 95569.3 3079.48  37
  -2  -4   4 96724.4 2451.33  36
   2   4  -3 92629.2 2974.24  37
  -2  -4   3 99337.1 2509.96  38
  -2  -4   2 337780. 6728.52  38
   2   4  -2 310842. 7130.58  37
   2   4  -1 84580.7 2601.12  37
   2   4   0 7473.28 660.740  37
   2   4   1 116612. 3085.89  37
   2   4   2 126680. 3206.99  37
   2   4   3 171424. 3963.47  37
   2   4   4 81615.9 2236.18  37
  -2  -4  -4 79808.4 2469.57   1
  -2  -4  -5 182370. 3447.98  40
   2   4   5 189317. 4120.47  37
  -2  -4  -5 178971. 4536.12   1
  -2  -4  -5 188907. 4145.00  38
  -2  -4  -6 26751.4 1405.72   1
   2   4   6 26097.7 1034.42  37
  -2  -4  -6 25292.2 1050.33  38
  -2  -4  -6 24998.8 1076.82  36
  -2  -4  -7 53370.5 1322.22  19
   2   4   7 55085.7 1448.31  11
   2   4   7 54749.5 1352.99  17
  -2  -4  -7 55063.2 1350.79   9
  -2  -4  -7 55524.0 2254.29   1
   2   4   8 9370.52 522.825  11
   2   4   8 10146.0 473.622  17
  -2  -4  -8 9457.49 447.047  19
   2   4   8 9309.70 401.958  25
  -2  -4  -8 9049.05 911.927   1
  -2  -4  -8 10217.6 476.029   9
   2   4   9 43245.4 1349.66  11
  -2  -4  -9 46320.7 1210.25  19
  -2  -4  -9 44463.1 1238.51   9
   2   4   9 42648.1 1126.58  25
   2   4   9 45100.6 1239.11  17
  -2  -4  -9 44843.7 2202.02   1
   2   4  10 5755.91 449.006  11
  -2  -4 -10 5731.26 375.000   9
  -2  -4 -10 5720.44 362.206  28
  -2  -4 -10 7043.28 863.172   1
   2   4  11 70957.3 1943.10  11
   2   4  11 73702.8 1801.00   6
  -2  -4 -11 74490.8 1745.42  28
   2   4  12 32598.6 1110.58  11
  -2  -4 -12 34767.7 927.817  28
   2   4  12 32481.3 982.720   6
   2   4  13 54389.4 1304.88   6
   2   4  13 55428.1 1442.48  11
   2   4  14 17322.4 473.457   6
   2   4  14 19121.3 593.540  11
   2   5 -11 17448.0 577.859   8
  -2  -5  11 17164.0 527.373  29
  -2  -5  11 19113.0 613.486   7
  -2  -5  11 19207.8 642.669  11
   2   5 -10 40310.1 1146.26   8
  -2  -5  10 40646.5 1158.09  33
  -2  -5  10 41108.2 1200.46  11
   2   5  -9 66517.2 1687.61   8
  -2  -5   9 69427.8 1717.02  33
  -2  -5   9 65566.8 1695.95   7
  -2  -5   9 64319.0 1654.80   4
  -2  -5   9 65383.3 1743.75  11
  -2  -5   8 4426.64 356.087  33
  -2  -5   8 3925.38 366.746  11
   2   5  -8 4166.93 346.694   8
  -2  -5   8 4243.84 354.280   7
  -2  -5   8 4555.09 355.058   4
  -2  -5   7 108855. 2475.75  33
  -2  -5   7 109087. 2497.92   4
   2   5  -7 100465. 2425.48   8
  -2  -5   7 116046. 2586.48  11
  -2  -5   7 106692. 2481.61   7
   2   5  -6 78239.1 3027.91  37
  -2  -5   6 81214.4 1945.95  33
   2   5  -6 79696.1 1912.56   8
  -2  -5   6 82987.9 2013.07  11
   2   5  -5 7969.08 868.411  37
  -2  -5   5 6592.26 388.351  33
  -2  -5   5 7632.24 439.645  11
  -2  -5   4 172063. 4062.16  36
  -2  -5   4 173461. 3993.69  38
   2   5  -4 171002. 4868.57  37
  -2  -5   4 176751. 3560.94  11
   2   5  -3 37669.2 1852.81  37
  -2  -5   3 38298.6 1453.08  38
  -2  -5   3 37848.3 1501.07  36
  -2  -5   3 37625.6 903.262  40
  -2  -5   2 188739. 4375.72  38
   2   5  -2 190469. 4960.38  37
  -2  -5   2 182706. 3515.43  40
  -2  -5   1 142517. 2755.14  40
  -2  -5   1 143479. 3576.64  38
   2   5  -1 137218. 3956.96  37
   2   5   0 82447.3 2753.78  37
  -2  -5   0 84806.0 2477.66  38
  -2  -5   0 84867.6 1749.21  40
  -2  -5  -1 94264.0 1894.95  40
  -2  -5  -1 87097.9 2584.63  38
   2   5   1 92675.4 2875.90  37
  -2  -5  -2 40220.1 937.630  40
   2   5   2 37870.5 1622.42  37
  -2  -5  -2 37473.1 1487.41  38
   2   5   3 173509. 4320.62  37
  -2  -5  -3 176939. 4202.68  38
  -2  -5  -3 176327. 3359.16  40
   2   5   4 1095.02 290.616  37
  -2  -5  -4 797.523 107.955  40
  -2  -5  -4 675.619 218.677  38
  -2  -5  -4 875.545 316.484   1
  -2  -5  -5 429808. 9125.61   1
  -2  -5  -5 440872. 8654.11  38
   2   5   5 451011. 8741.11  37
  -2  -5  -6 76279.5 2764.95   1
  -2  -5  -6 74266.7 2363.62  36
  -2  -5  -6 79998.2 1655.67  40
   2   5   6 82833.3 2433.42  37
  -2  -5  -6 77589.5 2343.82  38
  -2  -5  -7 10696.6 743.021  36
  -2  -5  -7 12761.3 527.717   9
  -2  -5  -7 11369.6 489.910  19
  -2  -5  -7 11416.1 741.438  38
  -2  -5  -7 13013.4 1098.18   1
   2   5   7 12019.5 499.063  17
  -2  -5  -8 73119.2 1740.03  19
   2   5   8 74345.1 1742.31  17
  -2  -5  -8 75731.9 1782.13   9
  -2  -5  -8 73396.0 2963.83   1
   2   5   8 71773.7 1610.40  25
   2   5   8 75137.4 1881.56  11
   2   5   9 608.140 115.090  25
   2   5   9 752.878 202.347  11
   2   5   9 955.636 171.136  17
  -2  -5  -9 709.591 152.608  19
  -2  -5  -9 656.225 160.039   9
  -2  -5  -9 713.998 361.570   1
  -2  -5 -10 111671. 2406.87  19
   2   5  10 110416. 2409.41  17
  -2  -5 -10 106637. 2449.38   9
  -2  -5 -10 107148. 3891.37   1
  -2  -5 -11 18593.3 694.747  28
   2   5  11 19540.1 830.252  11
   2   5  12 85975.5 1995.00   6
   2   5  12 87551.5 2145.44  11
  -2  -5 -12 89813.5 1953.88  28
   2   5  13 1190.33 189.260  11
   2   5  13 999.876 142.199   6
  -2  -5 -13 994.002 117.294  28
   2   6 -10 105621. 2207.39   8
  -2  -6  10 99560.8 2208.14  33
  -2  -6  10 101163. 2195.21   7
  -2  -6  10 98202.6 2055.19  29
  -2  -6  10 105742. 2248.84  11
  -2  -6   9 13152.2 579.067   7
  -2  -6   9 11794.0 475.626  29
  -2  -6   9 11922.4 551.944  33
   2   6  -9 12731.8 570.207   8
  -2  -6   9 12341.3 585.926  11
  -2  -6   8 50406.7 1405.56   4
   2   6  -8 53895.0 1460.58   8
  -2  -6   8 55051.4 1474.87  33
  -2  -6   8 53973.2 1464.58   7
  -2  -6   8 54461.0 1520.36  11
  -2  -6   7 3886.95 342.766  33
   2   6  -7 3563.42 326.558   8
  -2  -6   7 3853.76 326.320   4
  -2  -6   7 3756.94 324.082   7
  -2  -6   7 3712.43 347.749  11
   2   6  -6 20789.9 1517.19  37
  -2  -6   6 19126.6 775.979   4
  -2  -6   6 21477.0 812.620  33
  -2  -6   6 20996.8 832.823  11
  -2  -6   6 21537.9 787.260   7
   2   6  -6 20030.6 769.707   8
  -2  -6   5 58257.9 1534.77  33
   2   6  -5 56611.2 2665.75  37
  -2  -6   5 61354.4 1511.12   7
   2   6  -5 59054.6 1504.34   8
  -2  -6   5 55943.6 1532.77   4
  -2  -6   5 60745.1 1593.79  11
  -2  -6   4 43648.4 1242.79  11
   2   6  -4 44656.5 1177.26   8
  -2  -6   4 43119.7 1154.40   7
   2   6  -4 41312.4 2198.64  37
  -2  -6   4 43969.9 1232.32   4
   2   6  -3 357533. 8632.66  37
  -2  -6   3 366518. 6723.27   7
  -2  -6   3 355622. 6833.03   4
  -2  -6   3 369060. 7730.62  38
  -2  -6   3 356937. 6648.17  40
  -2  -6   3 370619. 7826.06  36
  -2  -6   3 354663. 6833.90  11
   2   6  -3 362663. 6744.39   8
  -2  -6   2 17419.3 1095.72  36
  -2  -6   2 18751.2 1090.55  38
   2   6  -2 16409.9 1294.20  37
  -2  -6   2 18114.2 578.150  40
   2   6  -2 18718.7 606.830   8
  -2  -6   1 91616.6 2842.47  38
  -2  -6   1 92257.6 2927.65  36
   2   6  -1 94557.5 3321.92  37
  -2  -6   1 96324.4 2000.85  40
  -2  -6   0 21967.6 653.545  40
  -2  -6   0 21804.2 1198.48  38
   2   6   0 20964.8 1396.13  37
   2   6   1 33230.7 1705.26  37
  -2  -6  -1 33518.6 1500.23  38
  -2  -6  -1 31064.5 834.104  40
  -2  -6  -2 197671. 3766.23  40
  -2  -6  -2 202179. 4817.40  38
   2   6   3 39703.8 1790.44  37
  -2  -6  -3 37591.1 944.650  40
   2   6   4 100378. 3175.37  37
  -2  -6  -4 100843. 3291.24   1
  -2  -6  -4 105228. 3166.90  36
  -2  -6  -4 110991. 3144.13  38
  -2  -6  -4 107833. 2194.32  40
  -2  -6  -5 104267. 2287.43   4
  -2  -6  -5 102563. 3071.40  38
  -2  -6  -5 105467. 3431.00   1
  -2  -6  -5 109186. 2202.91  40
   2   6   5 108460. 3243.15  37
  -2  -6  -5 100252. 3128.25  36
  -2  -6  -5 108247. 2276.49   9
  -2  -6  -6 227850. 6025.11   1
  -2  -6  -6 239775. 4573.32   9
  -2  -6  -6 228605. 5463.63  38
  -2  -6  -6 225975. 5548.31  36
  -2  -6  -6 232435. 4591.10   4
  -2  -6  -6 241081. 4583.90  26
  -2  -6  -6 226821. 4432.06  40
   2   6   6 245333. 5691.23  37
  -2  -6  -7 10674.0 499.915  26
  -2  -6  -7 10071.5 1021.00   1
   2   6   7 10555.6 465.032  17
  -2  -6  -7 10621.3 479.579  19
  -2  -6  -7 10600.6 496.546   9
  -2  -6  -7 10712.6 826.287  36
  -2  -6  -7 10150.7 780.904  38
   2   6   7 11047.5 859.436  37
  -2  -6  -8 71559.4 1758.32   9
   2   6   8 70068.3 1684.90  17
  -2  -6  -8 70406.7 3023.02   1
  -2  -6  -8 73871.3 1741.08  19
  -2  -6  -9 83794.0 1969.22  19
   2   6   9 83202.9 1919.40  17
  -2  -6  -9 84936.4 3453.10   1
   2   6   9 80847.2 2086.84  11
  -2  -6  -9 84758.6 2023.46   9
  -2  -6 -10 5575.65 390.960   9
   2   6  10 4782.14 322.349  17
   2   6  10 4547.23 399.892  11
  -2  -6 -10 5637.18 365.492  19
   2   6  11 14262.8 685.062  11
  -2  -6 -11 14420.7 624.211   9
  -2  -6 -11 14623.3 607.129  28
   2   6  12 13342.0 623.707  11
  -2  -6 -12 14300.5 546.156  28
   2   6  12 13478.0 554.866   6
   2   6  13 21780.5 730.096  11
   2   6  13 20887.1 649.224   6
  -2  -6 -13 20451.2 600.556  28
  -2  -7   9 66454.6 1468.71  29
  -2  -7   9 67763.3 1644.87  33
  -2  -7   9 70600.8 1636.48   7
   2   7  -8 44.9880 137.363   8
  -2  -7   8 269.283 153.326  11
  -2  -7   8 105.625 116.890   7
  -2  -7   8 58.8433 109.983  33
  -2  -7   8 189.709 91.2698  29
  -2  -7   7 86681.1 1951.12  29
  -2  -7   7 89690.7 2091.99   7
  -2  -7   7 89051.8 2176.60  11
   2   7  -7 87943.3 2087.38   8
  -2  -7   7 87057.7 2121.96  33
  -2  -7   6 24172.1 903.775  33
  -2  -7   6 25975.9 960.301  11
  -2  -7   6 23757.7 872.997   4
  -2  -7   6 25664.0 873.017   7
  -2  -7   6 25047.8 790.902  29
   2   7  -6 25280.9 887.712   8
  -2  -7   5 81392.8 1839.94  29
   2   7  -5 76092.8 3327.96  37
  -2  -7   5 82116.3 1934.29   7
  -2  -7   5 80044.3 2007.76  33
   2   7  -5 81922.3 1960.33   8
  -2  -7   5 78528.3 1983.67   4
  -2  -7   5 85496.7 2078.13  11
   2   7  -4 5314.84 855.324  37
  -2  -7   4 6042.26 327.783  29
   2   7  -4 5217.03 350.074   8
  -2  -7   4 5178.86 331.766   7
  -2  -7   4 5109.84 369.608   4
  -2  -7   4 5872.99 408.037  11
  -2  -7   3 99357.4 2067.10  40
  -2  -7   3 95616.9 2010.71   5
  -2  -7   3 99694.7 3155.97  36
   2   7  -3 96470.2 2137.82   8
   2   7  -3 97537.9 3795.18  37
  -2  -7   3 95900.2 2239.07  11
  -2  -7   3 99930.4 3072.45  38
  -2  -7   3 95805.0 2103.13   7
  -2  -7   3 92267.6 2208.36   4
   2   7  -2 59233.2 1412.02   8
   2   7  -2 59486.7 2802.38  37
  -2  -7   2 55564.8 1478.87   4
  -2  -7   2 60194.8 1397.39  40
  -2  -7   2 57366.1 1329.83   5
  -2  -7   2 61542.2 2396.18  36
  -2  -7   2 62736.8 2333.54  38
  -2  -7   2 56118.2 1357.18   7
  -2  -7   1 309.824 239.700  36
  -2  -7   1 495.261 100.429   5
  -2  -7   1 321.186 209.827  38
   2   7  -1 371.628 359.533  37
  -2  -7   1 680.981 137.610   4
   2   7  -1 350.817 103.704   8
  -2  -7   1 276.097 104.571  40
  -2  -7   0 180628. 3663.80  40
  -2  -7   0 191445. 5035.78  36
  -2  -7   0 187006. 4900.72  38
  -2  -7   0 188086. 3735.18  27
  -2  -7   0 188573. 3769.68   4
   2   7   0 190085. 5482.77  37
  -2  -7  -1 104008. 2204.98  40
  -2  -7  -1 98320.1 3296.36  36
  -2  -7  -1 104259. 2279.36   4
  -2  -7  -1 103282. 2259.30  27
  -2  -7  -1 100554. 3227.94  38
   2   7   1 103557. 3656.96  37
   2   7   2 115606. 3822.21  37
  -2  -7  -2 118384. 3525.75  38
  -2  -7  -2 117531. 2505.37   4
  -2  -7  -2 112089. 2488.46  27
  -2  -7  -2 115390. 3597.39  36
  -2  -7  -2 119661. 2439.87  40
  -2  -7  -3 25423.5 762.148  40
  -2  -7  -3 25003.3 1409.69  38
  -2  -7  -3 25356.6 808.625   4
  -2  -7  -3 26385.6 1503.30  36
  -2  -7  -3 24651.0 766.658   9
  -2  -7  -3 25872.9 819.938  27
   2   7   3 25736.8 1572.29  37
  -2  -7  -4 133974. 3964.51  36
  -2  -7  -4 133474. 4113.73   1
  -2  -7  -4 135539. 2788.73   9
   2   7   4 126954. 4003.66  37
  -2  -7  -4 132003. 3858.03  38
  -2  -7  -4 136729. 2824.33   4
  -2  -7  -4 133614. 2814.65  26
  -2  -7  -4 133186. 2744.70  40
  -2  -7  -5 3916.70 637.065   1
  -2  -7  -5 4439.74 278.079  40
  -2  -7  -5 4395.47 591.701  38
  -2  -7  -5 4406.22 308.386   4
   2   7   5 4552.95 648.335  37
  -2  -7  -5 4103.50 244.563   5
  -2  -7  -5 3706.00 278.508   9
  -2  -7  -5 4338.78 304.563  26
  -2  -7  -5 4521.31 624.400  36
  -2  -7  -6 9713.69 858.212  38
  -2  -7  -6 11602.9 1098.83   1
  -2  -7  -6 10442.1 444.536  40
  -2  -7  -6 10896.4 938.369  36
  -2  -7  -6 10580.0 504.911  26
  -2  -7  -6 11597.9 432.512   5
  -2  -7  -6 11405.0 521.495   4
  -2  -7  -6 12576.3 534.016   9
   2   7   6 10453.2 951.089  37
   2   7   7 84724.6 1885.39  17
  -2  -7  -7 84360.5 1847.82  40
  -2  -7  -7 85127.6 2830.10  38
   2   7   7 84379.9 2958.72  37
  -2  -7  -7 85853.4 1987.91  26
  -2  -7  -7 80599.6 3287.27   1
  -2  -7  -7 85577.2 2905.44  36
  -2  -7  -7 82242.3 1979.15   9
   2   7   8 2225.51 210.168  17
  -2  -7  -8 1900.00 194.231  21
  -2  -7  -8 1756.24 215.919  19
  -2  -7  -8 2033.31 539.500   1
  -2  -7  -8 2088.99 244.250   9
   2   7   9 221308. 4656.56  11
  -2  -7  -9 222910. 6536.91   1
   2   7   9 225781. 4404.23  17
  -2  -7  -9 225755. 4592.18   9
  -2  -7  -9 229214. 4537.61  19
   2   7  10 20394.7 840.556  11
  -2  -7 -10 21376.3 763.124  19
  -2  -7 -10 20448.5 1634.63   1
  -2  -7 -10 20543.5 797.042   9
   2   7  11 18938.2 777.651  11
  -2  -7 -11 18443.8 715.842   9
  -2  -7 -11 18189.2 687.659  28
  -2  -7 -11 18776.2 673.961  19
  -2  -7 -12 32226.2 913.044  28
   2   7  12 32429.7 1011.81  11
   2   7  13 705.765 136.474  11
   2   7  13 694.464 120.135   6
  -2  -7 -13 737.459 105.149  28
  -2  -8   8 43871.0 1143.03   7
  -2  -8   8 41733.3 1177.01  33
   2   8  -8 43207.8 1154.92   8
  -2  -8   8 46366.3 1195.84  27
  -2  -8   7 321.055 133.430   7
   2   8  -7 658.391 170.120   8
  -2  -8   7 338.534 93.0157  29
  -2  -8   7 338.570 149.585  33
  -2  -8   6 103572. 2293.17   7
  -2  -8   6 102048. 2387.17  33
   2   8  -6 106611. 2334.75   8
  -2  -8   6 104253. 2167.84  29
  -2  -8   5 893.702 174.203   4
  -2  -8   5 836.314 136.781  29
  -2  -8   5 1150.86 183.371   7
  -2  -8   5 784.220 204.377  33
   2   8  -5 1058.43 205.717   8
   2   8  -4 90084.8 3863.04  37
  -2  -8   4 97952.8 2156.11   7
  -2  -8   4 91652.9 2268.99  33
   2   8  -4 98762.9 2206.11   8
  -2  -8   4 87720.1 2203.66   4
  -2  -8   4 97775.2 2074.00  29
  -2  -8   3 24829.2 1403.44  16
  -2  -8   3 24717.7 763.190  40
  -2  -8   3 23717.9 716.467   5
  -2  -8   3 23302.4 1477.75  36
  -2  -8   3 23554.4 771.653   7
   2   8  -3 24980.5 822.212   8
  -2  -8   3 25594.6 1482.39  38
   2   8  -3 22049.1 1816.68  37
  -2  -8   3 24000.1 868.590   4
  -2  -8   2 86240.7 3073.53  38
  -2  -8   2 77328.2 3031.31  36
   2   8  -2 82750.0 3632.45  37
  -2  -8   2 82102.9 1840.97   7
   2   8  -2 83304.7 1896.73   8
  -2  -8   2 83489.6 1996.09  27
  -2  -8   2 81093.3 1991.56   4
  -2  -8   2 84782.1 1897.93  40
  -2  -8   2 81540.4 1817.32   5
  -2  -8   1 68767.2 1644.17  40
  -2  -8   1 67020.3 1711.20   4
  -2  -8   1 69462.7 1575.75   5
  -2  -8   1 65598.4 2671.04  38
  -2  -8   1 66844.0 2775.69  36
  -2  -8   1 70295.7 1724.57  27
   2   8  -1 66582.4 1593.79   8
   2   8   0 28585.6 1958.76  37
  -2  -8   0 27823.9 872.589  40
  -2  -8   0 27526.4 1685.63  36
  -2  -8   0 26577.2 1608.97  38
   2   8   0 28154.6 823.297   8
  -2  -8   0 30148.1 835.836   5
  -2  -8   0 28439.5 924.436   4
  -2  -8   0 26823.8 907.136  27
  -2  -8  -1 195610. 3840.88   9
  -2  -8  -1 201458. 3813.89   5
  -2  -8  -1 191929. 5428.02  36
  -2  -8  -1 194319. 5318.39  38
  -2  -8  -1 200287. 3962.61   4
  -2  -8  -1 191843. 3959.02  27
   2   8   1 204351. 5957.22  37
  -2  -8  -2 1005.30 166.925  40
  -2  -8  -2 617.464 319.160  36
  -2  -8  -2 258.320 88.0232   5
   2   8   2 930.853 418.784  37
  -2  -8  -2 879.893 149.313   9
  -2  -8  -2 615.037 155.586  27
  -2  -8  -2 722.017 297.588  38
  -2  -8  -2 384.830 128.420   4
  -2  -8  -3 74382.0 1683.09   5
  -2  -8  -3 74087.8 2925.02  36
  -2  -8  -3 76365.8 1751.16   9
   2   8   3 74936.1 3114.19  37
  -2  -8  -3 76425.4 1807.88   4
  -2  -8  -3 70471.6 2786.45  38
  -2  -8  -3 76348.6 1770.44  40
  -2  -8  -3 74380.4 1825.34  27
  -2  -8  -3 76770.1 3028.61   1
  -2  -8  -4 36703.7 2034.50   1
  -2  -8  -4 38187.7 1941.25  38
   2   8   4 38849.1 2116.83  37
  -2  -8  -4 36320.0 1054.61   9
  -2  -8  -4 36856.4 1961.13  36
  -2  -8  -4 38790.7 1109.47   4
  -2  -8  -4 38868.2 1010.95   5
  -2  -8  -4 38576.0 1114.36  26
  -2  -8  -4 39130.2 1076.31  40
  -2  -8  -5 72109.4 1615.69   5
  -2  -8  -5 64336.0 2718.39  36
  -2  -8  -5 73814.3 1756.11   4
  -2  -8  -5 71329.4 1713.12   9
  -2  -8  -5 70730.7 1674.75  40
   2   8   5 67829.8 2884.22  37
  -2  -8  -5 68841.7 2715.32  38
  -2  -8  -5 69272.3 1727.48  26
  -2  -8  -5 70079.9 2971.05   1
  -2  -8  -6 110632. 4022.63   1
  -2  -8  -6 119018. 2459.83  40
  -2  -8  -6 114756. 2527.97   9
   2   8   6 112798. 3854.75  37
  -2  -8  -6 113285. 2373.07   5
  -2  -8  -6 110993. 2534.45   4
  -2  -8  -6 119505. 3724.88  38
  -2  -8  -6 113306. 3746.50  36
  -2  -8  -6 111063. 2521.81  26
  -2  -8  -7 30723.7 1668.13  38
  -2  -8  -7 32750.7 1019.33   9
  -2  -8  -7 32274.1 866.869   5
  -2  -8  -7 31598.8 1598.58  16
  -2  -8  -7 31335.3 1736.52  36
  -2  -8  -7 30087.0 897.036  40
  -2  -8  -7 32081.9 2015.69   1
  -2  -8  -7 31542.0 1007.05  26
   2   8   7 30449.2 1792.28  37
  -2  -8  -8 31294.7 2036.57   1
  -2  -8  -8 30760.8 975.954  19
  -2  -8  -8 28973.7 992.080   9
  -2  -8  -9 58797.3 1589.36   9
  -2  -8  -9 58785.3 2901.47   1
  -2  -8  -9 58766.4 1540.44  19
  -2  -8  -9 61765.4 1448.85  21
   2   8  10 41349.3 1265.06  11
  -2  -8 -10 40331.1 2328.50   1
  -2  -8 -10 40273.4 1154.38  19
  -2  -8 -10 41176.5 1214.12   9
   2   8  11 4454.18 355.602  11
  -2  -8 -11 5211.40 325.023  19
  -2  -8 -11 5059.56 348.265   9
   2   8  12 16056.3 621.954  11
  -2  -8 -12 15344.0 549.891  28
   2   8  13 62745.8 1384.30   6
  -2  -8 -13 62788.2 1352.53  28
   2   8  13 65585.6 1442.21  11
  -2  -9   7 48297.8 1261.41  27
   2   9  -7 48132.8 1211.79   8
  -2  -9   7 47720.6 1178.74   7
  -2  -9   7 48143.7 1276.35  33
  -2  -9   6 14992.2 502.101  23
  -2  -9   6 16725.3 604.705   7
   2   9  -6 17140.1 636.848   8
  -2  -9   6 15549.9 666.768  33
  -2  -9   6 16824.8 678.202  27
  -2  -9   5 64257.8 1519.81  23
  -2  -9   5 67218.6 1726.26  27
   2   9  -5 67997.8 1641.05   8
  -2  -9   5 62138.9 1706.42  33
  -2  -9   5 66563.4 1587.49   7
  -2  -9   4 932.140 169.251   4
  -2  -9   4 787.214 152.442   7
  -2  -9   4 832.186 197.873  33
  -2  -9   4 965.187 206.531  27
   2   9  -4 537.807 157.303   8
  -2  -9   3 35899.2 1153.89  27
   2   9  -3 37422.5 1061.53   8
  -2  -9   3 32699.5 929.200   5
  -2  -9   3 37063.0 1001.80  40
  -2  -9   3 34036.3 1072.30   4
  -2  -9   3 34780.4 990.429   7
  -2  -9   3 33225.0 937.333  13
   2   9  -3 35781.0 2415.11  37
   2   9  -2 309.944 411.379  37
   2   9  -2 682.014 145.324   8
  -2  -9   2 745.472 298.401  16
  -2  -9   2 666.015 142.612  40
  -2  -9   2 436.340 292.316  38
  -2  -9   2 969.906 419.911  36
  -2  -9   2 1078.76 153.671   5
  -2  -9   2 308.899 162.138  27
  -2  -9   2 635.040 143.452   4
  -2  -9   1 15994.0 649.939  40
  -2  -9   1 16097.1 676.926   4
   2   9  -1 15002.6 1554.18  37
  -2  -9   1 15893.1 706.801  27
  -2  -9   1 16294.4 599.894   5
  -2  -9   1 14420.3 1294.30  36
  -2  -9   1 15008.4 1199.03  16
  -2  -9   1 15749.6 1310.64  38
   2   9  -1 16762.8 615.588   8
  -2  -9   0 6839.93 448.227  27
  -2  -9   0 7178.91 889.035  38
  -2  -9   0 7473.93 443.150   4
   2   9   0 7375.25 1082.19  37
  -2  -9   0 7704.62 948.068  36
  -2  -9   0 7449.95 389.302   5
  -2  -9   0 7491.87 429.013  40
  -2  -9  -1 56393.6 1387.84   5
  -2  -9  -1 51342.0 2490.13  38
  -2  -9  -1 57792.2 1390.91   9
  -2  -9  -1 57485.7 1494.23   4
  -2  -9  -1 51018.1 2560.46  36
  -2  -9  -1 53847.8 1520.39  27
  -2  -9  -1 54755.4 1458.85  40
   2   9   1 58275.1 2976.16  37
  -2  -9  -2 102406. 2259.22   9
  -2  -9  -2 98058.9 3614.35  38
  -2  -9  -2 103024. 2347.74   4
  -2  -9  -2 103874. 2412.55  27
  -2  -9  -2 97082.8 3706.15  36
  -2  -9  -2 100489. 3739.34   1
   2   9   2 108035. 4164.05  37
  -2  -9  -2 104412. 2336.98  40
  -2  -9  -2 104075. 2246.64   5
  -2  -9  -3 8947.08 1018.91   1
  -2  -9  -3 7138.82 881.099  38
   2   9   3 8320.67 1065.74  37
  -2  -9  -3 8261.32 980.220  36
  -2  -9  -3 8817.93 424.740   5
  -2  -9  -3 10027.1 502.789   4
  -2  -9  -3 9314.99 453.330   9
  -2  -9  -3 8794.29 500.039  27
  -2  -9  -3 8400.41 456.416  40
  -2  -9  -4 98158.5 2327.63   4
  -2  -9  -4 101677. 3805.96   1
   2   9   4 100791. 3917.03  37
  -2  -9  -4 103950. 3778.37  36
  -2  -9  -4 103685. 2371.16  26
  -2  -9  -4 103711. 2239.00   5
  -2  -9  -4 107964. 2341.60  40
  -2  -9  -4 100829. 3638.97  38
  -2  -9  -4 101720. 2292.26   9
  -2  -9  -5 37144.2 2005.98  38
  -2  -9  -5 36427.4 2061.24  36
  -2  -9  -5 36386.8 1119.06  26
  -2  -9  -5 36093.6 1006.96   5
   2   9   5 36535.7 2166.89  37
  -2  -9  -5 35816.4 1113.46   4
  -2  -9  -5 36000.3 1083.81   9
  -2  -9  -5 39630.9 1104.72  40
  -2  -9  -5 36166.4 2134.06   1
  -2  -9  -6 37076.8 1015.37   5
  -2  -9  -6 38978.1 1096.43  40
  -2  -9  -6 35104.7 1947.94  38
   2   9   6 37662.0 2163.78  37
  -2  -9  -6 37980.1 1125.06   9
  -2  -9  -6 37316.6 1134.76  26
  -2  -9  -6 35729.6 1871.39  16
  -2  -9  -6 37519.3 2070.04  36
  -2  -9  -6 37549.8 1151.25   4
  -2  -9  -6 35462.1 2172.95   1
  -2  -9  -7 10234.0 1023.34  36
  -2  -9  -7 10591.0 967.206  16
  -2  -9  -7 10346.7 478.977  40
   2   9   7 8694.26 1004.79  37
  -2  -9  -7 11109.8 452.373   5
  -2  -9  -7 10931.0 544.734   9
  -2  -9  -7 10337.6 1167.01   1
  -2  -9  -7 11423.9 553.837  26
  -2  -9  -7 9873.98 986.648  38
  -2  -9  -8 87360.4 1941.85  32
  -2  -9  -8 84212.4 3585.47   1
  -2  -9  -8 88584.1 2092.22   9
  -2  -9  -8 85792.4 1914.70  40
  -2  -9  -8 83616.0 2023.07  19
  -2  -9  -9 25425.8 864.184  19
  -2  -9  -9 25368.7 896.783   9
  -2  -9  -9 25457.8 1842.60   1
  -2  -9  -9 25725.5 783.455  21
   2   9  10 4180.17 347.816  11
  -2  -9 -10 4472.03 315.341  19
  -2  -9 -10 4593.01 262.451  21
  -2  -9 -10 4154.58 334.498   9
   2   9  11 74695.0 1787.64  11
  -2  -9 -11 72224.3 1736.51   9
  -2  -9 -11 75580.0 1692.66  19
   2   9  12 4601.50 288.270  11
  -2  -9 -12 4955.93 272.149  28
  -2 -10   6 5144.73 326.216  27
  -2 -10   6 4998.09 320.815  33
   2  10  -6 4942.49 283.726   8
  -2 -10   6 5044.73 258.622   7
  -2 -10   5 40938.0 1018.82  23
   2  10  -5 43162.4 1104.97   8
  -2 -10   5 40977.8 1192.67  33
  -2 -10   5 38982.1 1022.35   7
  -2 -10   5 43256.6 1208.09  27
  -2 -10   4 53470.9 1299.63  23
  -2 -10   4 53109.9 1271.12   7
  -2 -10   4 50025.2 1439.63  33
   2  10  -4 52849.7 1330.49   8
  -2 -10   4 49695.1 1433.22  27
  -2 -10   3 463.582 176.130  33
  -2 -10   3 434.098 99.7044   5
  -2 -10   3 468.718 190.454  27
  -2 -10   3 432.148 119.830   4
   2  10  -3 166.148 108.756   8
  -2 -10   3 334.326 92.5130  13
  -2 -10   3 388.338 131.679  23
  -2 -10   2 139153. 2916.84   5
  -2 -10   2 144066. 3002.19  40
  -2 -10   2 142586. 3018.58   4
   2  10  -2 151268. 2986.96   8
   2  10  -2 137846. 5278.41  37
  -2 -10   2 138105. 2922.03  13
  -2 -10   2 143817. 3175.76  27
  -2 -10   2 131474. 4281.48  16
   2  10  -1 4525.61 894.097  37
  -2 -10   1 2988.30 252.229   5
  -2 -10   1 2702.54 598.354  38
  -2 -10   1 3398.92 618.742  16
  -2 -10   1 2752.10 629.758  36
   2  10  -1 3289.21 258.139   8
  -2 -10   1 3345.50 287.099   4
  -2 -10   1 3404.40 342.018  27
  -2 -10   1 3146.02 284.840  40
   2  10   0 56178.1 3093.71  37
  -2 -10   0 57329.2 2721.54  38
  -2 -10   0 53901.9 1480.41  40
  -2 -10   0 57730.7 1429.14   5
  -2 -10   0 58334.7 2580.15  16
  -2 -10   0 53245.5 2724.55  36
  -2 -10   0 57876.2 1497.35   4
  -2 -10   0 54788.1 1569.87  27
  -2 -10   0 54581.8 2626.51   1
  -2 -10  -1 3384.65 649.643   1
  -2 -10  -1 4322.98 684.142  16
  -2 -10  -1 3422.45 694.562  36
   2  10   1 2009.48 626.370  37
  -2 -10  -1 3200.02 644.490  38
  -2 -10  -1 4106.96 321.954   4
  -2 -10  -1 3669.38 352.403  27
  -2 -10  -1 3910.87 325.358  40
  -2 -10  -1 4053.42 298.745   5
  -2 -10  -2 26530.1 834.712   9
  -2 -10  -2 27479.1 1827.78  38
  -2 -10  -2 24591.1 942.501  27
  -2 -10  -2 24185.6 1784.38  36
   2  10   2 28137.4 2089.38  37
  -2 -10  -2 27590.4 917.942   4
  -2 -10  -2 28259.3 1856.27   1
  -2 -10  -2 26916.0 923.394  40
  -2 -10  -2 26434.5 1696.81  16
  -2 -10  -2 27701.6 863.353   5
  -2 -10  -3 81299.9 1960.97  40
  -2 -10  -3 77637.8 3099.61  16
  -2 -10  -3 79436.9 3334.64   1
  -2 -10  -3 74694.3 3297.13  36
   2  10   3 81857.5 3671.59  37
  -2 -10  -3 81045.8 3318.49  38
  -2 -10  -3 78627.7 2011.94  27
  -2 -10  -3 77377.8 1847.63   5
  -2 -10  -3 83002.8 1965.11   4
  -2 -10  -3 81630.9 1994.19  26
  -2 -10  -3 80790.3 1873.42   9
  -2 -10  -4 12882.9 501.683  23
  -2 -10  -4 11012.7 1142.14  38
  -2 -10  -4 14892.8 1363.15   1
  -2 -10  -4 12672.2 554.169   9
  -2 -10  -4 12449.0 533.879   5
  -2 -10  -4 10558.8 1057.54  16
  -2 -10  -4 12220.4 578.495  40
  -2 -10  -4 11387.6 1197.02  36
  -2 -10  -4 13087.2 600.283   4
  -2 -10  -4 13007.0 614.696  26
   2  10   4 11460.1 1293.12  37
  -2 -10  -5 232362. 6480.78  38
  -2 -10  -5 243424. 4539.25  23
  -2 -10  -5 229715. 6606.35  36
  -2 -10  -5 234737. 4717.11   9
  -2 -10  -5 245259. 6843.95   1
  -2 -10  -5 225851. 6234.02  16
  -2 -10  -5 230609. 4725.42  40
  -2 -10  -5 237700. 4634.57   5
   2  10   5 241547. 6941.34  37
  -2 -10  -5 236145. 4779.40   4
  -2 -10  -5 241482. 4790.95  26
  -2 -10  -6 9725.05 503.341   9
  -2 -10  -6 10265.8 498.641  40
   2  10   6 11569.8 1217.39  37
  -2 -10  -6 9737.39 1072.10  36
  -2 -10  -6 9846.45 997.383  16
  -2 -10  -6 9810.39 1131.74   1
  -2 -10  -6 9492.93 514.832  26
  -2 -10  -6 9565.47 443.845   5
  -2 -10  -6 10097.1 1048.15  38
   2  10   7 67124.5 3042.99  37
  -2 -10  -7 70220.7 1596.93  13
  -2 -10  -7 70080.9 1718.71  19
  -2 -10  -7 63060.7 2796.41  36
  -2 -10  -7 68532.8 2825.62  38
  -2 -10  -7 67648.8 3140.60   1
  -2 -10  -7 63833.1 2650.45  16
  -2 -10  -7 69941.0 1746.64  26
  -2 -10  -7 68599.4 1655.95  40
  -2 -10  -7 68758.7 1734.52   9
  -2 -10  -7 69225.8 1585.76   5
  -2 -10  -8 734.745 147.199  21
  -2 -10  -8 672.522 174.245   9
  -2 -10  -8 839.678 146.384  32
  -2 -10  -8 687.030 165.177  19
  -2 -10  -8 894.614 146.355  40
  -2 -10  -8 1030.14 132.180   5
  -2 -10  -8 1022.50 130.425  13
  -2 -10  -9 28704.8 931.817   9
  -2 -10  -9 28131.9 787.903  32
  -2 -10  -9 29058.9 900.433  19
  -2 -10  -9 28958.0 830.266  21
  -2 -10 -10 3509.99 261.165  19
  -2 -10 -10 3722.07 289.525   9
   2  10  10 3531.78 293.538  11
  -2 -10 -10 3674.86 236.236   3
  -2 -10 -10 3209.34 208.875  21
  -2 -10 -11 19207.6 523.961   3
  -2 -10 -11 19106.2 642.501   9
  -2 -10 -11 20005.1 612.173  19
  -2 -10 -11 18750.4 613.308  28
   2  10  11 20242.5 667.664  11
   2  11  -5 2434.45 166.469   8
  -2 -11   5 2380.31 214.558  27
  -2 -11   4 56587.1 1294.20  23
   2  11  -4 57066.9 1286.85   8
  -2 -11   4 54512.1 1421.65  33
  -2 -11   4 58450.0 1456.53  27
  -2 -11   3 35011.2 1092.32  33
  -2 -11   3 37124.8 1126.62  27
   2  11  -3 36607.6 952.790   8
  -2 -11   3 39177.8 1007.87  23
  -2 -11   2 25464.6 800.061  40
  -2 -11   2 26316.1 768.687   5
  -2 -11   2 25048.3 896.083  33
  -2 -11   2 27008.4 768.615  13
  -2 -11   2 27042.9 819.021  23
   2  11  -2 25801.3 822.248  39
  -2 -11   2 24183.8 904.133  27
  -2 -11   1 64037.3 1628.64  40
  -2 -11   1 67591.8 1583.46   4
  -2 -11   1 70398.7 1620.93  23
  -2 -11   1 65617.6 1562.98   5
  -2 -11   1 67006.4 1752.39  27
  -2 -11   1 64473.4 1559.79  13
  -2 -11   0 1917.48 206.631  13
  -2 -11   0 1931.05 210.398   4
  -2 -11   0 1869.80 215.862  23
  -2 -11   0 1646.86 196.419   5
  -2 -11   0 1660.35 215.956  40
  -2 -11   0 1858.62 269.528  27
  -2 -11  -1 32395.7 1041.95  40
  -2 -11  -1 31085.9 2001.84  38
  -2 -11  -1 34335.6 979.981  23
  -2 -11  -1 33535.2 985.648   5
  -2 -11  -1 32755.3 996.542   4
  -2 -11  -1 33752.2 1933.85  16
  -2 -11  -1 32227.1 1094.55  27
  -2 -11  -1 32979.3 2106.97  36
   2  11   1 32457.8 2289.60  37
  -2 -11  -2 433.149 142.154   5
  -2 -11  -2 565.340 134.842  23
  -2 -11  -2 339.939 268.980  36
   2  11   2 295.652 286.393  37
  -2 -11  -2 291.715 123.173   4
  -2 -11  -2 281.401 139.355  40
  -2 -11  -2 308.873 167.802  27
  -2 -11  -2 456.842 167.164  26
  -2 -11  -2 26.1054 278.181   1
  -2 -11  -2 62.6495 267.707  38
  -2 -11  -2 732.412 325.005  16
  -2 -11  -3 51562.9 2612.81  38
  -2 -11  -3 56021.6 1413.43   5
   2  11   3 53570.1 2913.23  37
  -2 -11  -3 54559.7 1500.18  26
  -2 -11  -3 52415.3 2703.78  36
  -2 -11  -3 55964.8 1364.88  23
  -2 -11  -3 55443.8 1489.41  40
  -2 -11  -3 57883.3 1478.69   4
  -2 -11  -3 56273.9 2720.73   1
  -2 -11  -3 54357.6 1364.10   9
  -2 -11  -3 52392.9 2512.84  16
  -2 -11  -4 19756.5 1571.34   1
  -2 -11  -4 19565.5 637.841  23
  -2 -11  -4 19205.5 686.725   9
  -2 -11  -4 21356.9 1640.47  36
  -2 -11  -4 20303.6 762.265  40
  -2 -11  -4 18004.8 718.666   4
  -2 -11  -4 19139.7 1518.25  38
   2  11   4 18135.6 1630.83  37
  -2 -11  -4 19315.0 691.279   5
  -2 -11  -4 19214.7 759.206  26
  -2 -11  -4 18882.3 1434.36  16
  -2 -11  -5 86354.4 2034.58   4
   2  11   5 85943.9 3681.13  37
  -2 -11  -5 78877.0 3285.94  38
  -2 -11  -5 83510.8 1959.22   9
  -2 -11  -5 88882.5 1834.29  23
  -2 -11  -5 84791.7 1928.04   5
  -2 -11  -5 85851.4 2044.23  26
  -2 -11  -5 80639.6 3383.84  36
  -2 -11  -5 76509.7 3116.49  16
  -2 -11  -5 85282.1 3497.99   1
  -2 -11  -5 84930.8 2015.30  40
  -2 -11  -6 57367.0 1475.05   9
  -2 -11  -6 58128.6 1417.56  13
  -2 -11  -6 60936.4 1542.99  26
  -2 -11  -6 58607.5 1487.16  40
  -2 -11  -6 57859.4 1415.47   5
  -2 -11  -7 20397.6 722.020  19
  -2 -11  -7 19598.3 715.845   9
  -2 -11  -7 18781.2 677.544  32
  -2 -11  -7 19036.2 675.152  40
  -2 -11  -7 21281.0 756.651  26
  -2 -11  -7 19520.2 632.526  13
  -2 -11  -7 19976.7 638.441   5
  -2 -11  -8 57309.8 1428.68   9
  -2 -11  -8 57460.1 1412.45  19
  -2 -11  -8 55420.5 1334.95  32
  -2 -11  -8 54442.7 1317.68  40
  -2 -11  -8 55829.3 1256.16  13
  -2 -11  -8 55766.5 1348.24  21
  -2 -11  -8 54992.2 1262.60   5
  -2 -11  -9 20951.4 703.132   9
  -2 -11  -9 20386.4 677.848  19
  -2 -11  -9 21084.8 634.698  21
  -2 -11  -9 20049.8 596.949  32
   2  11  10 32953.6 909.704  11
  -2 -11 -10 32635.0 891.406   9
  -2 -11 -10 32719.5 810.769   3
  -2 -11 -10 30364.5 769.276  21
  -2 -11 -10 33099.0 864.496  19
  -2 -12   3 44673.7 1039.58  23
  -2 -12   3 43148.0 1139.12  27
  -2 -12   3 46059.8 1080.03  26
  -2 -12   2 5908.35 343.519  33
  -2 -12   2 5989.69 364.677  27
  -2 -12   2 6416.75 315.274  23
  -2 -12   1 15703.5 550.015  23
   2  12  -1 14428.1 551.128  39
  -2 -12   1 15419.0 523.014   5
  -2 -12   1 13745.3 574.257  33
  -2 -12   1 14110.9 542.315  40
  -2 -12   1 14873.9 617.176  27
  -2 -12   1 15718.3 520.133  13
  -2 -12   1 16518.8 599.586  26
  -2 -12   0 29854.1 856.312  23
  -2 -12   0 31056.0 868.275   5
  -2 -12   0 29856.4 907.056  40
  -2 -12   0 26919.8 895.844  33
  -2 -12   0 31334.3 934.213  26
  -2 -12   0 29425.0 846.937  32
  -2 -12   0 30480.4 969.791  27
  -2 -12   0 31125.3 863.722  13
  -2 -12  -1 184.007 98.5302   4
  -2 -12  -1 310.123 114.081  23
  -2 -12  -1 246.703 106.514  13
  -2 -12  -1 303.747 152.253  27
  -2 -12  -1 174.324 108.101  40
  -2 -12  -1 237.747 107.478   5
  -2 -12  -1 178.606 130.179  26
  -2 -12  -2 91229.4 2023.23  23
  -2 -12  -2 87416.1 2124.36  40
  -2 -12  -2 97418.8 2087.86   5
  -2 -12  -2 93284.1 2062.13   4
  -2 -12  -2 99534.1 2100.06  13
  -2 -12  -2 96581.7 2157.99  26
  -2 -12  -3 621.931 140.498   4
  -2 -12  -3 547.247 115.895  23
  -2 -12  -3 537.085 146.002  40
  -2 -12  -3 435.339 124.349   5
  -2 -12  -3 527.676 149.716  26
  -2 -12  -3 756.654 151.699  13
  -2 -12  -4 23825.3 698.031  23
  -2 -12  -4 25176.6 776.300   5
  -2 -12  -4 24308.5 821.044  40
  -2 -12  -4 23887.0 763.857  13
  -2 -12  -4 24787.5 825.757  26
  -2 -12  -5 3718.08 287.471  40
  -2 -12  -5 3842.18 290.272  32
  -2 -12  -5 3986.73 272.116   5
  -2 -12  -5 3872.37 218.716  23
  -2 -12  -5 3601.50 251.164   9
  -2 -12  -5 4056.41 271.587  13
  -2 -12  -5 3842.04 295.763  26
  -2 -12  -6 22174.5 734.171  32
  -2 -12  -6 22781.4 697.733   5
  -2 -12  -6 23717.4 747.151  19
  -2 -12  -6 22647.4 738.629  40
  -2 -12  -6 22472.0 707.562   9
  -2 -12  -6 22128.5 688.958  13
  -2 -12  -6 24819.6 781.988  26
  -2 -12  -7 42280.0 1080.21  40
  -2 -12  -7 43224.6 1086.15  21
  -2 -12  -7 41492.6 1080.30   9
  -2 -12  -7 43073.2 1088.59  32
   2  12   7 40455.1 1066.29  39
  -2 -12  -7 43635.7 1109.03  19
  -2 -12  -7 42935.3 1024.74  13
  -2 -12  -7 42304.6 1026.36   5
  -2 -12  -8 6700.38 318.006  21
  -2 -12  -8 7027.18 278.827   5
  -2 -12  -8 6561.97 334.132   9
  -2 -12  -8 6750.92 266.666  13
  -2 -12  -8 7353.56 349.674  19
  -2 -12  -8 6870.77 316.950  32
   2  12   9 62374.9 1404.05  11
  -2 -12  -9 58745.2 1259.19  32
  -2 -12  -9 63169.9 1369.23  19
  -2 -12  -9 61913.4 1374.60   9
  -2 -12  -9 60826.8 1313.42  21
  -2 -12  -9 61576.2 1335.04   3
  -2 -13   0 21424.8 606.684  23
  -2 -13   0 21453.3 596.281   5
  -2 -13   0 21200.4 585.010  13
  -2 -13   0 20630.5 616.655  26
  -2 -13  -1 56479.6 1264.70  23
   2  13   1 54050.9 1320.22  39
  -2 -13  -1 58523.6 1282.30  13
  -2 -13  -1 55639.4 1266.46  32
  -2 -13  -1 55380.5 1327.57  40
  -2 -13  -1 58462.5 1294.02   5
  -2 -13  -1 55861.7 1305.47  26
  -2 -13  -2 7531.42 325.384  23
  -2 -13  -2 7960.46 357.253   5
  -2 -13  -2 7834.94 379.845  40
  -2 -13  -2 8308.95 357.551  13
  -2 -13  -2 7895.62 358.106  32
  -2 -13  -2 7828.22 364.087  26
  -2 -13  -3 65360.7 1428.61  23
  -2 -13  -3 70666.4 1519.15   5
  -2 -13  -3 65037.6 1545.15  40
  -2 -13  -3 69156.8 1503.80  13
  -2 -13  -3 65410.9 1512.58  32
  -2 -13  -3 66248.7 1523.94  26
  -2 -13  -4 5683.72 249.882  23
  -2 -13  -4 5701.39 319.930  40
  -2 -13  -4 5851.88 313.068  32
  -2 -13  -4 5625.47 295.943   5
  -2 -13  -4 5973.07 297.355  13
  -2 -13  -4 5641.31 311.343  26
  -2 -13  -5 26330.8 721.095   5
  -2 -13  -5 25852.5 757.346  40
  -2 -13  -5 26099.1 720.084  19
   2  13   5 25328.2 754.661  39
  -2 -13  -5 24208.3 729.909  32
  -2 -13  -5 25153.0 704.431  13
  -2 -13  -5 26523.1 754.253  26
  -2 -13  -6 250.516 85.9704  40
  -2 -13  -6 255.372 88.8022  21
  -2 -13  -6 256.414 86.3605  19
  -2 -13  -6 177.364 80.5081   5
  -2 -13  -6 380.790 98.8137  32
   2  13   6 91.5141 74.1325  39
  -2 -13  -6 276.248 77.0511  13
  -2 -13  -7 22670.9 615.538  21
  -2 -13  -7 22243.7 618.221  19
  -2 -13  -7 21634.9 568.760   5
  -2 -13  -7 22043.5 613.056  32
  -2 -13  -7 21438.0 558.094  13
   3 -11  -3 37168.5 854.491  23
   3 -11  -3 38219.9 921.757  32
   3 -11  -3 36677.8 903.304  13
   3 -11  -3 36641.7 934.180   5
   3 -11  -2 1216.92 128.316  32
   3 -11  -2 1214.34 141.112   5
   3 -11  -2 1139.66 121.980  23
   3 -11  -2 1245.55 131.769  13
   3 -11  -1 8327.01 309.788  32
   3 -11  -1 9142.78 341.369  23
   3 -11  -1 8898.84 345.568  29
   3 -11  -1 9188.35 346.084  13
   3 -11  -1 8573.50 356.852   5
   3 -10  -7 12870.5 440.926  21
   3 -10  -7 11451.4 419.188  32
   3 -10  -7 12112.1 429.894   3
   3 -10  -6 28795.7 786.843  21
   3 -10  -6 26908.3 746.584   5
   3 -10  -6 27989.5 724.753  13
   3 -10  -6 27923.9 800.125  32
   3 -10  -6 29595.9 791.761   3
   3 -10  -5 75506.5 1635.46  21
   3 -10  -5 71075.6 1669.45  32
   3 -10  -5 75013.2 1627.65   3
   3 -10  -5 72011.6 1601.92  13
   3 -10  -5 72814.3 1657.10  40
   3 -10  -5 71883.3 1640.13   5
   3 -10  -4 47035.4 1104.10  23
   3 -10  -4 47417.6 1211.22   5
   3 -10  -4 47046.5 1220.70  40
   3 -10  -4 44964.9 1162.47  13
   3 -10  -4 46882.6 1153.38  21
   3 -10  -4 47630.7 1225.29  32
   3 -10  -4 48692.5 1157.73   3
   3 -10  -3 19486.7 695.249   5
   3 -10  -3 20099.1 631.201  21
   3 -10  -3 21368.2 709.962  32
   3 -10  -3 21072.8 698.530  29
   3 -10  -3 20833.4 644.603  23
   3 -10  -3 19885.8 673.772  13
   3 -10  -3 21151.4 722.111  40
   3 -10  -3 20739.7 628.316   3
   3 -10  -2 12741.3 488.679  23
   3 -10  -2 11990.5 435.636  21
   3 -10  -2 11567.4 515.518  40
   3 -10  -2 11458.0 491.861  32
   3 -10  -2 12071.9 521.263   5
   3 -10  -2 12615.5 504.570  13
   3 -10  -2 12644.6 519.226  29
   3 -10  -1 345.859 112.108  40
   3 -10  -1 476.668 118.587  32
   3 -10  -1 532.034 137.122  29
   3 -10  -1 336.175 111.771  23
   3 -10  -1 651.229 130.962  13
   3 -10   0 21237.6 674.070  23
   3 -10   0 21602.9 672.014  13
   3 -10   0 20319.2 685.686  29
   3 -10   0 19755.9 687.076  40
   3 -10   0 21705.3 702.033   5
   3 -10   0 20577.3 630.844  32
   3 -10   1 6161.24 322.817  23
   3 -10   1 6120.33 330.400  15
   3 -10   1 5835.66 299.041  13
   3 -10   1 6059.26 321.182   5
   3 -10   1 6006.47 324.382  40
   3 -10   1 5736.45 324.225  29
   3 -10   2 29301.8 751.693  13
   3 -10   2 31056.8 815.326  23
   3 -10   2 29487.2 827.218  29
   3 -10   2 30254.8 818.171  15
   3 -10   3 4060.80 221.569  23
   3 -10   3 4194.47 230.538  15
   3 -10   3 3864.28 236.201  29
  -3   9   9 390.479 108.359  11
   3  -9  -9 501.630 99.1872  21
   3  -9  -9 493.959 88.7292   3
   3  -9  -9 570.200 76.7630  12
  -3   9   8 16066.9 613.374  11
   3  -9  -8 17244.2 575.526  21
   3  -9  -8 16675.9 562.233   3
   3  -9  -8 17046.9 540.352  32
   3  -9  -8 17428.1 497.962  12
   3  -9  -7 165.760 104.400   3
   3  -9  -7 197.771 111.183  32
   3  -9  -7 164.444 103.835  21
   3  -9  -7 357.333 81.1868  13
   3  -9  -7 263.443 79.6473  12
   3  -9  -6 47471.7 1202.19   3
   3  -9  -6 43055.1 1195.68  32
   3  -9  -6 43169.6 1152.49  40
   3  -9  -6 44772.3 1190.31  21
   3  -9  -6 44769.8 1152.33   5
   3  -9  -6 45326.7 1116.78  13
   3  -9  -5 1379.77 186.622   3
   3  -9  -5 1583.95 156.610  23
   3  -9  -5 1365.13 209.845  32
   3  -9  -5 1767.70 205.165   5
   3  -9  -5 1630.95 199.359  21
   3  -9  -5 2107.39 207.005  13
   3  -9  -5 1462.23 190.600  40
   3  -9  -4 56286.8 1463.38   5
   3  -9  -4 56738.1 1478.76  40
   3  -9  -4 57010.7 1431.09  21
   3  -9  -4 57559.1 1422.83   3
   3  -9  -4 56564.3 1487.51  32
   3  -9  -4 55447.6 1465.48  29
   3  -9  -4 56063.6 1424.34  13
   3  -9  -4 57100.4 1360.56  23
   3  -9  -3 23737.5 775.486  21
   3  -9  -3 23173.0 796.487  13
   3  -9  -3 23197.2 828.075  32
   3  -9  -3 23977.2 834.394   5
   3  -9  -3 25534.7 869.962  40
   3  -9  -3 24658.0 780.913  23
   3  -9  -3 23516.8 834.486  29
   3  -9  -3 24355.3 773.576   3
   3  -9  -2 9719.76 463.469  23
   3  -9  -2 9796.12 508.497  40
   3  -9  -2 8994.27 423.029  21
   3  -9  -2 9585.93 495.336  29
   3  -9  -2 8955.88 478.512   5
   3  -9  -2 9156.39 478.425  32
   3  -9  -2 8614.08 410.441   3
   3  -9  -2 9330.59 470.438  13
   3  -9  -1 95435.9 2171.80  23
   3  -9  -1 98270.4 2056.59   3
   3  -9  -1 93243.8 2225.80  40
   3  -9  -1 98594.1 2238.03  29
   3  -9  -1 98740.4 2233.59   5
   3  -9  -1 94324.1 2069.62  21
   3  -9  -1 99919.6 2195.66  13
   3  -9  -1 95786.5 2182.65  32
   3  -9  -1 99535.6 2228.15  15
   3  -9   0 247.637 146.964  23
   3  -9   0 153.344 112.132  40
   3  -9   0 403.010 142.210   5
   3  -9   0 330.754 149.538  29
   3  -9   0 375.717 151.807  15
   3  -9   0 142.982 106.386  13
   3  -9   0 363.805 125.615  32
   3  -9   1 28730.7 874.857  23
   3  -9   1 27432.3 801.690  32
   3  -9   1 25688.0 857.224  40
   3  -9   1 27197.9 848.560   7
   3  -9   1 27902.4 870.834   5
   3  -9   1 28146.2 903.826  29
   3  -9   1 26577.3 825.837  13
   3  -9   1 28142.1 884.775  27
   3  -9   1 26594.2 870.444  15
   3  -9   2 8.63394 105.308  23
   3  -9   2 129.850 91.8100  40
   3  -9   2 204.792 107.376   5
   3  -9   2 61.2861 113.416  29
   3  -9   2 120.959 117.826  15
   3  -9   2-12.3630 96.9259  27
   3  -9   2 107.339 86.4262  13
   3  -9   2-17.4549 110.139   7
   3  -9   3 11382.8 502.763  29
   3  -9   3 11978.8 499.056   7
   3  -9   3 12279.6 479.021  23
   3  -9   3 10934.9 431.477   5
   3  -9   3 10925.3 409.130  13
   3  -9   3 11966.9 494.741  27
   3  -9   3 11508.1 483.997  15
   3  -9   4 666.086 119.986  15
   3  -9   4 807.033 147.011  29
   3  -9   4 860.447 122.281  23
   3  -9   4 673.148 132.681   7
   3  -9   5 24582.2 719.626  29
   3  -9   5 25639.9 725.085   7
   3  -9   5 25070.2 676.755  15
  -3   8  10 33794.2 930.516  11
   3  -8 -10 35744.7 871.841  21
   3  -8 -10 35524.1 847.224   3
   3  -8 -10 35966.1 848.512  28
   3  -8  -9 32780.2 897.578  21
  -3   8   9 32462.7 970.779  11
   3  -8  -9 34080.3 890.647   3
   3  -8  -9 31821.6 797.817  32
   3  -8  -9 31808.9 844.568  28
   3  -8  -8 3377.35 260.108   3
   3  -8  -8 3353.04 268.750  21
   3  -8  -8 2946.66 230.117  32
   3  -8  -8 3211.30 233.253  28
   3  -8  -7 65620.3 1623.72  21
   3  -8  -7 66053.4 1514.94   5
   3  -8  -7 66795.8 1615.45  32
   3  -8  -7 62203.3 1507.48  28
   3  -8  -7 68142.7 1479.21  13
   3  -8  -7 64781.7 1605.48   3
   3  -8  -6 9927.66 466.315  40
   3  -8  -6 8218.15 456.387  21
   3  -8  -6 8989.69 481.475  32
   3  -8  -6 8956.53 469.677   3
   3  -8  -6 8751.48 415.293  13
   3  -8  -6 8268.13 391.927  28
   3  -8  -6 8523.28 432.971   5
   3  -8  -6 8078.80 400.315  19
   3  -8  -5 35323.9 1044.10   3
   3  -8  -5 35087.5 935.073  23
   3  -8  -5 29478.2 1903.45  16
   3  -8  -5 34157.4 1032.60   5
  -3   8   5 31823.9 2185.53  37
   3  -8  -5 33940.1 1039.37  21
   3  -8  -5 32441.3 983.218  13
   3  -8  -5 33079.3 2027.98  36
   3  -8  -5 33079.0 1059.59  32
   3  -8  -5 34134.5 1039.91  40
   3  -8  -5 31863.9 930.885  19
   3  -8  -4 3958.91 260.325  12
   3  -8  -4 4106.37 288.071  23
   3  -8  -4 4216.73 336.244  40
   3  -8  -4 3428.43 299.333   5
   3  -8  -4 3308.17 665.119  36
   3  -8  -4 3642.58 294.313  13
   3  -8  -4 3166.37 306.660  32
  -3   8   4 2870.96 691.354  37
   3  -8  -4 3871.86 308.976  21
   3  -8  -4 3141.57 635.190  16
   3  -8  -4 3813.78 332.492  29
   3  -8  -4 3583.03 299.586   3
   3  -8  -3 44796.5 1212.15  23
   3  -8  -3 43512.3 1218.99  21
   3  -8  -3 45007.1 2460.07  36
  -3   8   3 40623.2 2541.65  37
   3  -8  -3 44149.4 1291.56  29
   3  -8  -3 44933.5 1277.22   5
   3  -8  -3 46667.1 1308.48  40
   3  -8  -3 41986.4 2308.88  16
   3  -8  -3 43164.7 1275.15  32
   3  -8  -3 45959.0 1220.91   3
   3  -8  -3 44060.5 1236.53  13
   3  -8  -2 18897.1 1553.66  36
   3  -8  -2 18075.8 670.701  21
   3  -8  -2 19118.3 708.168  23
  -3   8   2 18891.5 1717.45  37
   3  -8  -2 18743.0 753.245  29
   3  -8  -2 18106.5 727.333  32
   3  -8  -2 18530.7 736.859  15
   3  -8  -2 19482.2 764.727  40
   3  -8  -2 19011.6 672.795   3
   3  -8  -2 18897.6 713.481  13
   3  -8  -2 18647.6 734.063   5
   3  -8  -2 18185.1 1473.45  16
   3  -8  -1 156733. 3313.21  23
   3  -8  -1 157320. 3210.36   3
   3  -8  -1 156547. 3380.53  40
   3  -8  -1 156718. 3235.29  21
   3  -8  -1 158556. 3398.07  29
  -3   8   1 149792. 5466.58  37
   3  -8  -1 155167. 5105.70  36
   3  -8  -1 161679. 3343.99  32
   3  -8  -1 165160. 3378.11   5
   3  -8  -1 162118. 3328.14  13
   3  -8  -1 157501. 3355.75  15
   3  -8  -1 168854. 5094.90  16
   3  -8   0 77593.8 1878.21  23
   3  -8   0 81026.1 1845.87  22
  -3   8   0 69666.0 3516.00  37
   3  -8   0 76872.9 1859.22  32
   3  -8   0 77106.8 3283.64  36
   3  -8   0 79890.8 3207.91  16
   3  -8   0 80981.4 1924.87  15
   3  -8   0 77150.1 1921.37  40
   3  -8   0 79420.9 1911.01   5
   3  -8   0 81448.2 1904.07  30
   3  -8   0 81281.5 1883.30  13
   3  -8   0 78784.9 1952.91  27
   3  -8   0 80857.4 1913.36   7
   3  -8   0 78974.4 1950.28  29
   3  -8   1 26803.0 879.253   5
   3  -8   1 26679.3 889.565  40
   3  -8   1 25415.9 876.626  15
   3  -8   1 25904.1 1692.15  16
   3  -8   1 25302.1 907.372  29
   3  -8   1 27705.2 879.804  23
  -3   8  -1 22650.2 1929.20  37
   3  -8   1 25354.9 1757.92  36
   3  -8   1 26279.3 817.913  22
   3  -8   1 26670.1 928.287  27
   3  -8   1 26892.5 883.235  30
   3  -8   1 26149.9 825.172  32
   3  -8   1 26645.1 900.517   7
   3  -8   1 25464.6 836.190  13
   3  -8   2 31355.0 953.031  23
   3  -8   2 31494.7 922.638  13
   3  -8   2 30763.3 1004.20   7
   3  -8   2 32169.1 987.715  15
   3  -8   2 32892.0 978.229  40
   3  -8   2 30305.4 872.476  32
   3  -8   2 31216.5 976.134  30
   3  -8   2 30935.3 1010.17  29
   3  -8   2 28939.8 1763.44  16
   3  -8   2 30893.9 1021.20  27
   3  -8   2 31698.3 953.784   5
   3  -8   2 29382.8 1858.48  36
   3  -8   2 32802.3 904.278  22
   3  -8   3 9946.46 456.744  23
   3  -8   3 9754.25 477.423  15
   3  -8   3 8553.00 451.052  30
   3  -8   3 8988.42 427.193  40
   3  -8   3 9668.93 503.429   7
   3  -8   3 9388.12 496.548  29
   3  -8   3 9255.31 411.888  13
   3  -8   3 8829.66 488.317  27
   3  -8   3 9244.01 432.412   5
   3  -8   4 19886.4 738.547  27
   3  -8   4 20240.2 662.964  23
   3  -8   4 20087.7 751.508   7
   3  -8   4 20287.1 705.727  15
   3  -8   4 19703.9 697.451  30
   3  -8   4 19883.1 738.715  29
   3  -8   5 6465.24 370.717  27
   3  -8   5 6630.95 381.353  29
   3  -8   5 6308.25 343.293  30
   3  -8   5 6528.89 311.978  23
   3  -8   5 6807.64 391.090   7
   3  -8   5 6191.68 341.609  15
   3  -8   6 53128.4 1318.33   7
   3  -8   6 52545.2 1227.24  15
   3  -8   6 52149.3 1298.25  29
  -3   7  11 9114.05 389.316  11
   3  -7 -11 9089.53 324.978  21
   3  -7 -11 9231.62 347.581  28
   3  -7 -11 8506.36 311.559  20
  -3   7  10 3001.74 268.209  11
   3  -7 -10 3630.78 221.962  20
   3  -7 -10 3515.46 237.313  21
   3  -7 -10 3457.55 219.242   3
   3  -7 -10 3343.02 234.661  28
   3  -7  -9 81161.2 1833.59   3
  -3   7   9 81382.2 1988.45  11
   3  -7  -9 81745.1 1865.58  21
   3  -7  -9 82633.9 1745.41  32
   3  -7  -9 79481.5 1833.59  28
   3  -7  -8 16023.2 632.331   3
   3  -7  -8 15470.2 633.919  21
   3  -7  -8 15900.7 611.706  28
   3  -7  -8 16512.1 609.203  32
   3  -7  -7 119733. 2648.52  21
  -3   7   7 119984. 4440.05  37
   3  -7  -7 121664. 2625.47  32
   3  -7  -7 120544. 2578.72  19
   3  -7  -7 117041. 2621.21   3
   3  -7  -7 116203. 4244.17   1
   3  -7  -7 118247. 2565.11  28
   3  -7  -6 67999.7 1647.65   5
   3  -7  -6 68138.8 2894.58  36
   3  -7  -6 65439.7 2780.23  16
   3  -7  -6 65052.8 1612.85  28
   3  -7  -6 68311.0 1655.46  40
  -3   7   6 67446.6 3217.14  37
   3  -7  -6 67671.6 3016.53   1
   3  -7  -6 67405.0 1697.58   3
   3  -7  -6 66289.0 1599.18  13
   3  -7  -6 68590.3 1641.15  19
   3  -7  -6 70202.5 1726.75  21
   3  -7  -6 68288.0 1723.62  32
  -3   7   5 3886.50 784.307  37
   3  -7  -5 3441.72 289.091   5
   3  -7  -5 2930.44 290.634  32
   3  -7  -5 3733.54 310.086  21
   3  -7  -5 2858.25 597.472  36
   3  -7  -5 2880.71 255.762  13
   3  -7  -5 2838.72 268.779  40
   3  -7  -5 2997.08 251.859  19
   3  -7  -5 3133.78 305.605  29
   3  -7  -5 2583.10 584.839   1
   3  -7  -5 2438.32 221.677  28
   3  -7  -5 2866.38 231.973  23
   3  -7  -5 2758.26 271.209   3
   3  -7  -5 2480.42 538.723  16
   3  -7  -4 3131.89 594.277   1
   3  -7  -4 2329.19 274.196  32
   3  -7  -4 2759.88 584.288  16
   3  -7  -4 2549.52 598.279  36
   3  -7  -4 3003.19 255.107  23
   3  -7  -4 1501.72 221.047   5
   3  -7  -4 2399.53 284.051  29
  -3   7   4 2861.63 705.155  37
   3  -7  -4 2704.53 268.770  40
   3  -7  -4 3031.46 244.079  19
   3  -7  -4 3133.04 275.143   3
   3  -7  -4 1419.81 202.016  13
   3  -7  -4 3077.88 280.501  21
   3  -7  -3 2799.36 281.148  32
  -3   7   3 3313.35 727.606  37
   3  -7  -3 2656.20 254.750  21
   3  -7  -3 2394.83 232.750  23
   3  -7  -3 2849.04 286.002  15
   3  -7  -3 2456.57 258.560   5
   3  -7  -3 3077.76 620.166  36
   3  -7  -3 3158.76 609.380  16
   3  -7  -3 2723.90 278.775  40
   3  -7  -3 2655.12 281.957  29
   3  -7  -3 2526.51 239.892   3
   3  -7  -3 2817.51 260.027  13
   3  -7  -3 2492.42 217.261  12
   3  -7  -3 2837.14 206.340  24
   3  -7  -2 95554.8 2143.13  23
   3  -7  -2 93091.1 2111.94  22
   3  -7  -2 95880.0 2202.52  15
   3  -7  -2 92712.7 2222.27  29
   3  -7  -2 93688.7 2178.94   5
  -3   7   2 87813.0 3809.14  37
   3  -7  -2 93118.7 2118.39  21
   3  -7  -2 95784.5 2139.52  30
   3  -7  -2 99224.6 2238.01  40
   3  -7  -2 97346.9 3694.00  36
   3  -7  -2 89210.4 3452.69  16
   3  -7  -2 94260.4 2151.91  13
   3  -7  -2 96035.5 2112.80   3
   3  -7  -2 94147.6 2191.58  32
   3  -7  -2 95381.9 2007.32  24
   3  -7  -1 287.081 106.893   3
   3  -7  -1 296.524 147.880  15
   3  -7  -1 186.564 106.316  23
   3  -7  -1 193.278 117.819  13
   3  -7  -1 498.907 118.419  21
   3  -7  -1 185.092 111.174  32
  -3   7   1 194.449 363.316  37
   3  -7  -1 306.291 154.056  40
   3  -7  -1 102.789 79.7585  24
   3  -7  -1 93.1008 265.428  16
   3  -7  -1 238.007 129.708   5
   3  -7  -1 333.215 121.464  30
   3  -7  -1 395.676 150.632   7
   3  -7  -1 97.8795 127.479  29
   3  -7  -1 350.703 146.111  27
   3  -7  -1 135.813 104.170  22
   3  -7  -1-62.7343 288.795  36
   3  -7   0 104025. 2327.98  23
   3  -7   0 106255. 2287.60  22
   3  -7   0 103216. 2229.28  21
  -3   7   0 105580. 4251.50  37
   3  -7   0 105177. 2328.92  30
   3  -7   0 103880. 3695.38  16
   3  -7   0 104683. 2385.97   7
   3  -7   0 105014. 2346.36   5
   3  -7   0 99944.1 2388.94  29
   3  -7   0 105251. 2323.11  32
   3  -7   0 105657. 3849.49  36
   3  -7   0 105481. 2376.97  40
   3  -7   0 105421. 2219.22   3
   3  -7   0 103507. 2425.55  27
   3  -7   0 105131. 2315.73  13
   3  -7   0 103041. 2348.79  15
   3  -7   0 106523. 2214.26  24
   3  -7   1 7521.39 421.443   5
   3  -7   1 9925.46 449.026  22
   3  -7   1 7631.60 431.647  40
   3  -7   1 7898.36 374.390  24
   3  -7   1 5519.40 410.428  29
  -3   7  -1 6836.03 1049.26  37
   3  -7   1 5058.95 368.695  15
   3  -7   1 7439.17 923.586  36
   3  -7   1 8583.25 487.807   7
   3  -7   1 7577.68 423.140  30
   3  -7   1 7544.72 405.399  13
   3  -7   1 7633.08 464.341  27
   3  -7   1 7356.74 397.030  32
   3  -7   1 7760.18 423.243  23
   3  -7   1 7372.15 881.706  16
   3  -7   2 17241.4 658.670  23
   3  -7   2 18802.1 645.243  22
   3  -7   2 17911.9 668.957   5
   3  -7   2 16790.8 614.765  32
  -3   7  -2 18122.9 1614.22  37
   3  -7   2 17473.1 684.145  15
   3  -7   2 17625.2 676.186  40
   3  -7   2 17387.5 734.789  27
   3  -7   2 17827.5 686.137  30
   3  -7   2 17081.7 1306.53  16
   3  -7   2 17206.3 717.540  29
   3  -7   2 17772.0 732.055   7
   3  -7   2 18217.7 648.338  13
   3  -7   2 15837.8 1321.36  36
   3  -7   2 17842.1 623.231  24
   3  -7   3 33326.8 990.616  23
   3  -7   3 35009.2 951.236  22
   3  -7   3 33421.9 1817.61  16
   3  -7   3 34900.3 1113.90   7
   3  -7   3 33953.9 1030.67  30
   3  -7   3 33758.1 985.759  40
   3  -7   3 36086.7 1944.79  36
   3  -7   3 33310.8 1030.21  15
   3  -7   3 33889.1 1080.49  29
   3  -7   3 34846.1 1110.12  27
   3  -7   3 34310.7 986.000   5
   3  -7   3 33153.0 946.882  13
   3  -7   4 5559.07 301.019  22
   3  -7   4 5423.89 391.247  29
   3  -7   4 5228.76 292.303  13
   3  -7   4 5517.56 366.032  15
   3  -7   4 5741.72 326.448   5
   3  -7   4 5538.48 361.964  30
   3  -7   4 6326.04 434.782   7
   3  -7   4 5303.79 381.984  27
   3  -7   4 5277.95 329.644  23
   3  -7   4 5568.78 314.140  40
   3  -7   5 58034.7 1588.65   7
   3  -7   5 58893.1 1492.33  15
   3  -7   5 62811.6 1500.45  30
   3  -7   5 59271.3 1558.15  29
   3  -7   5 59631.1 1566.51  27
   3  -7   5 59546.1 1408.16  23
   3  -7   6 848.484 111.747  23
   3  -7   6 1021.18 188.465  29
   3  -7   6 1277.04 170.919  15
   3  -7   6 1373.58 203.345   7
   3  -7   6 1695.99 187.341  30
   3  -7   6 1262.30 195.161  27
  -3   7  -6 1068.04 146.680   8
   3  -7   7 22330.1 679.040  15
   3  -7   7 22837.1 660.443  30
   3  -7   7 21172.3 727.027  29
  -3   7  -7 21183.0 648.786   8
   3  -7   7 21214.6 710.089  27
   3  -7   7 22702.8 767.981   7
   3  -7   8 620.371 128.105   7
  -3   7  -8 584.366 97.2415   8
   3  -7   8 585.059 93.4268  15
   3  -7   8 717.116 127.690  29
  -3   6  11 6642.03 377.038  11
   3  -6 -11 7442.16 317.451  21
   3  -6 -11 6888.79 322.032  20
   3  -6 -11 7293.58 347.822  28
  -3   6  10 20907.3 790.492  11
   3  -6 -10 21173.0 692.967  21
   3  -6 -10 20673.8 644.125   3
   3  -6 -10 19587.0 692.397  28
   3  -6  -9 20461.3 709.172   3
  -3   6   9 21246.6 846.365  11
   3  -6  -9 19884.9 728.618  21
   3  -6  -9 19993.0 731.644  28
   3  -6  -8 39431.8 981.381  24
   3  -6  -8 40733.8 1104.26  32
  -3   6   8 38792.1 2262.19  37
   3  -6  -8 39807.3 1138.69   3
   3  -6  -8 38320.4 1154.26  21
   3  -6  -8 38045.6 1128.88  28
   3  -6  -8 36540.6 2247.12   1
   3  -6  -7 1076.32 189.932   3
   3  -6  -7 1173.39 192.039  32
   3  -6  -7 901.668 163.480  28
   3  -6  -7 901.433 184.343  21
   3  -6  -7 783.820 363.986   1
   3  -6  -7 844.314 158.051  19
   3  -6  -7 790.697 122.660  24
   3  -6  -6 48401.4 2296.74  36
   3  -6  -6 46448.0 1235.94  40
   3  -6  -6 48713.3 1322.63  21
   3  -6  -6 45269.8 1285.45  32
   3  -6  -6 46770.4 1238.93   5
   3  -6  -6 43919.3 2386.46   1
   3  -6  -6 47138.8 1200.99  13
   3  -6  -6 46624.0 1253.82  28
   3  -6  -6 44359.4 2154.77  16
   3  -6  -6 48353.7 1147.75  24
   3  -6  -6 45515.3 1247.64  19
   3  -6  -5 72975.1 3049.61   1
   3  -6  -5 75752.7 1700.31  23
   3  -6  -5 74612.2 1834.76  32
   3  -6  -5 74700.7 1782.05  40
   3  -6  -5 76982.6 1794.61   5
   3  -6  -5 73341.8 1737.32  13
   3  -6  -5 69909.0 2865.27  16
   3  -6  -5 72457.9 1744.69  19
   3  -6  -5 71052.6 1730.76  28
   3  -6  -5 75603.2 1866.52  29
   3  -6  -5 74347.1 1817.91  21
   3  -6  -5 76014.0 1811.55   3
   3  -6  -5 77371.8 1668.99  24
   3  -6  -5 72737.7 2962.37  36
   3  -6  -4 19833.6 677.138  23
   3  -6  -4 20008.6 730.203  40
   3  -6  -4 19944.8 684.181  19
   3  -6  -4 18720.5 702.807   5
   3  -6  -4 21681.2 1516.87  36
   3  -6  -4 20284.3 1427.72   1
   3  -6  -4 19987.8 651.154  14
   3  -6  -4 20710.8 641.646  24
   3  -6  -4 20401.5 771.369  29
   3  -6  -4 18994.1 1378.66  16
   3  -6  -4 20134.8 751.067  32
   3  -6  -4 18917.3 686.190  13
   3  -6  -4 19902.8 717.453   3
   3  -6  -4 20446.9 736.994  21
   3  -6  -3 105285. 2314.77  23
   3  -6  -3 108460. 2320.33  22
   3  -6  -3 109636. 3516.09   1
   3  -6  -3 108548. 3769.49  36
   3  -6  -3 109153. 2356.67  21
   3  -6  -3 110217. 2282.57  14
   3  -6  -3 108820. 2396.74  40
   3  -6  -3 103248. 2348.50   5
   3  -6  -3 109345. 2243.22  24
   3  -6  -3 108252. 2391.69  15
   3  -6  -3 107073. 2394.16  32
   3  -6  -3 106508. 2423.39  29
   3  -6  -3 104734. 2325.79  13
   3  -6  -3 102718. 3582.58  16
   3  -6  -3 107055. 2334.14   3
   3  -6  -2 34391.0 984.376  23
   3  -6  -2 33308.3 955.172  22
   3  -6  -2 36230.2 1693.13   1
   3  -6  -2 36998.4 968.473  14
   3  -6  -2 34521.7 1030.02  40
   3  -6  -2 34467.3 1007.49   5
  -3   6   2 30708.5 2022.72  37
   3  -6  -2 38252.6 2041.98  36
   3  -6  -2 34645.0 1866.00  16
   3  -6  -2 35282.9 1030.34  15
   3  -6  -2 34145.3 980.057  21
   3  -6  -2 32631.7 973.033  13
   3  -6  -2 36233.8 932.179  24
   3  -6  -2 34215.0 962.248   3
   3  -6  -2 34075.1 1050.04  29
   3  -6  -2 34774.9 1024.12  32
   3  -6  -2 33890.1 966.466  30
   3  -6  -1 46139.3 1218.98  23
   3  -6  -1 47809.3 1272.59  40
   3  -6  -1 47842.8 1200.00  22
   3  -6  -1 48308.4 2216.42  16
   3  -6  -1 49826.6 1265.22  32
   3  -6  -1 45674.7 1190.73  21
   3  -6  -1 46524.0 1305.37  27
   3  -6  -1 46858.6 1239.30   5
   3  -6  -1 48662.0 1268.18  15
   3  -6  -1 41747.7 2203.06  36
   3  -6  -1 47485.1 1193.71  14
   3  -6  -1 47162.4 1209.90  30
   3  -6  -1 46693.8 1292.22  29
   3  -6  -1 46753.5 1221.27  13
   3  -6  -1 46202.7 1176.57   3
   3  -6  -1 48534.8 1289.41   7
   3  -6  -1 47844.7 1164.37  24
   3  -6   0 4268.51 294.384  23
   3  -6   0 4501.15 278.363  21
   3  -6   0 4576.68 337.876  29
   3  -6   0 4244.24 298.108   5
   3  -6   0 5093.94 723.845  36
  -3   6   0 4429.25 802.189  37
   3  -6   0 5018.43 332.698  40
   3  -6   0 4518.94 286.684  14
   3  -6   0 4017.23 319.981   7
   3  -6   0 4101.46 299.035  15
   3  -6   0 4785.26 310.705  32
   3  -6   0 4571.89 301.057  30
   3  -6   0 4346.93 283.678  22
   3  -6   0 4720.04 349.511  27
   3  -6   0 4115.24 287.823  13
   3  -6   0 4514.45 268.919   3
   3  -6   0 4663.01 262.652  31
   3  -6   0 4359.00 271.966  24
   3  -6   0 4098.29 608.589  16
   3  -6   1 48051.8 1232.32  23
   3  -6   1 48119.1 1199.50  22
   3  -6   1 46619.6 1206.74  32
   3  -6   1 46239.5 2239.63  36
   3  -6   1 48134.4 1238.96   5
   3  -6   1 48157.8 2176.73  16
   3  -6   1 47109.5 1155.76  31
   3  -6   1 48280.5 1201.32  14
   3  -6   1 46088.9 1317.23  27
   3  -6   1 45320.0 1242.39  15
   3  -6   1 48731.3 1240.90  30
   3  -6   1 47783.0 1191.16  24
   3  -6   1 46871.0 1315.74   7
   3  -6   1 48727.3 1220.97  13
   3  -6   1 45035.5 1283.48  29
   3  -6   1 46380.7 1250.70  40
   3  -6   2 81660.4 1874.44  23
   3  -6   2 84518.8 1847.43  22
   3  -6   2 83558.8 1903.56  40
   3  -6   2 79445.4 1901.29  15
  -3   6  -2 82185.1 3450.05  37
   3  -6   2 84850.7 3133.23  36
   3  -6   2 83370.1 1883.81   5
   3  -6   2 82884.6 1853.70  24
   3  -6   2 80911.2 1889.71  30
   3  -6   2 82125.9 1822.76  31
   3  -6   2 78402.4 1952.25  29
   3  -6   2 81755.7 2010.49   7
   3  -6   2 83358.0 1851.99  13
   3  -6   2 81129.5 1984.80  27
   3  -6   2 81969.8 1827.50  32
   3  -6   2 79939.6 2950.65  16
   3  -6   3 67349.1 1638.10  30
   3  -6   3 66934.1 1594.36  23
   3  -6   3 66560.8 1560.15  22
   3  -6   3 64743.6 1692.71  29
   3  -6   3 71249.8 1602.29  31
   3  -6   3 64465.9 2567.22  16
   3  -6   3 67264.4 1592.58   5
   3  -6   3 68060.2 1599.49  40
   3  -6   3 65985.5 1647.63  15
   3  -6   3 66123.8 2663.59  36
   3  -6   3 66922.6 1748.16   7
   3  -6   3 65772.9 1552.95  13
   3  -6   3 66703.1 1720.37  27
   3  -6   3 65960.7 1591.93  24
   3  -6   4 102810. 2232.66  23
   3  -6   4 104498. 2196.43  22
   3  -6   4 105196. 2332.41  15
   3  -6   4 99564.2 2369.31  29
   3  -6   4 102775. 3305.40  16
   3  -6   4 102614. 2296.57  30
   3  -6   4 103673. 2182.95  13
   3  -6   4 100491. 2426.59   7
   3  -6   4 101735. 2375.14  27
   3  -6   4 103270. 2221.81   5
   3  -6   4 103439. 2205.47  40
   3  -6   5 9385.58 544.348   7
   3  -6   5 9684.44 459.210  33
   3  -6   5 9546.14 472.799  30
   3  -6   5 9459.00 517.508  29
   3  -6   5 9006.14 417.480  23
   3  -6   5 9036.11 502.974  27
   3  -6   5 9494.41 483.146  15
   3  -6   6 15672.7 541.175  23
   3  -6   6 17297.8 643.571  33
   3  -6   6 16593.7 623.056  30
   3  -6   6 16640.8 648.382  15
   3  -6   6 16355.2 689.452  29
   3  -6   6 15345.0 705.184   7
   3  -6   6 16739.4 686.120  27
   3  -6   7 2288.69 257.473  29
   3  -6   7 2071.73 266.404   7
   3  -6   7 2118.60 218.865  15
   3  -6   7 2014.47 213.164  33
   3  -6   7 2189.88 205.431  30
   3  -6   7 2552.25 252.297  27
   3  -6   8 17094.2 552.918  30
   3  -6   8 16070.3 607.330  33
   3  -6   8 18925.5 693.860   7
   3  -6   8 17138.9 648.926  29
   3  -6   8 18536.7 608.373  15
   3  -6   8 17401.4 633.968  27
   3  -6   9 4311.20 228.854  15
  -3   6  -9 4077.57 252.102   8
   3  -6   9 4274.34 273.980  29
   3  -6   9 4506.78 282.727   7
   3  -5 -12 21865.1 623.526  20
  -3   5  12 22195.8 682.483  11
  -3   5  11 29727.9 950.340  11
   3  -5 -11 29822.4 807.273  21
   3  -5 -11 30028.7 879.155  28
   3  -5 -11 29680.5 853.181  20
   3  -5 -10 33074.5 951.267  21
  -3   5  10 32566.4 1087.28  11
   3  -5 -10 29590.5 962.296  28
   3  -5 -10 31495.3 877.769   3
   3  -5 -10 32123.0 824.564  24
  -3   5   9 21410.6 876.863  11
   3  -5  -9 19176.3 732.579  21
   3  -5  -9 20406.5 706.802   3
   3  -5  -9 18964.2 1612.59   1
   3  -5  -9 18676.6 734.886  28
   3  -5  -9 19307.7 620.845  24
  -3   5   8 19577.1 865.538  11
   3  -5  -8 18757.8 740.987  21
   3  -5  -8 19699.9 694.311  32
   3  -5  -8 19674.0 727.760   3
   3  -5  -8 19096.4 745.602  28
   3  -5  -8 19663.5 1625.79   1
   3  -5  -8 20234.8 649.329  24
   3  -5  -7 82484.5 2054.51  21
   3  -5  -7 85471.2 2003.24  32
   3  -5  -7 87356.0 2025.90  19
   3  -5  -7 86099.7 2025.75  28
   3  -5  -7 89225.2 2034.36   3
   3  -5  -7 85323.5 1892.28  24
   3  -5  -7 88310.2 3578.55   1
   3  -5  -6 1214.91 422.438   1
   3  -5  -6 731.666 163.996  21
   3  -5  -6 831.972 141.823  40
   3  -5  -6 1521.16 180.879   5
   3  -5  -6 952.572 163.893   3
   3  -5  -6 837.077 165.291  32
   3  -5  -6 1145.02 360.142  36
   3  -5  -6 1094.28 168.523  19
   3  -5  -6 681.186 152.392  28
   3  -5  -6 1499.13 174.248  13
   3  -5  -6 1362.19 349.298  16
   3  -5  -6 752.670 127.047  24
   3  -5  -5 160559. 4874.84   1
   3  -5  -5 162971. 4603.99  16
   3  -5  -5 167020. 3351.41  19
   3  -5  -5 166755. 3343.63  40
   3  -5  -5 167036. 4724.75  36
   3  -5  -5 164889. 3407.58  32
   3  -5  -5 170769. 3415.73  21
   3  -5  -5 169061. 3240.27  14
   3  -5  -5 156696. 3331.22   5
   3  -5  -5 160217. 3296.34  13
   3  -5  -5 157597. 3354.95   3
   3  -5  -5 161526. 3445.41  29
   3  -5  -5 170353. 3287.35  24
   3  -5  -4 52976.5 1334.88   5
   3  -5  -4 52683.8 2301.20   1
   3  -5  -4 53087.6 1351.64  21
   3  -5  -4 54383.2 2335.39  36
   3  -5  -4 55655.7 1351.53   3
   3  -5  -4 52184.9 1290.14  23
   3  -5  -4 51908.2 1302.80  19
   3  -5  -4 54362.1 2268.65  16
   3  -5  -4 52591.0 1334.30  40
   3  -5  -4 52994.4 1368.48  32
   3  -5  -4 56117.2 1263.93  14
   3  -5  -4 50824.5 1394.70  29
   3  -5  -4 53893.6 1313.86  13
   3  -5  -4 53062.4 1361.63  15
   3  -5  -4 53280.8 1275.28  24
   3  -5  -3 186707. 3651.31  19
   3  -5  -3 187160. 4926.21   1
   3  -5  -3 190088. 3737.79  40
   3  -5  -3 180698. 3697.30   5
   3  -5  -3 190596. 5137.56  36
   3  -5  -3 191771. 3675.40  22
   3  -5  -3 184696. 3730.51  15
   3  -5  -3 180977. 3727.78  32
   3  -5  -3 191146. 3630.58  14
   3  -5  -3 194144. 3651.71  10
   3  -5  -3 181683. 4961.03  16
   3  -5  -3 184127. 3650.67  30
   3  -5  -3 187773. 3711.79  21
   3  -5  -3 183290. 3785.20  29
   3  -5  -3 186261. 3685.91   3
   3  -5  -3 185672. 3685.15  13
   3  -5  -3 183396. 3673.27  23
   3  -5  -3 186585. 3636.64  24
   3  -5  -2 113642. 2427.07  23
   3  -5  -2 117125. 2412.81  22
   3  -5  -2 112555. 3644.47  38
   3  -5  -2 116379. 3353.87   1
   3  -5  -2 116248. 2432.56  21
   3  -5  -2 118919. 2478.98  40
   3  -5  -2 117142. 3687.08  36
   3  -5  -2 116760. 2469.88  15
   3  -5  -2 121193. 2399.18  14
   3  -5  -2 116295. 2521.94  29
   3  -5  -2 112064. 2441.49   5
   3  -5  -2 117152. 2392.91  24
   3  -5  -2 115126. 2404.66  30
   3  -5  -2 114340. 2498.28   7
   3  -5  -2 123890. 2420.57  10
   3  -5  -2 113401. 2427.22  13
   3  -5  -2 117421. 2421.49   3
   3  -5  -2 116710. 2473.94  32
   3  -5  -2 112079. 3533.71  16
   3  -5  -1 10856.8 451.118  23
   3  -5  -1 10947.4 435.474  22
   3  -5  -1 11522.5 482.747  40
   3  -5  -1 9691.44 929.637  36
   3  -5  -1 10146.1 482.042   7
   3  -5  -1 9811.65 437.011   5
   3  -5  -1 11373.0 440.337  10
   3  -5  -1 12303.8 1030.23  38
   3  -5  -1 11865.8 480.888  32
   3  -5  -1 10282.2 892.495  16
   3  -5  -1 11570.2 474.875  15
   3  -5  -1 10749.4 425.609  14
   3  -5  -1 11422.8 500.616  29
   3  -5  -1 10756.1 427.494   3
   3  -5  -1 10802.9 445.326  13
   3  -5  -1 11441.7 784.596   1
   3  -5  -1 10160.1 402.761  12
   3  -5  -1 11765.3 454.821  30
   3  -5  -1 11184.0 435.399  24
   3  -5   0 5756.48 320.127  23
   3  -5   0 6119.04 312.990  22
   3  -5   0 6119.23 315.941  10
   3  -5   0 6112.18 717.739  36
   3  -5   0 5333.18 291.505  14
   3  -5   0 5358.08 358.173  27
   3  -5   0 6243.78 342.741  40
   3  -5   0 5391.02 676.941  38
   3  -5   0 6076.88 369.345   7
   3  -5   0 6164.79 338.355  15
   3  -5   0 5843.70 323.977  32
   3  -5   0 5734.41 312.234  30
   3  -5   0 6094.44 287.371  31
  -3   5   0 4514.83 706.471  37
   3  -5   0 5663.27 347.637  29
   3  -5   0 5710.67 310.747  13
   3  -5   0 6503.32 339.562   5
   3  -5   0 6484.83 708.697  16
   3  -5   0 5944.60 294.435   3
   3  -5   0 5992.52 308.818  24
   3  -5   1 7986.63 380.986  23
   3  -5   1 7817.29 365.895  22
   3  -5   1 8020.96 374.848  10
   3  -5   1 8407.59 838.062  36
   3  -5   1 9044.33 415.535  40
   3  -5   1 8577.02 377.137  14
   3  -5   1 8515.53 392.574   5
   3  -5   1 8637.01 363.884  31
   3  -5   1 7619.55 761.032  16
   3  -5   1 8220.18 381.392  32
   3  -5   1 8628.76 411.780  15
   3  -5   1 8552.27 396.495   6
   3  -5   1 8824.05 399.361  30
   3  -5   1 8177.88 425.325  29
   3  -5   1 8552.64 383.328  13
   3  -5   1 8328.07 435.158  27
   3  -5   1 8415.86 444.388   7
  -3   5  -1 8869.23 983.600  37
   3  -5   1 8871.05 391.440  24
   3  -5   2 192917. 3970.50   7
   3  -5   2 196908. 3819.21  23
   3  -5   2 198405. 3788.07  31
   3  -5   2 196803. 3821.29   5
  -3   5  -2 197645. 5593.29  37
   3  -5   2 196320. 5167.38  36
   3  -5   2 195539. 3871.71  15
   3  -5   2 200535. 3803.96  22
   3  -5   2 185313. 3816.75  40
   3  -5   2 199199. 5052.71  16
   3  -5   2 197810. 3846.99  30
   3  -5   2 190147. 3778.00  32
   3  -5   2 194971. 3789.76  14
   3  -5   2 197857. 3800.73  13
   3  -5   2 189980. 3917.79  27
   3  -5   2 190584. 3910.80  29
   3  -5   2 188071. 3813.61  24
   3  -5   2 199162. 3840.24   6
   3  -5   3 248.771 91.0575  23
   3  -5   3 244.405 207.748  36
   3  -5   3 185.524 84.6387  22
   3  -5   3 246.302 101.812  40
   3  -5   3 443.193 141.033  27
   3  -5   3 294.020 129.492  29
  -3   5  -3 187.202 255.915  37
   3  -5   3 263.611 117.050  24
   3  -5   3 2.47710 176.645  16
   3  -5   3 196.726 88.1779   5
   3  -5   3 213.721 89.6038  14
   3  -5   3 196.294 100.725  31
   3  -5   3 153.940 120.352   7
   3  -5   3 109.813 99.0151  15
   3  -5   3 194.287 100.957   6
   3  -5   3 133.291 95.3675  30
   3  -5   3 209.717 89.5329  13
   3  -5   4 272199. 5269.99  40
   3  -5   4 278159. 5296.05  23
   3  -5   4 281056. 5297.14   5
   3  -5   4 286678. 5349.13   6
   3  -5   4 281064. 5420.50  15
   3  -5   4 284843. 6622.71  36
   3  -5   4 287920. 5336.86  33
   3  -5   4 282739. 5380.71  30
   3  -5   4 281435. 5289.96  22
   3  -5   4 282197. 6524.92  16
   3  -5   4 271001. 5450.43  29
   3  -5   4 281536. 5256.56  13
   3  -5   4 264113. 5507.25   7
   3  -5   4 276201. 5336.44  31
   3  -5   5 52294.4 1281.93  23
   3  -5   5 50772.8 1383.38  15
   3  -5   5 53402.8 1275.38  22
   3  -5   5 53805.8 1454.60  29
   3  -5   5 52184.1 1349.14  33
   3  -5   5 54564.5 1379.02  30
   3  -5   5 51293.1 1485.65   7
   3  -5   5 52822.2 1321.74   6
   3  -5   5 54355.8 1371.88  31
   3  -5   6 15926.4 637.868  33
   3  -5   6 16940.4 703.498  29
   3  -5   6 16140.7 660.056  15
   3  -5   6 17010.1 639.587  30
   3  -5   6 16357.5 730.684   7
   3  -5   6 16541.4 560.459  23
   3  -5   6 16216.0 587.524   6
   3  -5   7 49287.5 1328.61  33
   3  -5   7 47620.8 1408.85   7
   3  -5   7 48722.4 1323.70  15
   3  -5   7 49421.9 1387.16  29
   3  -5   7 49899.1 1271.43  30
   3  -5   8 595.956 151.765  33
   3  -5   8 121.754 148.047  29
   3  -5   8 87.7775 138.842   7
   3  -5   8 261.416 93.6865  30
   3  -5   8 287.695 122.996  15
   3  -5   9 63670.6 1505.61  15
   3  -5   9 66695.9 1606.89  29
   3  -5   9 66329.0 1610.52   7
   3  -5  10 955.066 116.941  15
  -3   5 -10 1094.58 154.585   8
   3  -5  10 960.389 143.895  29
   3  -5  10 989.368 143.520   7
  -3   4  12 1096.87 166.790  11
   3  -4 -12 1123.80 149.144  20
  -3   4  11 87895.7 2101.90  11
   3  -4 -11 86856.0 1875.27  21
   3  -4 -11 84431.2 1945.52  20
   3  -4 -11 88474.2 1994.73  28
   3  -4 -11 88065.5 1822.17  24
  -3   4  10 3236.47 342.600  11
   3  -4 -10 3197.62 267.995  21
   3  -4 -10 3444.74 240.473   3
   3  -4 -10 3206.13 303.939  28
   3  -4 -10 3339.76 238.282  24
  -3   4   9 13963.1 713.722  11
   3  -4  -9 13016.6 587.817  21
   3  -4  -9 12512.0 593.664  28
   3  -4  -9 13248.6 545.586   3
   3  -4  -9 12767.3 1337.20   1
   3  -4  -9 13385.1 523.277  24
  -3   4   8 27473.3 1047.98  11
   3  -4  -8 29210.4 899.414   3
   3  -4  -8 28373.9 1954.48   1
   3  -4  -8 25123.2 896.786  28
   3  -4  -8 26605.6 911.044  21
   3  -4  -8 27389.4 828.881  24
   3  -4  -7 31306.8 942.814   3
   3  -4  -7 30119.5 1944.80   1
   3  -4  -7 29941.5 964.495  21
   3  -4  -7 30828.1 929.732  32
   3  -4  -7 29947.6 886.385  24
   3  -4  -7 30337.0 958.663  28
   3  -4  -6 83982.5 2757.81  16
   3  -4  -6 85096.7 1932.44  28
   3  -4  -6 85769.7 1938.81  32
   3  -4  -6 80721.2 2787.52  36
   3  -4  -6 83003.9 1836.70  40
   3  -4  -6 84207.8 1863.79  24
   3  -4  -6 84932.1 1929.17  19
   3  -4  -6 83938.5 1954.09  21
   3  -4  -6 83672.2 1920.59   3
   3  -4  -6 82306.5 3247.16   1
   3  -4  -5 78702.2 2672.93  16
   3  -4  -5 82091.2 1706.56  14
   3  -4  -5 80071.9 3017.19   1
   3  -4  -5 79919.1 1844.37  32
   3  -4  -5 77535.6 1783.88   5
   3  -4  -5 80551.0 1811.18  19
   3  -4  -5 81422.9 1848.72  21
   3  -4  -5 78614.0 1755.00  13
   3  -4  -5 81521.4 1815.02  28
   3  -4  -5 78470.7 1812.61   3
   3  -4  -5 81776.4 1780.38  40
   3  -4  -5 78966.2 2729.64  36
   3  -4  -5 82032.6 1783.55  24
   3  -4  -4 200462. 5148.50   1
   3  -4  -4 200324. 3835.88  32
   3  -4  -4 194799. 3697.13  10
   3  -4  -4 195552. 3813.97  21
   3  -4  -4 186758. 3737.33  23
   3  -4  -4 194086. 3767.17  19
   3  -4  -4 196941. 3777.36  40
   3  -4  -4 199124. 5021.91  36
   3  -4  -4 185785. 3770.39   5
   3  -4  -4 192534. 3686.55  14
   3  -4  -4 187628. 3774.24   3
   3  -4  -4 189371. 3745.33  13
   3  -4  -4 193783. 3889.01  29
   3  -4  -4 198995. 3761.96  22
   3  -4  -4 189961. 4863.43  16
   3  -4  -4 199014. 3763.37  24
   3  -4  -3 2912.49 208.218  22
   3  -4  -3 2846.55 193.794  10
   3  -4  -3 2857.56 478.356  36
   3  -4  -3 2706.82 213.904   5
   3  -4  -3 2432.41 427.651   1
   3  -4  -3 2940.14 222.720  40
   3  -4  -3 2715.81 189.165  14
   3  -4  -3 3369.65 245.265  32
   3  -4  -3 2885.06 215.234  21
   3  -4  -3 2768.22 239.112  29
   3  -4  -3 3686.88 514.556  16
   3  -4  -3 3236.91 220.441  13
   3  -4  -3 2427.95 200.273   3
   3  -4  -3 2614.58 214.907  15
   3  -4  -2 240508. 4379.90  22
   3  -4  -2 235935. 4363.54  10
   3  -4  -2 230214. 5332.55   1
   3  -4  -2 233799. 4412.64   5
   3  -4  -2 226153. 4412.45  40
   3  -4  -2 236369. 4439.50  32
   3  -4  -2 238783. 5479.42  34
   3  -4  -2 243365. 5696.33  36
   3  -4  -2 223952. 5470.68  16
   3  -4  -2 215480. 4337.57  35
   3  -4  -2 228768. 4487.10  29
   3  -4  -2 224793. 4378.79  13
   3  -4  -2 235812. 4352.57  14
   3  -4  -1 95112.9 2645.04   1
   3  -4  -1 99405.1 3064.25  38
   3  -4  -1 100938. 3071.00  36
   3  -4  -1 92403.3 2896.05  16
   3  -4  -1 102751. 2982.17  34
   3  -4  -1 97849.8 2011.29  35
   3  -4  -1 97438.4 2060.27  40
   3  -4   0 24471.2 716.159  23
   3  -4   0 27352.9 1342.73  34
   3  -4   0 25096.6 707.223  22
   3  -4   0 25475.5 710.217  10
   3  -4   0 25621.6 705.079  14
   3  -4   0 25381.4 1355.58  38
   3  -4   0 25243.1 1300.43  16
   3  -4   0 26821.2 1390.66  36
   3  -4   0 28040.9 727.331  35
   3  -4   0 25311.9 738.325  40
   3  -4   0 25706.5 1019.82   1
   3  -4   0 27561.0 797.075  29
   3  -4   1 89463.3 2723.07  16
   3  -4   1 85066.6 1819.10  23
   3  -4   1 90280.0 2759.53  34
   3  -4   1 84200.2 1802.07  10
   3  -4   1 87589.7 2792.32  36
   3  -4   1 84313.5 1792.36  14
   3  -4   1 86455.8 1831.16   5
   3  -4   1 88527.3 1837.63  30
   3  -4   1 85132.2 1852.99  15
   3  -4   1 83247.6 1930.11   7
   3  -4   1 85458.2 1842.48  40
   3  -4   1 85573.8 1894.67  29
   3  -4   1 85989.4 1811.25  13
   3  -4   1 84358.3 1803.71  22
  -3   4  -1 90700.9 3100.77  37
   3  -4   1 85369.7 1838.47   6
   3  -4   2 26714.4 1331.42  16
   3  -4   2 26091.2 738.498  23
   3  -4   2 25678.7 729.780  10
   3  -4   2 26324.2 739.521  22
   3  -4   2 27302.3 761.750  40
   3  -4   2 27078.4 751.714   5
   3  -4   2 26577.6 733.719  31
   3  -4   2 26590.5 765.542   6
   3  -4   2 25992.6 804.101  29
   3  -4   2 26864.6 767.689  30
   3  -4   2 25906.4 839.219   7
   3  -4   2 25798.7 720.163  14
   3  -4   2 27010.6 733.485  13
   3  -4   2 26183.9 1372.15  36
   3  -4   2 26601.0 782.071  15
  -3   4  -2 27211.5 1567.11  37
   3  -4   2 25071.9 752.254  24
   3  -4   3 36758.8 952.142  23
   3  -4   3 36032.3 942.068  10
   3  -4   3 38108.1 963.960  22
  -3   4  -3 41206.8 1862.80  37
   3  -4   3 39668.4 1641.70  16
   3  -4   3 37051.9 958.326  40
   3  -4   3 37140.0 940.599  14
   3  -4   3 38504.7 949.678  33
   3  -4   3 36950.7 1657.02  36
   3  -4   3 37104.9 963.292  31
   3  -4   3 38607.6 1006.27  30
   3  -4   3 37392.7 962.363   5
   3  -4   3 37065.1 1042.07  29
   3  -4   3 36818.5 1084.11   7
   3  -4   3 37937.3 943.906  13
   3  -4   3 36643.1 1012.87  15
   3  -4   3 36134.9 987.972  24
   3  -4   3 36628.2 983.718   6
   3  -4   4 47938.7 1205.20   6
   3  -4   4 48300.9 1158.20  23
   3  -4   4 47583.1 1165.70  22
   3  -4   4 48354.5 1185.75  33
   3  -4   4 49146.3 1874.49  16
   3  -4   4 49040.5 1153.62  40
   3  -4   4 52876.2 1977.01  36
   3  -4   4 46531.4 1150.72   5
   3  -4   4 48216.0 1132.98  13
   3  -4   4 46352.6 1211.03  24
   3  -4   4 46367.0 1238.55  15
   3  -4   4 48552.1 1224.60  30
   3  -4   4 47997.1 1275.18  29
   3  -4   4 46466.6 1311.00   7
   3  -4   4 46101.9 1335.86  11
   3  -4   4 48075.4 1196.83  31
   3  -4   5 93878.0 2047.62   6
   3  -4   5 92644.7 1970.54  23
   3  -4   5 93024.2 1989.55  22
   3  -4   5 91263.4 2052.51  31
   3  -4   5 92580.0 2142.94  29
   3  -4   5 91336.9 2050.86  33
   3  -4   5 95565.4 2079.66  30
   3  -4   5 92250.2 2112.72  15
   3  -4   5 91860.4 2191.22   7
   3  -4   5 92523.3 2235.75  11
   3  -4   6 19864.9 678.308   6
   3  -4   6 19933.5 634.125  22
   3  -4   6 19956.4 719.362  33
   3  -4   6 20595.4 834.509  11
   3  -4   6 20517.7 776.794  29
   3  -4   6 19505.9 740.020  15
   3  -4   6 20804.7 713.003  30
   3  -4   6 19388.2 707.479  31
   3  -4   6 18671.6 767.755   7
   3  -4   7 65897.4 1694.85  15
   3  -4   7 69035.6 1758.25  29
   3  -4   7 67375.8 1691.31  33
   3  -4   7 68204.4 1631.61  30
   3  -4   7 67712.0 1777.98   7
   3  -4   7 68106.9 1837.70  11
   3  -4   7 68386.0 1591.82   6
   3  -4   8 59658.7 1590.78  29
   3  -4   8 58265.1 1523.22  15
   3  -4   8 59879.9 1552.63  33
   3  -4   8 57443.2 1579.18   7
   3  -4   8 60683.6 1449.62  30
   3  -4   8 58486.0 1664.64  11
   3  -4   9 25459.9 879.636  33
   3  -4   9 26309.6 848.390  15
   3  -4   9 26406.1 767.820  30
   3  -4   9 26761.4 904.069   7
   3  -4   9 28701.6 928.214  29
   3  -4   9 25279.7 950.903  11
   3  -4  10 20947.9 678.455  15
   3  -4  10 21161.2 783.352  11
   3  -4  10 22569.0 751.689  29
   3  -4  10 21939.5 725.143   7
   3  -4  11 2453.98 168.045  15
   3  -4  11 3058.13 199.276   7
  -3   4 -11 2842.56 215.697   8
   3  -4  11 2853.05 212.733  29
  -3   3  12 45116.5 1201.34  11
   3  -3 -12 42489.0 1103.64  20
   3  -3 -12 44693.2 1011.22  24
   3  -3 -11 62036.9 1430.08  21
   3  -3 -11 60503.3 1546.03  28
  -3   3  11 59501.0 1645.04  11
   3  -3 -11 62765.8 1533.09  20
   3  -3 -11 63900.4 1431.15  24
  -3   3  10 47208.0 1433.54  11
   3  -3 -10 45114.7 1218.23  21
   3  -3 -10 44079.2 1279.58  28
  -3   3   9 26480.2 1028.16  11
   3  -3  -9 26107.5 910.052  28
   3  -3  -9 25874.6 874.160  21
   3  -3  -9 26160.0 812.752   3
   3  -3  -9 25877.6 1891.24   1
  -3   3   8 39401.1 1286.09  11
   3  -3  -8 37664.8 1113.85  21
   3  -3  -8 38926.2 2246.00   1
   3  -3  -8 36858.3 1122.59  28
   3  -3  -8 37463.5 1060.24   3
  -3   3   7 74830.2 1918.61  11
   3  -3  -7 70054.6 1722.87  21
   3  -3  -7 71415.2 1682.38   3
   3  -3  -7 70657.5 1658.97  32
   3  -3  -7 72348.4 1736.70  28
   3  -3  -7 76840.1 3126.18   1
   3  -3  -6 122758. 3432.73  36
   3  -3  -6 123188. 2628.44  32
   3  -3  -6 124847. 3376.64  16
   3  -3  -6 124561. 2625.84   3
   3  -3  -6 131316. 2671.35  28
   3  -3  -6 123747. 2661.07  21
   3  -3  -6 130085. 4113.83   1
   3  -3  -6 129342. 2659.83  19
   3  -3  -5 27273.3 812.744  21
   3  -3  -5 26108.0 743.425  40
   3  -3  -5 28429.2 799.230  24
   3  -3  -5 27740.4 813.600  32
   3  -3  -5 28107.7 1322.78  16
   3  -3  -5 28290.7 806.249  19
   3  -3  -5 27098.3 1328.26  36
   3  -3  -5 28581.8 809.315   3
   3  -3  -5 26645.4 795.418  28
   3  -3  -5 28112.0 1581.89   1
   3  -3  -4 120989. 3510.27   1
   3  -3  -4 121565. 2369.21  40
   3  -3  -4 119122. 2309.21  35
   3  -3  -4 110062. 2471.40  29
   3  -3  -4 121228. 3139.85  34
   3  -3  -4 117377. 3266.21  36
   3  -3  -4 112958. 3174.58  16
   3  -3  -4 113839. 2381.04   3
   3  -3  -4 115479. 2402.61  21
   3  -3  -3 96089.7 2883.47   1
   3  -3  -3 93911.8 2790.52  16
   3  -3  -3 98518.9 2880.06  36
   3  -3  -3 99759.9 1979.89  35
   3  -3  -3 95884.9 2724.49  34
   3  -3  -3 98592.1 2026.72  40
   3  -3  -2 1566.22 307.032  34
   3  -3  -2 1301.81 143.409  40
   3  -3  -2 1668.26 326.042  16
   3  -3  -2 1847.77 356.776  36
   3  -3  -2 1959.68 330.781   1
   3  -3  -2 1655.84 136.809  35
   3  -3  -1 139586. 2770.01  40
   3  -3  -1 143423. 3360.12   1
   3  -3  -1 147814. 3726.47  36
   3  -3  -1 150076. 3645.91  34
   3  -3  -1 141505. 2732.07  35
   3  -3  -1 132111. 3524.87  16
   3  -3   0 49264.3 1441.40   1
   3  -3   0 51564.1 1854.38  36
   3  -3   0 54718.8 1840.02  34
   3  -3   0 46764.8 1126.97  40
   3  -3   0 47558.0 1733.58  16
   3  -3   0 51840.0 1116.07  35
   3  -3   1 345927. 7251.50  34
   3  -3   1 337259. 7198.13  16
   3  -3   1 347760. 6323.17  40
   3  -3   1 350950. 7346.57  36
   3  -3   1 338973. 6279.58  35
   3  -3   2 71055.1 1559.12  40
   3  -3   2 76985.1 2317.68  34
   3  -3   2 73981.8 2260.12  16
   3  -3   2 73888.5 2328.93  36
  -3   3  -2 75534.8 2530.82  37
   3  -3   2 74875.4 1543.36  35
   3  -3   3 27448.8 1260.75  36
  -3   3  -3 25568.4 1288.59  37
   3  -3   3 25229.5 703.609  31
   3  -3   3 24376.4 738.480  15
   3  -3   3 26296.5 696.205  40
   3  -3   3 26254.9 678.312  35
   3  -3   3 24783.4 1173.20  16
   3  -3   3 25406.1 1222.35  34
   3  -3   3 25303.1 758.926  29
   3  -3   3 24469.5 721.144  30
   3  -3   3 24380.3 783.069   7
   3  -3   3 26482.1 691.228  33
   3  -3   3 22061.5 695.205  24
   3  -3   4 5389.63 303.410   6
   3  -3   4 5844.84 279.043  23
   3  -3   4 5968.77 298.432  22
   3  -3   4 6087.77 343.890  29
   3  -3   4 5757.81 331.591  15
   3  -3   4 6077.01 312.730  31
   3  -3   4 6037.57 302.463  33
   3  -3   4 6302.79 562.270  16
   3  -3   4 6343.06 594.668  36
   3  -3   4 6037.47 322.086  30
   3  -3   4 5987.49 280.189  40
   3  -3   4 5605.43 349.994   7
   3  -3   4 6064.01 320.199  24
   3  -3   4 6018.15 376.423  11
   3  -3   5 5057.81 260.088  23
   3  -3   5 4792.54 296.181   6
   3  -3   5 5048.52 279.252  22
   3  -3   5 5277.54 309.007  31
   3  -3   5 4291.59 307.758  29
   3  -3   5 5085.39 505.559  36
   3  -3   5 5390.23 306.651  33
   3  -3   5 5212.84 309.642  30
   3  -3   5 4717.77 335.312   7
   3  -3   5 4410.10 249.522  25
   3  -3   5 4735.68 317.843  15
   3  -3   5 4941.76 357.744  11
   3  -3   5 5171.01 507.946  16
   3  -3   6 109616. 2380.46   6
   3  -3   6 113458. 2319.76  22
   3  -3   6 111724. 2409.19  31
   3  -3   6 112448. 2423.69  33
   3  -3   6 109511. 2304.10  25
   3  -3   6 107668. 2545.28  11
   3  -3   6 114907. 2406.04  30
   3  -3   6 112333. 2504.49   7
   3  -3   6 110903. 2466.25  15
   3  -3   7 2953.96 253.049   6
   3  -3   7 3217.37 286.491  33
   3  -3   7 3288.22 276.406  31
   3  -3   7 3571.59 271.626  30
   3  -3   7 3010.56 315.032  11
   3  -3   7 3374.31 307.441   7
   3  -3   7 3152.68 237.728  25
   3  -3   7 3447.92 302.424  15
   3  -3   8 215817. 4254.06  30
   3  -3   8 222319. 4245.33   6
   3  -3   8 209500. 4364.59  15
   3  -3   8 210198. 4502.54  11
   3  -3   8 214158. 4377.22  33
   3  -3   8 216101. 4397.63   7
   3  -3   9 22340.2 831.631  33
   3  -3   9 22325.9 832.607  29
   3  -3   9 22618.6 716.677  30
   3  -3   9 21669.3 799.851  15
   3  -3   9 21884.3 806.712   7
   3  -3   9 21796.7 888.196  11
   3  -3  10 13276.9 589.816  29
   3  -3  10 14388.8 658.850  11
   3  -3  10 12990.9 556.470   7
   3  -3  10 13233.8 563.405  15
   3  -3  11 4443.57 274.872  15
   3  -3  11 4830.09 306.644  29
   3  -3  11 4403.60 267.024   7
   3  -3  11 5089.80 339.083  11
  -3   2  12 52609.4 1362.97  11
   3  -2 -12 49377.8 1245.74  20
   3  -2 -12 52527.6 1186.09  24
  -3   2  11 2706.02 302.227  11
   3  -2 -11 2746.82 207.296  21
   3  -2 -11 2562.91 251.235  20
   3  -2 -10 20247.7 763.633  20
   3  -2 -10 21900.8 742.527  21
  -3   2  10 21669.1 897.528  11
   3  -2 -10 22232.2 813.644  28
  -3   2   9 137505. 3094.82  11
   3  -2  -9 141511. 4792.73   1
   3  -2  -9 133045. 2842.92  21
  -3   2   8 4339.74 385.084  11
   3  -2  -8 3890.79 307.938  21
   3  -2  -8 4538.38 293.060   3
   3  -2  -8 4866.89 790.012   1
   3  -2  -8 3810.23 312.597  28
  -3   2   7 272081. 5373.94  11
   3  -2  -7 264679. 5161.05  21
   3  -2  -7 265217. 5096.65   3
   3  -2  -7 273887. 7009.14   1
   3  -2  -7 264552. 5177.89  28
   3  -2  -6 7060.07 367.957  21
   3  -2  -6 6691.51 344.121  32
   3  -2  -6 7345.81 353.952   3
   3  -2  -6 7526.55 376.722  28
   3  -2  -6 6836.87 810.369   1
   3  -2  -5 57947.2 1916.09  16
   3  -2  -5 61166.7 1330.34  40
   3  -2  -5 61018.5 1980.49  36
   3  -2  -5 58782.4 1411.25  21
   3  -2  -5 64317.7 1901.25  34
   3  -2  -5 62391.3 1412.30  19
   3  -2  -5 59960.2 1393.07   3
   3  -2  -5 62499.3 1419.27  28
   3  -2  -5 63066.7 2385.87   1
   3  -2  -5 62599.3 1288.00  35
   3  -2  -4 1118.21 247.950  36
   3  -2  -4 1091.76 103.954  35
   3  -2  -4 1146.39 268.253  16
   3  -2  -4 1030.81 226.649  34
   3  -2  -4 1112.97 120.117  40
   3  -2  -4 1219.88 319.331   1
   3  -2  -3 150686. 3591.39  36
   3  -2  -3 141005. 3486.46  16
   3  -2  -3 142519. 2735.49  35
   3  -2  -3 148939. 3475.71  34
   3  -2  -3 143575. 2773.61  40
   3  -2  -3 138953. 3619.70   1
   3  -2  -2 184118. 4130.41   1
   3  -2  -2 185005. 3392.95  40
   3  -2  -2 173110. 4092.94  16
   3  -2  -2 171227. 3345.63  35
   3  -2  -2 187980. 4220.87  36
   3  -2  -2 183488. 4107.96  34
   3  -2  -1 64237.8 1960.99  36
   3  -2  -1 63803.7 1317.12  40
   3  -2  -1 60481.9 1284.91  35
   3  -2  -1 60417.9 1875.52  34
   3  -2  -1 56918.6 1840.67  16
   3  -2  -1 59100.1 1720.95   1
   3  -2   0 400217. 7393.66  40
   3  -2   0 408177. 8191.86  34
   3  -2   0 376453. 8159.40  36
   3  -2   0 422616. 7389.16  35
   3  -2   0 382687. 8112.52  16
   3  -2   0 421099. 7768.51   1
   3  -2   1 8202.04 309.242  40
   3  -2   1 7925.98 294.170  35
   3  -2   1 7196.12 566.485  34
   3  -2   1 8186.31 590.197  16
   3  -2   1 8480.70 339.194   1
   3  -2   1 8109.03 607.575  36
   3  -2   2 157451. 3728.82  36
   3  -2   2 153429. 2963.31  40
   3  -2   2 155531. 3649.89  16
   3  -2   2 160313. 3705.09  34
   3  -2   2 155720. 2945.78  35
   3  -2   3 22131.5 597.991  33
   3  -2   3 21885.3 594.387  40
  -3   2  -3 23144.1 1061.28  37
   3  -2   3 22585.1 585.088  35
   3  -2   3 21705.5 996.980  16
   3  -2   3 23318.1 1050.13  34
   3  -2   3 22822.3 1052.06  36
   3  -2   4 78442.3 1663.88  33
   3  -2   4 79938.1 2271.13  36
   3  -2   4 77064.7 1599.52  35
   3  -2   4 78128.9 1608.53  40
   3  -2   4 81892.6 2310.97  34
   3  -2   4 79330.4 2215.42  16
   3  -2   5 134341. 2844.80  11
   3  -2   5 136433. 2741.92   6
   3  -2   5 140716. 2727.46  33
   3  -2   5 133818. 2684.03  22
   3  -2   5 137710. 2809.00   7
   3  -2   5 127465. 2694.97  24
   3  -2   5 129933. 2770.55  15
   3  -2   5 130194. 2709.79  31
   3  -2   5 144748. 3314.41  16
   3  -2   5 133794. 2671.95  25
   3  -2   5 133617. 2737.13  30
   3  -2   6 17903.6 625.196   6
   3  -2   6 17848.5 587.983  22
   3  -2   6 18904.0 645.616  33
   3  -2   6 17584.5 704.752  11
   3  -2   6 17364.0 660.726  15
   3  -2   6 16906.3 607.486  31
   3  -2   6 17983.6 663.734   7
   3  -2   6 17872.3 590.397  25
   3  -2   6 17005.9 616.482  30
   3  -2   7 74506.8 1723.87  31
   3  -2   7 71869.8 1709.74   6
   3  -2   7 75026.4 1644.67  22
   3  -2   7 74945.8 1768.01  33
   3  -2   7 70314.4 1777.38  15
   3  -2   7 72496.7 1706.28  30
   3  -2   7 73557.5 1767.73   7
   3  -2   7 73061.4 1671.63  25
   3  -2   7 70978.5 1853.35  11
   3  -2   8 33325.1 982.724   6
   3  -2   8 33110.7 1052.02  33
   3  -2   8 31896.5 1045.42  15
   3  -2   8 32318.0 963.032  30
   3  -2   8 33873.5 1037.32   7
   3  -2   8 33260.8 960.356  25
   3  -2   8 33748.7 1130.83  11
   3  -2   9 104662. 2277.35   6
   3  -2   9 98883.8 2383.94  15
   3  -2   9 102957. 2423.57  33
   3  -2   9 104942. 2264.11  30
   3  -2   9 105598. 2355.99   7
   3  -2   9 103492. 2512.02  11
   3  -2  10 12963.4 499.451   6
   3  -2  10 12198.1 585.201  15
   3  -2  10 12704.0 552.498   7
   3  -2  10 13526.5 665.014  11
   3  -2  11 29624.2 906.732  15
   3  -2  11 30182.4 927.262  29
   3  -2  11 29611.5 853.451   7
   3  -2  11 30313.6 992.884  11
   3  -2  12 40588.3 1034.84  29
   3  -2  12 40198.3 997.198  15
   3  -2  12 41254.9 1083.43  11
  -3   1  12 447.322 143.000  11
   3  -1 -12 485.181 112.400  20
  -3   1  12 580.213 102.834   7
   3  -1 -11 10275.1 487.744  20
  -3   1  11 10551.6 570.705  11
  -3   1  10 16244.0 760.373  11
   3  -1 -10 17068.5 615.409  21
   3  -1 -10 15282.7 641.834  20
  -3   1   9 117127. 2755.41  11
   3  -1  -9 117613. 2531.49  21
   3  -1  -9 113100. 2581.11  28
  -3   1   8 165756. 3566.23  11
   3  -1  -8 162052. 3348.65  21
   3  -1  -8 166433. 5123.48   1
   3  -1  -8 161096. 3384.27  28
  -3   1   7 111163. 2535.49  11
   3  -1  -7 115194. 2409.18  28
   3  -1  -7 109441. 2373.74  21
   3  -1  -7 107847. 2298.52   3
   3  -1  -7 109178. 3746.91   1
   3  -1  -6 114474. 2365.46   3
  -3   1   6 116710. 2559.14  11
   3  -1  -6 113957. 2414.86  21
   3  -1  -6 117125. 3657.68   1
   3  -1  -6 118108. 2431.04  28
   3  -1  -5 14748.9 725.719  34
   3  -1  -5 15974.2 1079.78   1
   3  -1  -4 71748.2 2054.45  36
   3  -1  -4 70432.8 2022.33  16
   3  -1  -4 72291.5 1445.28  35
   3  -1  -4 73424.9 1986.02  34
   3  -1  -4 72797.8 2356.63   1
   3  -1  -4 71017.2 1469.15  40
   3  -1  -3 168115. 3730.23  36
   3  -1  -3 155834. 3000.54  35
   3  -1  -3 164818. 3028.51  40
   3  -1  -3 162547. 3888.86   1
   3  -1  -3 165429. 3643.93  34
   3  -1  -2 226527. 4824.28  34
   3  -1  -2 229494. 4175.05  39
   3  -1  -2 221307. 4173.36  35
   3  -1  -2 237682. 4905.10  36
   3  -1  -2 220561. 4806.75  16
   3  -1  -2 228711. 4187.35  40
   3  -1  -2 227829. 4884.40   1
   3  -1  -1 21127.1 545.777  40
   3  -1  -1 21393.7 541.685  39
   3  -1  -1 22222.4 950.674  36
   3  -1  -1 20448.2 904.139  16
   3  -1  -1 21420.5 547.171  35
   3  -1  -1 21730.1 860.010   1
   3  -1  -1 21178.4 932.809  34
   3  -1   0 328328. 5828.06  35
   3  -1   0 319796. 5818.18  39
   3  -1   0 301988. 6461.42  34
   3  -1   0 300621. 6457.64  36
   3  -1   0 321894. 5823.14  40
   3  -1   0 320113. 6138.50   1
   3  -1   0 319700. 6457.48  16
   3  -1   1 74401.8 1532.40  40
   3  -1   1 77985.1 1541.15  35
   3  -1   1 77044.2 2057.69  16
   3  -1   1 77627.8 1536.81  39
   3  -1   1 72784.0 2059.54  36
   3  -1   1 78292.8 2108.02  34
   3  -1   2 3585.85 179.175  35
   3  -1   2 3289.29 344.698  16
   3  -1   2 3593.64 178.198  39
   3  -1   2 3208.50 347.005  34
   3  -1   2 3908.49 188.600  40
  -3   1  -3 173099. 3686.03  37
   3  -1   3 169607. 3177.88  35
   3  -1   3 168415. 3197.68  33
   3  -1   3 172630. 3774.86  16
   3  -1   3 166745. 3182.66  40
   3  -1   3 178104. 3859.36  34
   3  -1   3 179664. 3865.84  36
   3  -1   4 150120. 2848.31  40
   3  -1   4 157904. 3513.13  36
   3  -1   4 149399. 2844.72  35
   3  -1   4 152829. 3493.16  34
   3  -1   4 150394. 2916.23  33
   3  -1   4 150986. 3428.72  16
   3  -1   5 124155. 3055.27  34
   3  -1   5 128687. 2569.63  33
   3  -1   6 16620.7 596.168   6
   3  -1   6 16721.5 564.831  22
   3  -1   6 18229.6 614.525  33
   3  -1   6 16835.6 578.492  31
   3  -1   6 17505.7 605.309  30
   3  -1   6 17098.8 606.759   7
   3  -1   6 17995.4 587.634  25
   3  -1   6 16373.0 651.698  11
   3  -1   7 79714.3 1828.45  25
   3  -1   7 82492.8 1873.01   6
   3  -1   7 84710.7 1882.09   7
   3  -1   7 80469.3 1799.91  22
   3  -1   7 78479.3 1819.36  31
   3  -1   7 84552.0 1870.39  30
   3  -1   7 84162.9 1906.09  33
   3  -1   7 81175.6 1990.96  11
   3  -1   8 13598.7 575.747   6
   3  -1   8 14192.0 532.846  22
   3  -1   8 15170.4 641.367  33
   3  -1   8 14405.2 574.647  30
   3  -1   8 14342.0 583.110   7
   3  -1   8 14357.5 571.537  25
   3  -1   8 14110.1 671.982  11
   3  -1   8 15317.8 569.689  31
   3  -1   9 13338.7 573.562   6
   3  -1   9 13285.3 550.389  30
   3  -1   9 13660.7 642.554  33
   3  -1   9 13841.8 579.566   7
   3  -1   9 13823.3 583.670  25
   3  -1   9 13680.6 679.208  11
   3  -1  10 82938.8 1925.49   6
   3  -1  10 85082.2 2147.62  11
   3  -1  10 79697.0 2035.64  15
   3  -1  10 87291.6 1887.99  30
   3  -1  10 83151.5 1924.81   7
   3  -1  11 161.282 148.724  11
   3  -1  11 459.300 118.342   6
   3  -1  11 206.340 134.097  15
   3  -1  11 417.554 116.850   7
   3  -1  12 89516.2 1989.00  15
   3  -1  12 91059.4 2066.56  11
   3   0 -12 16296.5 552.588  20
  -3   0  12 16878.9 641.504  11
  -3   0  12 15813.4 514.459   7
  -3   0  11 9358.86 522.360  11
   3   0 -11 8256.75 425.670  20
  -3   0  10 53890.9 1551.04  11
   3   0 -10 49858.0 1369.59  20
   3   0 -10 54182.0 1309.86  21
  -3   0   9 59326.0 1639.40  11
   3   0  -9 57588.2 1432.61  21
   3   0  -9 53635.6 1442.61  20
   3   0  -9 57052.5 1496.61  28
  -3   0   8 176280. 3712.61  11
   3   0  -8 172072. 3499.54  21
   3   0  -8 170384. 3539.13  28
  -3   0   7 3675.15 315.929  11
   3   0  -7 3898.73 273.996  21
   3   0  -7 3362.47 261.674  28
  -3   0   6 185858. 3788.29  11
   3   0  -6 188678. 3663.68  21
   3   0  -6 186511. 3676.80  28
   3   0  -6 183450. 4978.75   1
   3   0  -5 168858. 3591.42  34
   3   0  -5 168829. 4422.61   1
   3   0  -4 80.1447 89.4518  34
   3   0  -4 159.848 174.126   1
   3   0  -3 461582. 8964.23  34
   3   0  -3 446437. 9261.86   1
   3   0  -2 19373.7 844.873  34
   3   0  -2 20083.0 892.501   1
   3   0  -2 18225.3 815.904  36
   3   0  -2 17787.8 793.562  16
   3   0  -1 200470. 4325.28  34
   3   0  -1 197523. 4194.34   1
   3   0  -1 196007. 4240.00  16
   3   0   0 4810.69 390.600  16
   3   0   0 4853.29 420.597  34
   3   0   0 5343.71 414.233  36
   3   0   1 226936. 4625.34  36
   3   0   1 222538. 4668.41  34
   3   0   1 211392. 4539.48  16
   3   0   2 188924. 4066.57  36
   3   0   2 189377. 4115.21  34
   3   0   2 189825. 4022.78  16
   3   0   3 9871.18 590.284  34
   3   0   3 9640.33 549.973  16
   3   0   4 567873. 10167.6  33
   3   0   4 552176. 10715.3  34
   3   0   5 10913.2 609.587  34
   3   0   5 12014.2 435.856  33
   3   0   6 189208. 3741.16   6
   3   0   6 191261. 3727.23  17
   3   0   6 194694. 3744.29  33
   3   0   6 187744. 3701.87  25
   3   0   7 3524.63 268.479   6
   3   0   7 3197.30 234.028  22
   3   0   7 3455.19 262.887  17
   3   0   7 3701.59 279.367  33
   3   0   7 3648.92 251.321   7
   3   0   7 3422.41 239.527  31
   3   0   7 3510.44 262.005  30
   3   0   7 3673.32 256.218  25
   3   0   7 3652.08 303.805  11
   3   0   8 15296.2 600.013  30
   3   0   8 15325.5 567.312  22
   3   0   8 16082.5 656.755  33
   3   0   8 15457.1 599.066  25
   3   0   8 15051.6 572.642   7
   3   0   8 15229.3 549.529  31
   3   0   8 16084.3 623.294   6
   3   0   8 14659.9 675.889  11
   3   0   9 25747.0 866.508   6
   3   0   9 25841.6 793.201  22
   3   0   9 27216.1 942.341  33
   3   0   9 25951.3 851.287  25
   3   0   9 24647.2 956.851  11
   3   0   9 24676.0 819.486  30
   3   0   9 25087.8 799.991   7
   3   0  10 5864.51 373.761   6
   3   0  10 5236.01 327.084  30
   3   0  10 5532.76 334.817   7
   3   0  10 5082.93 353.305  25
   3   0  10 5799.12 442.393  11
   3   0  11 45887.8 1216.00   6
   3   0  11 45279.4 1152.09   7
   3   0  11 46383.1 1382.03  11
   3   0  12 16348.2 541.036   6
   3   0  12 15245.8 620.937  15
   3   0  12 16491.1 670.779  11
   3   0  13 70255.5 1546.11  15
   3   0  13 69740.5 1524.83  29
   3   0  13 71070.6 1588.97  11
  -3  -1  12 21281.5 706.166  11
   3   1 -12 20178.2 601.087  20
   3   1 -11 72179.8 1687.03  20
  -3  -1  11 75521.0 1861.67  11
  -3  -1  10 20471.7 836.583  11
   3   1 -10 19908.0 716.436  20
  -3  -1   9 134583. 3042.95  11
   3   1  -9 129103. 2837.64  20
   3   1  -9 139385. 2814.32  21
  -3  -1   9 133306. 2839.30  33
  -3  -1   8 6548.23 450.138  11
   3   1  -8 7486.35 391.085  21
  -3  -1   8 7568.15 389.999  33
   3   1  -8 6877.38 386.228  20
  -3  -1   7 95342.1 2037.61  33
  -3  -1   7 93186.6 2196.87  11
   3   1  -7 95216.8 2091.31  28
   3   1  -7 92187.6 2050.35  21
   3   1  -7 95084.9 2067.35  20
   3   1  -6 10061.1 427.044  28
   3   1  -6 8638.86 392.501  21
  -3  -1   6 9886.12 395.107  33
  -3  -1   6 10165.3 482.756  11
  -3  -1   5 156384. 3020.26  33
   3   1  -4 212130. 4418.92  34
   3   1  -3 261137. 5352.91  34
   3   1  -2 289350. 5895.77  34
   3   1  -1 1369.67 252.290  34
   3   1   0 3017.57 339.685  34
   3   1   1 29314.2 1108.65  34
   3   1   2 235603. 4969.36  34
   3   1   3 70780.5 1953.51  34
  -3  -1  -3 70166.6 1570.35   1
   3   1   4 226099. 4641.21  34
  -3  -1  -4 216381. 4128.66   1
   3   1   4 216425. 4092.87  33
   3   1   5 96820.7 2038.33  33
   3   1   5 101583. 2431.78  34
   3   1   6 20487.8 660.866  33
   3   1   7 132495. 2749.62   6
   3   1   7 128298. 2815.73  11
   3   1   7 133437. 2759.87  17
   3   1   7 130349. 2666.73  18
   3   1   7 131607. 2771.12  33
   3   1   7 132147. 2702.66  25
   3   1   8 28510.7 985.091  11
   3   1   8 28013.0 901.930   6
   3   1   8 30763.5 944.157  17
   3   1   8 30626.3 896.392  25
   3   1   9 115955. 2700.52  11
   3   1   9 115384. 2479.32  22
   3   1   9 117342. 2573.27   6
   3   1   9 110737. 2499.92  30
   3   1   9 119542. 2531.34  25
   3   1  10 24710.2 861.859   6
   3   1  10 23184.8 765.909  22
   3   1  10 25318.0 816.730  30
   3   1  10 25772.5 850.583  25
   3   1  10 24011.7 949.918  11
   3   1  11 24878.4 840.585   6
   3   1  11 24990.4 954.308  11
   3   1  12 3882.21 274.601   6
   3   1  12 4401.53 352.285  11
   3   1  13 4243.09 276.303  15
   3   1  13 4173.71 283.159  11
  -3  -2  12 5820.29 317.131   4
   3   2 -12 5490.23 272.240   2
  -3  -2  12 5390.08 313.142  11
  -3  -2  12 5451.14 278.146   7
   3   2 -11 70221.2 1576.61  20
  -3  -2  11 67437.3 1627.44   7
  -3  -2  11 69912.1 1730.95  11
   3   2 -10 69198.9 1631.98  20
  -3  -2  10 67685.6 1667.30  33
  -3  -2  10 70411.0 1809.62  11
  -3  -2   9 7951.59 424.683  33
   3   2  -9 7666.35 381.916  21
   3   2  -9 6988.92 409.210   8
   3   2  -9 7083.50 393.901  20
  -3  -2   9 6760.07 462.983  11
  -3  -2   8 1897.32 262.135  11
   3   2  -8 1848.52 197.421  21
   3   2  -8 2131.10 240.584   8
  -3  -2   8 1991.21 214.599  33
   3   2  -8 1797.74 200.899  20
  -3  -2   7 14616.0 642.226  11
   3   2  -7 15571.0 567.224  21
   3   2  -7 15205.4 569.941  20
  -3  -2   7 15796.5 585.937  33
   3   2  -7 14286.5 585.696   8
  -3  -2   6 103055. 2297.22  11
   3   2  -6 101185. 2165.59  21
   3   2  -6 103484. 2174.86  20
   3   2  -6 99880.2 2208.61   8
  -3  -2   6 106937. 2190.48  33
   3   2  -5 14774.4 496.980  20
  -3  -2   5 13823.9 485.686  33
   3   2  -4 457154. 8366.05  34
  -3  -2   4 421629. 7818.51  33
   3   2  -3 7784.91 688.967  37
   3   2  -3 7733.89 532.498  34
   3   2  -2 112413. 2834.84  34
   3   2  -2 119910. 3134.96  37
   3   2  -1 29782.9 1170.64  34
   3   2  -1 31492.7 1269.82  37
   3   2   0 10176.1 654.521  34
   3   2   0 11690.9 677.855  37
   3   2   1 470066. 9436.62  34
   3   2   1 495763. 9303.69  37
   3   2   2 329320. 6297.73  37
   3   2   2 311844. 6592.31  34
   3   2   3 66446.1 1959.52  34
   3   2   4 9432.43 619.149  34
  -3  -2  -4 10502.3 580.572   1
   3   2   5 116731. 2907.59  34
  -3  -2  -5 124892. 2881.65   1
  -3  -2  -6 66283.6 1908.40   1
   3   2   6 66255.5 1794.47  34
   3   2   7 2054.40 203.427   6
   3   2   7 1961.43 207.296  17
   3   2   7 1677.10 168.508  18
   3   2   7 2150.83 194.437  25
   3   2   8 242877. 4929.76  11
   3   2   8 248820. 4861.98  17
   3   2   8 246673. 4825.65   6
   3   2   8 245395. 4752.05  25
   3   2   9 8394.36 515.921  11
   3   2   9 8489.32 429.405  25
   3   2   9 8019.24 456.413   6
   3   2   9 8287.00 470.439  17
   3   2  10 53461.5 1557.91  11
   3   2  10 55772.0 1470.89   6
   3   2  10 52093.2 1386.80  30
   3   2  10 52897.8 1390.86  25
   3   2  11 1595.92 252.423  11
   3   2  11 1495.55 178.818  22
   3   2  11 1605.89 219.358   6
   3   2  12 13366.0 548.844   6
   3   2  12 12432.8 602.937  11
   3   2  13 21547.0 645.178   6
   3   2  13 22936.1 746.740  11
  -3  -3  11 455.657 138.052   4
  -3  -3  11 543.437 134.514  11
   3   3 -11 533.885 108.263   2
  -3  -3  11 517.717 137.330   7
   3   3 -10 113428. 2358.60  20
  -3  -3  10 110559. 2452.46  33
   3   3 -10 108864. 2428.52   8
  -3  -3  10 115829. 2577.33  11
  -3  -3   9 48412.3 1389.85  11
  -3  -3   9 47211.5 1282.89  33
   3   3  -9 44876.9 1278.88   8
   3   3  -9 45503.8 1199.68  20
   3   3  -8 40618.3 1077.10  21
   3   3  -8 38816.5 1153.65   8
   3   3  -8 40552.5 1090.83  20
  -3  -3   8 42869.4 1160.76  33
   3   3  -7 92910.6 2050.56  21
   3   3  -7 91927.8 2051.32  20
  -3  -3   7 97268.6 2129.72  33
   3   3  -7 93044.6 2135.34   8
  -3  -3   7 93908.8 2214.22  11
  -3  -3   6 1916.64 216.200  11
   3   3  -6 1749.43 175.690  20
   3   3  -6 1177.34 147.682  21
  -3  -3   6 1630.95 187.696  33
   3   3  -6 1550.82 190.013   8
   3   3  -5 92249.6 1977.72  21
  -3  -3   5 95063.6 2021.49  33
   3   3  -5 95994.3 1986.60  20
   3   3  -5 92371.4 2034.89   8
   3   3  -4 6315.53 493.494  34
   3   3  -4 6295.38 688.730  37
   3   3  -3 273917. 6259.52  37
   3   3  -3 266539. 5746.10  34
   3   3  -2 601.371 270.734  37
   3   3  -1 231562. 5255.21  37
   3   3   0 214083. 4815.89  37
   3   3   1 66028.9 1944.82  37
   3   3   2 425878. 8312.04  37
   3   3   3 17534.5 748.274  37
   3   3   4 127769. 2759.16  37
  -3  -3  -4 135942. 3261.88   1
   3   3   5 2349.09 343.897  34
  -3  -3  -5 1627.63 296.360   1
   3   3   6 180355. 4217.30  34
  -3  -3  -6 194261. 4493.36   1
   3   3   7 98742.8 2068.59  18
   3   3   7 94475.0 2152.46  17
   3   3   7 97319.1 2064.98  25
   3   3   8 149661. 3233.51  11
   3   3   8 152391. 3182.75  17
   3   3   8 150730. 3056.25  25
   3   3   9 175224. 3816.71  11
   3   3   9 179982. 3709.04   6
   3   3   9 177679. 3737.58  17
   3   3   9 184549. 3625.01  25
   3   3  10 3121.26 326.010  11
   3   3  10 2873.43 296.281  17
   3   3  10 2118.34 231.169  25
   3   3  11 62003.3 1719.51  11
   3   3  11 63528.0 1625.97   6
   3   3  11 63147.8 1535.85  30
   3   3  12 19096.6 767.741  11
   3   3  12 18597.8 608.341  22
   3   3  12 19536.9 702.744   6
   3   3  13 28539.2 810.938   6
   3   3  13 28946.4 885.510  11
   3   4 -11 21861.2 590.112   2
  -3  -4  11 22341.8 723.009  11
  -3  -4  11 22940.4 712.359   7
  -3  -4  10 14040.0 578.922  33
   3   4 -10 13935.6 505.927   2
  -3  -4  10 14259.5 605.569   7
   3   4 -10 14160.0 578.608   8
  -3  -4  10 14064.2 611.442  11
  -3  -4  10 13263.2 598.866   4
  -3  -4   9 101637. 2277.57  33
   3   4  -9 94839.6 2267.36   8
  -3  -4   9 101700. 2351.92  11
   3   4  -8 3119.89 243.436  20
   3   4  -8 3130.21 303.548   8
  -3  -4   8 2751.42 272.965  33
  -3  -4   8 3128.70 311.935  11
  -3  -4   7 202804. 4088.39  33
   3   4  -7 203814. 4115.11   8
   3   4  -7 197968. 3955.46  20
  -3  -4   7 201641. 4162.68  11
   3   4  -6 78687.6 1790.74  21
   3   4  -6 79268.4 1780.70  20
  -3  -4   6 80957.6 1877.85  33
   3   4  -6 82770.4 1904.73   8
  -3  -4   6 80638.9 1935.39  11
   3   4  -5 82053.6 1826.46  21
   3   4  -5 85499.8 1914.25   8
   3   4  -5 85894.6 3126.64  37
  -3  -4   5 86205.3 1908.93  33
   3   4  -5 82924.2 1822.57  20
  -3  -4   5 85934.1 1956.55  11
   3   4  -4 25065.2 1157.75  34
  -3  -4   4 26993.6 1103.26  38
   3   4  -4 27199.6 1561.16  37
   3   4  -4 26145.4 778.052   8
   3   4  -3 5705.10 671.401  37
   3   4  -3 5864.39 264.440  39
   3   4  -2 97394.2 3063.61  37
   3   4  -2 98923.3 1995.15  39
   3   4  -1 3022.89 192.911  39
   3   4  -1 3099.89 473.126  37
   3   4   0 596763. 11886.0  37
   3   4   1 52075.0 1833.72  37
   3   4   2 213343. 4827.34  37
   3   4   3 91675.9 2472.53  37
   3   4   4 10579.3 638.263  37
   3   4   4 11037.0 382.956  39
   3   4   5 160762. 3142.99  39
   3   4   5 173821. 3613.56  37
  -3  -4  -5 166567. 4170.33   1
   3   4   6 10367.3 762.777  34
  -3  -4  -6 11098.4 858.523   1
   3   4   7 116678. 2598.37  11
   3   4   7 118348. 2559.09  17
  -3  -4  -7 127370. 3612.77   1
   3   4   7 117205. 2439.68  18
   3   4   7 118783. 2426.92  25
  -3  -4  -7 122096. 2509.54   9
   3   4   8 8317.65 477.006  11
   3   4   8 7850.81 433.420  17
   3   4   8 7722.39 370.228  25
  -3  -4  -8 9390.69 872.841   1
  -3  -4  -8 7761.56 408.341   9
  -3  -4  -8 8322.97 395.473  19
   3   4   9 137305. 3146.37  11
  -3  -4  -9 150301. 2964.28  19
  -3  -4  -9 147933. 3022.12   9
   3   4   9 139119. 3070.28  17
   3   4   9 139691. 2934.90  25
   3   4  10 14399.1 687.620  11
   3   4  10 14062.0 625.009   6
   3   4  10 15382.3 662.917  17
  -3  -4 -10 15805.2 585.167  28
   3   4  11 11468.2 555.047   6
   3   4  11 11718.8 614.922  11
   3   4  12 123916. 2734.64  11
   3   4  12 119075. 2613.48   6
   3   4  13 1117.55 177.116  11
   3   4  13 996.562 144.866   6
  -3  -5  10 24065.4 796.755  33
   3   5 -10 26097.7 811.949   8
  -3  -5  10 25827.4 830.437   7
  -3  -5  10 26617.7 835.484  11
  -3  -5   9 24892.4 841.312  33
   3   5  -9 23461.1 706.138   2
  -3  -5   9 23661.6 854.336   7
  -3  -5   9 23777.6 853.956   4
  -3  -5   9 24654.1 861.441  11
   3   5  -9 25114.0 858.568   8
  -3  -5   8 88282.3 2096.28  33
   3   5  -8 88597.7 2124.29   8
   3   5  -8 87097.6 1943.78   2
  -3  -5   8 87212.5 2152.54   4
  -3  -5   8 89553.7 2136.43   7
  -3  -5   8 89583.8 2152.81  11
  -3  -5   7 11598.5 561.856  33
   3   5  -7 10985.2 553.856   8
   3   5  -7 10471.5 465.978   2
  -3  -5   7 11706.7 582.051  11
   3   5  -6 116054. 2597.92   8
  -3  -5   6 117116. 2613.75  33
  -3  -5   6 119846. 2654.82  11
   3   5  -5 15764.2 553.156  20
   3   5  -5 15363.9 1287.30  37
  -3  -5   5 15597.0 626.784  33
   3   5  -5 15474.8 616.167   8
  -3  -5   5 15903.1 640.806  11
   3   5  -4 42418.4 1039.61  20
   3   5  -4 40162.1 1668.97  34
  -3  -5   4 42945.8 1548.70  38
  -3  -5   4 44387.4 1626.68  36
   3   5  -4 41169.2 1105.02   8
   3   5  -4 39705.6 2076.07  37
  -3  -5   4 39459.7 1114.45  11
  -3  -5   3 22861.6 1147.13  38
   3   5  -3 21918.2 1448.47  37
  -3  -5   3 22833.4 653.972  40
   3   5  -3 23213.5 666.947  39
   3   5  -3 23940.5 723.471   8
   3   5  -2 2986.99 211.212  39
   3   5  -2 2488.89 514.369  37
   3   5  -1 72134.9 2640.96  37
   3   5   0 20064.3 1235.20  37
   3   5   1 193725. 4852.27  37
   3   5   2 32593.6 1495.65  37
   3   5   3 56502.5 1994.84  37
   3   5   4 168851. 4120.52  37
   3   5   5 32207.3 1329.88  37
  -3  -5  -5 33308.2 1581.27   1
   3   5   5 32557.2 836.383  39
  -3  -5  -6 218566. 4274.31   9
  -3  -5  -6 222434. 5055.56  38
   3   5   6 222866. 4171.36  39
  -3  -5  -6 219959. 4148.35  40
   3   5   6 217082. 4182.92  18
  -3  -5  -6 221797. 5534.15   1
   3   5   7 2881.19 268.771  11
  -3  -5  -7 2461.54 357.734  38
   3   5   7 2332.05 199.918  18
  -3  -5  -7 2628.25 221.192  19
  -3  -5  -7 2734.37 239.823   9
  -3  -5  -7 2266.99 359.715  36
   3   5   7 2575.65 409.917  34
   3   5   7 2530.07 240.092  17
  -3  -5  -7 3083.95 523.635   1
   3   5   7 2388.39 188.872  25
   3   5   8 45930.1 1315.45  11
  -3  -5  -8 47342.4 1252.41   9
   3   5   8 45876.5 1257.30  17
   3   5   8 44885.9 1132.33  25
  -3  -5  -8 46177.4 1204.81  19
  -3  -5  -9 218.300 117.666   9
  -3  -5  -9 234.444 113.532  19
   3   5   9 329.474 146.813  11
   3   5   9 250.861 118.378  17
   3   5   9 115.472 76.3285  25
   3   5  10 20169.0 830.223  11
  -3  -5 -10 20408.0 748.204   9
   3   5  10 20707.7 774.014  17
   3   5  10 20332.7 675.931  25
   3   5  11 35606.9 1108.06   6
   3   5  11 36767.5 1187.64  11
  -3  -5 -11 38732.5 1082.03   9
  -3  -5 -11 39468.0 1055.67  28
   3   5  12 49062.6 1352.81  11
   3   5  12 47086.9 1269.30   6
   3   5  13 95719.7 2055.04  11
   3   5  13 89426.3 1865.01  22
   3   5  13 92316.3 1985.08   6
   3   6 -10 23485.4 724.527   8
  -3  -6  10 22822.9 721.413   7
  -3  -6  10 22760.2 725.565  33
  -3  -6  10 23590.6 716.858  11
  -3  -6   9 24961.9 711.479  29
   3   6  -9 28058.9 881.912   8
  -3  -6   9 25228.0 838.895  33
  -3  -6   9 28042.6 878.700   7
  -3  -6   9 24139.5 815.832   4
  -3  -6   9 26374.9 857.878  11
  -3  -6   8 48986.8 1384.77  33
  -3  -6   8 51527.5 1413.22  11
   3   6  -8 53087.1 1424.85   8
  -3  -6   8 52039.3 1408.99   7
  -3  -6   8 49597.0 1400.03   4
   3   6  -7 31675.7 873.374   2
  -3  -6   7 30588.0 1025.34  33
   3   6  -7 30462.1 1017.95   8
  -3  -6   7 31243.1 1013.56   7
  -3  -6   7 33675.9 1074.02  11
  -3  -6   7 29627.7 1036.20   4
   3   6  -6 23280.5 843.164   8
   3   6  -6 21322.9 699.667   2
  -3  -6   6 22157.6 840.991  33
  -3  -6   6 24642.3 850.415   7
  -3  -6   6 25370.6 896.722  11
  -3  -6   6 22035.6 858.429   4
   3   6  -5 108946. 2429.88   8
  -3  -6   5 109626. 2465.17  11
  -3  -6   5 107027. 2495.11   4
  -3  -6   5 109653. 2462.43  33
   3   6  -5 106564. 2274.29   2
   3   6  -5 105431. 3944.74  37
   3   6  -4 25421.4 750.033   2
   3   6  -4 24224.3 1710.59  37
   3   6  -4 26341.5 842.423   8
  -3  -6   4 26236.8 865.945  11
  -3  -6   4 26008.2 897.676   4
   3   6  -3 92596.2 3518.26  37
  -3  -6   3 99038.2 2930.59  38
   3   6  -3 91230.6 1981.67   2
   3   6  -3 96062.2 2038.42  39
  -3  -6   3 97694.8 2011.58  40
   3   6  -3 95992.4 2096.46   8
  -3  -6   3 96136.6 2994.11  36
  -3  -6   3 90898.1 2102.63  11
  -3  -6   3 98184.9 2189.91   4
   3   6  -2 60231.6 2642.37  37
   3   6  -2 62171.5 1447.18   8
  -3  -6   2 60301.8 2224.53  38
  -3  -6   2 59308.6 1400.77  40
  -3  -6   2 62726.7 1530.77   4
   3   6  -1 17532.9 1322.69  37
  -3  -6   1 17578.9 1102.35  38
  -3  -6   1 18181.1 590.082  40
  -3  -6   0 50877.2 1211.97  40
  -3  -6   0 52051.6 1990.56  38
   3   6   0 49323.4 2239.24  37
   3   6   1 1595.11 420.012  37
   3   6   2 297795. 7015.76  37
   3   6   3 739.137 274.883  37
  -3  -6  -4 431146. 8043.05  40
   3   6   4 449147. 9376.55  37
  -3  -6  -5 81816.1 2610.58  38
   3   6   5 81366.7 2626.56  37
  -3  -6  -5 80008.7 1809.09   9
  -3  -6  -5 84812.2 1749.71  40
  -3  -6  -5 75459.3 2782.22   1
  -3  -6  -5 77507.7 1809.61   4
  -3  -6  -6 48632.2 2182.97   1
  -3  -6  -6 48332.4 1165.44  40
  -3  -6  -6 46558.7 1872.94  38
  -3  -6  -6 49116.6 1273.46   4
   3   6   6 52449.8 1922.49  37
   3   6   6 50253.0 1187.00  39
  -3  -6  -6 51622.3 1277.00   9
   3   6   6 48047.5 1158.67  18
  -3  -6  -6 48972.6 1250.03  26
  -3  -6  -7 91778.5 2887.30  36
   3   6   7 88230.4 1971.92  18
  -3  -6  -7 91387.5 2086.12   9
  -3  -6  -7 96968.2 1963.36  40
  -3  -6  -7 96563.2 2099.22  26
  -3  -6  -7 91680.7 2807.28  38
  -3  -6  -7 88426.8 3253.83   1
  -3  -6  -8 418.021 130.470   9
   3   6   8 636.018 175.772  11
  -3  -6  -8 585.800 336.055   1
  -3  -6  -8 543.583 126.563  19
   3   6   8 343.950 86.1431  25
   3   6   8 493.610 138.601  17
   3   6   9 96053.9 2166.50  17
  -3  -6  -9 95020.8 2182.96   9
  -3  -6  -9 94632.0 3546.84   1
  -3  -6  -9 94342.6 2112.12  19
   3   6   9 91398.8 2243.69  11
   3   6   9 92191.8 1989.50  25
  -3  -6 -10 2330.42 564.385   1
   3   6  10 1936.60 264.425  11
   3   6  10 1984.84 224.086  17
  -3  -6 -10 2261.79 219.361  19
  -3  -6 -10 1848.26 221.804   9
   3   6  11 101621. 2444.75  11
   3   6  11 106058. 2382.00   6
  -3  -6 -11 105432. 2356.18   9
  -3  -6 -11 110119. 2331.88  28
   3   6  12 479.237 153.559  11
   3   6  12 371.927 135.329   6
  -3  -6 -12 289.542 94.5996  28
   3   6  13 77820.7 1756.77  11
   3   6  13 77623.4 1715.35   6
  -3  -7   9 39746.8 1086.13  33
   3   7  -9 40629.9 1084.83   8
  -3  -7   9 39136.5 1052.44   7
  -3  -7   8 633.088 143.841   4
  -3  -7   8 541.693 144.309  11
   3   7  -8 501.722 163.653   8
  -3  -7   8 556.145 147.654  33
  -3  -7   8 884.029 168.116   7
  -3  -7   7 19974.3 765.924  11
  -3  -7   7 18365.4 708.066   7
   3   7  -7 17887.5 730.671   8
  -3  -7   7 18032.6 742.733  33
  -3  -7   7 17696.2 724.255   4
  -3  -7   6 26004.8 944.745  33
   3   7  -6 26165.6 918.242   8
  -3  -7   6 26891.5 893.981   7
  -3  -7   6 26191.7 945.012   4
  -3  -7   6 27512.6 954.387  11
   3   7  -5 28090.9 1971.46  37
  -3  -7   5 28873.8 1007.29  33
  -3  -7   5 34805.7 991.269   7
  -3  -7   5 29986.9 1028.84   4
  -3  -7   5 32839.7 1047.31  11
   3   7  -4 153752. 5166.35  37
  -3  -7   4 154217. 3162.95   7
   3   7  -4 151002. 3225.59   8
  -3  -7   4 151785. 3321.14   4
  -3  -7   4 156259. 3287.48  11
  -3  -7   3 1312.94 155.851  40
  -3  -7   3 1406.13 215.266   4
  -3  -7   3 1257.48 194.357  11
  -3  -7   3 1375.71 349.710  38
  -3  -7   3 898.643 327.940  36
   3   7  -3 1532.63 535.236  37
   3   7  -3 854.940 166.292   8
  -3  -7   3 1254.04 156.218   7
   3   7  -3 1053.03 156.074  39
  -3  -7   3 1058.88 134.808   5
  -3  -7   2 170689. 4678.76  38
   3   7  -2 173478. 3401.71   2
  -3  -7   2 177336. 3492.88  40
  -3  -7   2 171674. 4806.43  36
   3   7  -2 171907. 3517.03   8
   3   7  -2 174767. 5437.85  37
  -3  -7   2 179454. 3645.20   4
  -3  -7   2 174823. 3425.15   7
   3   7  -1 17631.7 1436.17  37
  -3  -7   1 17258.5 1187.54  38
  -3  -7   1 17787.2 1255.34  36
  -3  -7   1 18000.7 627.344  40
   3   7  -1 18682.4 637.879   8
  -3  -7   1 18413.4 649.304  27
  -3  -7   1 17311.6 679.721   4
  -3  -7   0 18524.7 692.332   4
   3   7   0 18613.1 622.769   8
  -3  -7   0 18703.0 635.934  40
   3   7   0 19447.9 1469.50  37
  -3  -7   0 17891.4 1206.91  38
  -3  -7   0 18219.9 644.321  27
  -3  -7  -1 65488.0 1509.00  40
  -3  -7  -1 63458.2 2426.92  38
  -3  -7  -1 62769.3 1573.15   4
   3   7   1 66807.7 2780.33  37
   3   7   2 13809.2 1170.23  37
  -3  -7  -2 11837.3 960.013  38
  -3  -7  -2 12396.4 529.439   4
  -3  -7  -2 11566.7 472.800  40
   3   7   3 134225. 4130.32  37
  -3  -7  -3 140198. 2769.66  40
  -3  -7  -3 132178. 2782.98   9
  -3  -7  -3 132263. 2827.15   4
  -3  -7  -3 134015. 3880.54  38
   3   7   4 59359.6 2445.04  37
  -3  -7  -4 63657.1 1509.54   9
  -3  -7  -4 62003.0 2364.03  38
  -3  -7  -4 64243.0 1471.65  40
  -3  -7  -4 61700.7 1523.17   4
  -3  -7  -4 61350.5 1505.85  26
  -3  -7  -5 303816. 6973.38  38
  -3  -7  -5 280783. 5597.14  40
  -3  -7  -5 299228. 7080.02  36
   3   7   5 304433. 7091.25  37
  -3  -7  -5 292542. 7269.67   1
  -3  -7  -5 294747. 5683.02   9
  -3  -7  -5 304075. 5722.26   4
  -3  -7  -5 309789. 5708.36  26
   3   7   6 3384.30 539.985  37
  -3  -7  -6 3456.91 243.671  40
  -3  -7  -6 3738.67 287.236   9
  -3  -7  -6 4689.27 313.107  26
  -3  -7  -6 3731.99 565.288  36
  -3  -7  -6 4068.94 301.449   4
   3   7   6 3396.41 221.891  18
  -3  -7  -6 4731.29 705.465   1
  -3  -7  -6 3290.55 512.710  38
  -3  -7  -7 177702. 4685.42  38
  -3  -7  -7 168531. 4718.39  36
  -3  -7  -7 174513. 3660.72   9
  -3  -7  -7 181545. 3698.46   4
  -3  -7  -7 179227. 3656.99  26
   3   7   7 182786. 3550.50  39
  -3  -7  -7 182084. 3543.99  40
  -3  -7  -7 172083. 5215.76   1
   3   7   8 100155. 2238.05  17
  -3  -7  -8 101771. 2242.84  19
  -3  -7  -8 98696.5 2285.61   9
  -3  -7  -8 95792.4 3663.90   1
   3   7   9 7509.87 459.409  11
  -3  -7  -9 4415.75 355.824   9
  -3  -7  -9 7699.06 980.079   1
   3   7   9 6385.63 379.436  17
  -3  -7 -10 47448.5 1250.13  19
   3   7  10 45955.4 1352.24  11
  -3  -7 -10 46933.0 2425.05   1
  -3  -7 -10 45915.9 1305.91   9
   3   7  10 47293.9 1246.44  17
   3   7  11 9580.67 511.335  11
  -3  -7 -11 10088.6 494.754   9
   3   7  12 42156.0 1129.73   6
  -3  -7 -12 43225.0 1077.96  28
   3   7  12 41428.0 1168.65  11
   3   7  13 1194.22 152.479  11
  -3  -7 -13 1000.17 108.013  28
   3   7  13 911.025 132.815   6
   3   8  -8 18660.9 657.741   8
  -3  -8   8 17591.0 657.088  33
  -3  -8   8 18583.8 641.634  27
  -3  -8   8 18104.4 614.586   7
  -3  -8   7 10945.7 546.126  33
   3   8  -7 12096.4 552.026   8
  -3  -8   7 11569.9 511.011   4
  -3  -8   7 12308.1 520.327   7
  -3  -8   6 16029.9 710.592  33
   3   8  -6 17248.8 694.710   8
  -3  -8   6 16276.9 680.638   4
  -3  -8   6 16612.2 641.772   7
   3   8  -5 38662.0 1164.00   8
  -3  -8   5 38113.7 1214.89  33
  -3  -8   5 36095.3 1165.46   4
  -3  -8   5 40104.4 1106.42   7
   3   8  -5 36406.8 2341.78  37
   3   8  -4 55868.9 1507.21   8
   3   8  -4 57815.0 3029.54  37
  -3  -8   4 59077.1 1439.94   7
  -3  -8   4 55865.9 1564.18   4
  -3  -8   3 18287.5 1246.33  38
   3   8  -3 17702.9 1624.19  37
  -3  -8   3 16685.3 1244.48  36
   3   8  -3 18321.0 672.373  39
  -3  -8   3 19118.9 645.879   7
   3   8  -3 18452.8 705.288   8
  -3  -8   3 17191.5 591.601   5
  -3  -8   3 17299.0 738.937   4
  -3  -8   3 19238.5 650.858  40
  -3  -8   2 55306.7 1397.04  40
   3   8  -2 57264.3 2972.95  37
   3   8  -2 55661.7 1422.52   8
  -3  -8   2 58009.3 1343.77   5
  -3  -8   2 58398.0 1483.71  27
  -3  -8   2 56074.9 1518.44   4
  -3  -8   1 133373. 4178.10  38
  -3  -8   1 134137. 2842.27   9
  -3  -8   1 135577. 4329.24  36
  -3  -8   1 134458. 2969.07   4
   3   8  -1 138399. 2861.86   8
  -3  -8   1 138179. 2877.47  40
  -3  -8   1 139187. 2928.03  27
  -3  -8   0 78317.9 1814.51   9
  -3  -8   0 80367.0 2992.39  38
  -3  -8   0 79334.7 3066.03  36
  -3  -8   0 79096.7 1835.33  40
   3   8   0 80025.0 1803.93   8
  -3  -8   0 76489.9 1863.44  27
  -3  -8   0 79164.0 1912.60   4
   3   8   0 79130.1 3407.73  37
  -3  -8  -1 125099. 2665.08   9
  -3  -8  -1 123686. 3948.98  38
   3   8   1 125176. 4403.36  37
   3   8   1 124490. 2622.03   8
  -3  -8  -1 121518. 4030.34  36
  -3  -8  -1 129185. 2763.84   4
  -3  -8  -1 129153. 2732.27  27
  -3  -8  -1 123387. 2665.88  40
  -3  -8  -2 126189. 2661.21   9
  -3  -8  -2 121517. 4008.57  36
   3   8   2 125492. 4298.87  37
  -3  -8  -2 124621. 3930.94  38
  -3  -8  -2 120766. 2649.18  40
  -3  -8  -2 131162. 2750.53   4
  -3  -8  -2 125816. 2714.39  27
  -3  -8  -3 74472.5 2829.92  38
  -3  -8  -3 71522.8 2886.16  36
  -3  -8  -3 74681.2 1810.17   4
  -3  -8  -3 76833.7 1759.18  40
   3   8   3 75606.9 3095.06  37
  -3  -8  -3 75278.8 1760.95   9
  -3  -8  -3 74474.4 1792.07  27
  -3  -8  -4 33511.0 970.877  40
  -3  -8  -4 32305.6 1759.07  38
  -3  -8  -4 33030.6 981.999   9
   3   8   4 33564.9 1918.42  37
  -3  -8  -4 32267.1 1883.65   1
  -3  -8  -4 34965.6 1020.45  26
  -3  -8  -4 32388.6 1000.23   4
  -3  -8  -4 30898.1 1782.53  36
  -3  -8  -5 13479.3 1105.86  38
  -3  -8  -5 14823.3 598.571   9
   3   8   5 14126.7 1202.00  37
  -3  -8  -5 12391.5 1102.16  36
  -3  -8  -5 15156.0 579.082  40
  -3  -8  -5 14299.8 602.655   4
  -3  -8  -5 13700.3 1223.42   1
  -3  -8  -5 13180.5 575.351  26
  -3  -8  -6 85648.0 1989.41   9
  -3  -8  -6 84084.1 3097.08  36
  -3  -8  -6 85452.2 3022.02  38
  -3  -8  -6 85053.7 1910.13  40
   3   8   6 84922.3 3135.57  37
  -3  -8  -6 85608.8 1980.18  26
  -3  -8  -6 83172.2 1833.44   5
  -3  -8  -6 83159.6 1990.89   4
  -3  -8  -6 83624.3 3341.13   1
   3   8   7 3747.53 270.439  39
  -3  -8  -7 3466.83 678.243   1
  -3  -8  -7 3045.28 508.807  38
  -3  -8  -7 2982.52 281.501   9
  -3  -8  -7 3793.47 601.120  36
  -3  -8  -7 3589.19 232.083   5
  -3  -8  -7 3692.65 265.303  40
  -3  -8  -7 3088.71 276.670  26
  -3  -8  -7 2853.82 278.551   4
  -3  -8  -8 111615. 2421.38  19
   3   8   8 111443. 2371.88  17
  -3  -8  -8 101758. 2439.32   9
  -3  -8  -8 103402. 3940.72   1
   3   8   9 20315.9 696.294  17
   3   8   9 19294.5 782.186  11
  -3  -8  -9 19986.5 771.348   9
  -3  -8  -9 19779.8 725.013  19
  -3  -8  -9 18819.7 1555.27   1
   3   8  10 67343.5 1765.19  11
  -3  -8 -10 69839.6 1678.96  19
   3   8  10 73713.1 1632.58  17
  -3  -8 -10 68986.5 1745.39   9
  -3  -8 -10 69619.1 3078.34   1
   3   8  11 40691.7 1182.07  11
  -3  -8 -11 40465.0 1149.36   9
  -3  -8 -11 42293.6 1091.70  19
   3   8  12 4643.22 294.774   6
   3   8  12 4192.18 291.676  11
  -3  -8 -12 4711.35 273.605  28
   3   8  13 6938.11 311.722  11
   3   8  13 6914.03 311.080   6
  -3  -8 -13 6644.61 266.039  28
  -3  -9   7 61301.6 1549.67  33
   3   9  -7 64718.6 1510.59   8
  -3  -9   7 62608.5 1510.53  27
  -3  -9   7 63688.8 1439.43   7
  -3  -9   6 10773.9 408.022  23
   3   9  -6 11724.5 532.418   8
  -3  -9   6 11283.5 559.867  33
  -3  -9   6 12557.8 561.051  27
  -3  -9   6 12384.2 489.164   7
   3   9  -5 50161.5 1355.17   8
  -3  -9   5 50332.2 1352.71   4
  -3  -9   5 50698.9 1400.59  27
  -3  -9   5 51781.3 1277.52   7
  -3  -9   4 1812.02 235.242   4
  -3  -9   4 1857.99 264.826  33
   3   9  -4 1716.01 592.496  37
  -3  -9   4 1853.24 196.279   7
   3   9  -4 1755.31 229.281   8
  -3  -9   4 1791.33 245.998  27
  -3  -9   3 38950.4 1048.57  40
  -3  -9   3 36556.8 985.472   5
   3   9  -3 36837.7 1114.03   8
  -3  -9   3 37488.1 1173.83   4
  -3  -9   3 38858.8 1189.69  27
  -3  -9   3 37779.4 1018.92   7
   3   9  -3 38489.8 1090.04  39
  -3  -9   2 24758.5 823.158  40
   3   9  -2 28209.4 883.683   8
  -3  -9   2 25010.9 1671.30  36
   3   9  -2 21585.5 1902.58  37
  -3  -9   2 24183.7 764.185   5
  -3  -9   2 24702.1 907.535   4
  -3  -9   2 22486.4 869.006  27
  -3  -9   2 24584.6 1605.45  38
   3   9  -1 10567.8 1305.39  37
  -3  -9   1 11112.0 1101.59  38
  -3  -9   1 11749.9 1174.68  36
  -3  -9   1 10767.9 468.646   5
   3   9  -1 11404.3 516.422   8
  -3  -9   1 10857.0 564.981   4
  -3  -9   1 11778.6 577.612  27
  -3  -9   1 10679.3 520.142  40
  -3  -9   0 120733. 4095.51  38
  -3  -9   0 119442. 2665.01  40
   3   9   0 125480. 4742.00  37
  -3  -9   0 124677. 2613.84   9
  -3  -9   0 126451. 2587.60   5
  -3  -9   0 121182. 4234.75  36
   3   9   0 119912. 2598.43   8
  -3  -9   0 121828. 2740.87   4
  -3  -9   0 118684. 2719.42  27
  -3  -9  -1 340.011 113.153   9
  -3  -9  -1-188.860 230.595  36
  -3  -9  -1 80.2265 112.434  40
  -3  -9  -1-26.8775 121.857   4
  -3  -9  -1 12.5018 235.660  38
   3   9   1 429.041 127.316   8
  -3  -9  -1 94.3645 91.2571   5
  -3  -9  -1 139.213 133.061  27
   3   9   1 164.342 399.583  37
  -3  -9  -2 188829. 5540.32  38
   3   9   2 193746. 6053.17  37
  -3  -9  -2 191789. 5691.49  36
  -3  -9  -2 198687. 3973.79   9
  -3  -9  -2 205703. 3933.72   5
  -3  -9  -2 192057. 4005.65  40
  -3  -9  -2 198049. 4077.81   4
  -3  -9  -2 198623. 4081.82  27
  -3  -9  -3 995.583 167.138   9
  -3  -9  -3 1522.53 446.613  38
   3   9   3 1268.86 455.155  37
  -3  -9  -3 1075.18 189.721   4
  -3  -9  -3 1190.03 408.916  36
  -3  -9  -3 1857.95 209.797   5
  -3  -9  -3 752.069 178.862  27
  -3  -9  -3 1346.81 204.337  40
  -3  -9  -4 33236.5 2013.69   1
  -3  -9  -4 31692.9 1841.10  38
  -3  -9  -4 32300.0 988.288   9
  -3  -9  -4 32169.0 1927.06  36
  -3  -9  -4 31071.6 980.239  40
  -3  -9  -4 31635.3 914.514   5
  -3  -9  -4 33565.9 1037.27   4
  -3  -9  -4 32039.0 1022.13  26
   3   9   4 31081.9 1996.84  37
  -3  -9  -5 32395.0 1855.32  38
  -3  -9  -5 32000.4 978.841  40
  -3  -9  -5 31877.6 1024.46   4
   3   9   5 32133.0 1971.97  37
  -3  -9  -5 32008.5 1894.97  36
  -3  -9  -5 30740.5 999.754  26
  -3  -9  -5 32336.1 997.289   9
  -3  -9  -5 32979.5 920.132   5
  -3  -9  -5 29381.8 1922.70   1
  -3  -9  -6 13204.9 561.140  40
  -3  -9  -6 12711.4 500.513   5
   3   9   6 11482.9 1146.29  37
  -3  -9  -6 14998.7 1259.02  36
  -3  -9  -6 12759.3 1122.58  38
  -3  -9  -6 12742.3 581.288  26
  -3  -9  -6 12640.3 593.202   4
  -3  -9  -6 10655.6 1154.00   1
  -3  -9  -6 12638.9 582.269   9
  -3  -9  -7 169756. 3483.35  40
   3   9   7 173697. 3453.91  17
  -3  -9  -7 164619. 4862.91  38
  -3  -9  -7 173692. 3609.14   9
  -3  -9  -7 165539. 4984.53  36
  -3  -9  -7 165080. 5369.16   1
  -3  -9  -7 172869. 3413.31   5
  -3  -9  -7 164317. 3597.27   4
  -3  -9  -7 182849. 3622.54  26
  -3  -9  -8 49003.1 1300.45  19
  -3  -9  -8 44884.5 1179.31  40
  -3  -9  -8 48126.2 1337.32   9
  -3  -9  -8 44150.1 2456.07   1
  -3  -9  -9 118309. 2409.10  21
   3   9   9 117552. 2622.08  11
  -3  -9  -9 111469. 4172.22   1
  -3  -9  -9 112975. 2583.95   9
  -3  -9  -9 113182. 2521.77  19
   3   9  10 1898.34 233.323  11
  -3  -9 -10 1711.12 198.605  19
  -3  -9 -10 1795.80 232.665   9
   3   9  11 26175.7 844.421  11
  -3  -9 -11 28246.9 801.579  19
  -3  -9 -11 26321.6 842.000   9
   3   9  12 45585.3 1127.33  11
   3   9  12 46528.1 1119.39   6
  -3  -9 -12 44505.4 1083.66  28
  -3 -10   6 59051.0 1485.45  33
   3  10  -6 61272.8 1413.34   8
  -3 -10   6 60326.6 1448.00  27
  -3 -10   6 59220.0 1296.08   7
  -3 -10   5 1193.88 139.921  23
  -3 -10   5 1102.78 187.578  33
   3  10  -5 1222.64 174.496   8
  -3 -10   5 1216.41 148.740   7
  -3 -10   5 1136.87 190.285  27
  -3 -10   4 10332.9 454.060  23
  -3 -10   4 9641.50 541.046  33
   3  10  -4 10816.5 499.654   8
  -3 -10   4 10461.2 537.660  27
  -3 -10   4 10018.9 474.435   4
  -3 -10   3 642.301 150.750   4
  -3 -10   3 315.671 164.995  33
   3  10  -3 424.156 144.985   8
  -3 -10   3 406.876 151.396  27
  -3 -10   2 22782.0 742.730   5
  -3 -10   2 23603.9 799.492  40
   3  10  -2 23210.7 1984.76  37
  -3 -10   2 21610.9 1469.04  16
   3  10  -2 24535.3 817.339   8
   3  10  -2 25060.3 844.428  39
  -3 -10   2 24508.9 866.322   4
  -3 -10   2 24834.3 911.791  27
  -3 -10   1 56029.6 1478.76  40
  -3 -10   1 51049.2 2633.61  36
   3  10  -1 57534.1 1442.21   8
  -3 -10   1 51595.2 2578.90  38
  -3 -10   1 55426.2 2508.88  16
   3  10  -1 53923.8 3095.04  37
  -3 -10   1 57525.4 1409.10   5
  -3 -10   1 58200.3 1537.06   4
  -3 -10   1 55317.7 1556.63  27
   3  10   0 52445.3 2995.99  37
  -3 -10   0 51325.9 1428.05  40
  -3 -10   0 52746.8 2598.59  38
  -3 -10   0 51584.4 2660.93  36
  -3 -10   0 56691.6 1381.84   5
   3  10   0 53741.8 1355.31   8
  -3 -10   0 49283.0 1473.79  27
  -3 -10   0 56297.5 1498.92   4
  -3 -10  -1 92976.7 3714.78  36
  -3 -10  -1 91173.7 2169.83  40
  -3 -10  -1 90260.6 3566.13  38
   3  10   1 95424.2 4092.72  37
  -3 -10  -1 96221.0 2217.45   4
  -3 -10  -1 92608.8 2073.58   9
  -3 -10  -1 94331.4 2081.82   5
  -3 -10  -1 85508.3 2191.90  27
  -3 -10  -2 30291.6 921.084   9
  -3 -10  -2 30891.3 1928.24  38
  -3 -10  -2 28808.5 900.544   5
  -3 -10  -2 28492.3 961.644  40
  -3 -10  -2 31480.9 1012.33   4
  -3 -10  -2 27766.6 1903.47  36
  -3 -10  -2 29360.5 1013.27  27
   3  10   2 26816.0 2049.31  37
  -3 -10  -3 77815.5 1833.26   5
  -3 -10  -3 79580.8 3369.81   1
  -3 -10  -3 79822.3 1940.11  40
  -3 -10  -3 81957.2 3402.40  36
   3  10   3 84728.1 3668.99  37
  -3 -10  -3 83292.2 1981.87   4
  -3 -10  -3 80005.8 1877.44   9
  -3 -10  -3 76677.5 3205.26  38
  -3 -10  -3 77592.8 1970.68  27
  -3 -10  -4 13896.8 600.056   9
  -3 -10  -4 15935.6 653.238  40
  -3 -10  -4 15648.2 666.263   4
  -3 -10  -4 14536.5 1287.78  38
   3  10   4 13890.5 1384.58  37
  -3 -10  -4 16047.4 1402.06  36
  -3 -10  -4 11489.5 599.865  26
  -3 -10  -4 14119.4 1344.40   1
  -3 -10  -4 15043.1 577.818   5
  -3 -10  -5 31960.0 861.471  23
  -3 -10  -5 32893.3 1012.78  40
  -3 -10  -5 30983.9 1895.52  38
   3  10   5 29870.9 1994.12  37
  -3 -10  -5 30869.6 2019.70   1
  -3 -10  -5 31475.8 1970.49  36
  -3 -10  -5 31691.4 928.930   5
  -3 -10  -5 32512.1 1045.15   4
  -3 -10  -5 31688.0 1028.75  26
  -3 -10  -5 31885.8 997.601   9
  -3 -10  -6 49767.3 2637.53   1
  -3 -10  -6 51384.7 1369.66  40
  -3 -10  -6 49899.0 2500.91  36
  -3 -10  -6 51335.4 1292.44   5
  -3 -10  -6 50173.4 2427.95  38
   3  10   6 51483.4 2613.47  37
  -3 -10  -6 52261.8 1408.96   9
  -3 -10  -6 53026.6 1447.20   4
  -3 -10  -6 52470.9 1426.62  26
  -3 -10  -7 14852.6 636.999  26
  -3 -10  -7 14569.5 588.703  40
  -3 -10  -7 14872.6 543.280   5
  -3 -10  -7 15417.5 1255.12  38
  -3 -10  -7 16320.6 668.032   9
  -3 -10  -7 12383.7 1093.71  16
  -3 -10  -7 13862.8 1233.02  36
  -3 -10  -7 13969.4 1359.47   1
   3  10   7 14683.1 593.409  39
  -3 -10  -8 3691.14 264.754  40
  -3 -10  -8 3654.83 301.402  19
  -3 -10  -8 4504.59 256.256   5
   3  10   8 3854.07 271.094  39
  -3 -10  -8 3900.61 320.834   9
   3  10   9 51750.0 1379.95  11
  -3 -10  -9 50382.0 1220.89  21
  -3 -10  -9 50937.3 1368.53   9
  -3 -10  -9 50283.5 1317.14  19
   3  10  10 58651.1 1447.23  11
  -3 -10 -10 57268.2 1387.13  19
  -3 -10 -10 55170.2 1431.81   9
   3  10  11 82.6169 90.2276  11
  -3 -10 -11 120.436 104.076   9
  -3 -10 -11 151.178 90.2365  19
   3  10  12 60165.2 1292.29   6
  -3 -10 -12 57226.3 1273.57  28
  -3 -11   5 15949.9 593.459  33
  -3 -11   5 16226.4 574.738  27
   3  11  -5 16575.9 524.700   8
  -3 -11   4 218.408 82.4613  23
  -3 -11   4 68.1110 99.1947  33
  -3 -11   4 57.8502 109.330  27
  -3 -11   3 48622.3 1415.75  33
  -3 -11   3 54294.6 1295.37  23
   3  11  -3 53032.7 1291.83   8
  -3 -11   3 52017.5 1267.77   4
  -3 -11   3 53147.9 1414.54  27
   3  11  -2 40427.5 1109.32  39
  -3 -11   2 39837.2 1084.95  40
  -3 -11   2 39883.7 1032.15   5
  -3 -11   2 41562.8 1219.08  27
  -3 -11   2 38861.1 1023.35  13
   3  11  -2 40652.3 1077.44   8
  -3 -11   2 41564.9 1115.51   4
   3  11  -1 24928.4 875.099  39
   3  11  -1 27967.2 821.038   8
  -3 -11   1 26107.5 873.570  40
  -3 -11   1 29189.0 907.892   4
  -3 -11   1 28458.8 836.372   5
  -3 -11   1 28112.7 972.251  27
   3  11   0 8395.88 1172.87  37
  -3 -11   0 8618.89 468.030  40
  -3 -11   0 6364.47 902.227   1
  -3 -11   0 7893.04 1009.46  38
  -3 -11   0 8092.74 928.490  16
  -3 -11   0 8775.38 429.343   5
  -3 -11   0 8326.37 1066.22  36
  -3 -11   0 8527.63 460.953   4
  -3 -11   0 8572.43 501.533  27
  -3 -11  -1 91510.0 3639.90   1
  -3 -11  -1 97672.0 3744.21  38
  -3 -11  -1 96763.0 2246.17  40
  -3 -11  -1 87400.8 3684.95  36
   3  11   1 92662.8 4069.57  37
  -3 -11  -1 97282.9 2148.09   5
  -3 -11  -1 91235.1 3451.08  16
  -3 -11  -1 96023.6 2292.33  27
  -3 -11  -1 97891.8 2236.12   4
  -3 -11  -2 11277.7 556.566  40
  -3 -11  -2 9344.28 1068.68  38
  -3 -11  -2 11322.6 490.065   9
  -3 -11  -2 11299.0 505.682   5
  -3 -11  -2 9263.00 1118.47  36
  -3 -11  -2 13234.1 1185.51  16
  -3 -11  -2 11567.6 555.616   4
  -3 -11  -2 10446.1 560.619  27
  -3 -11  -2 13335.9 1284.46   1
   3  11   2 10969.8 1303.37  37
  -3 -11  -3 41050.0 2290.65  38
   3  11   3 45304.2 2638.14  37
  -3 -11  -3 44108.0 1189.42   9
  -3 -11  -3 43565.4 1266.10  40
  -3 -11  -3 41723.6 2389.72  36
  -3 -11  -3 44142.9 1192.93   5
  -3 -11  -3 45462.2 1280.80   4
  -3 -11  -3 45276.8 1305.72  26
  -3 -11  -3 43080.5 2388.95   1
  -3 -11  -4 125143. 4395.42   1
  -3 -11  -4 119686. 4196.63  38
  -3 -11  -4 119764. 2481.66  23
   3  11   4 117768. 4499.35  37
  -3 -11  -4 107316. 4139.08  36
  -3 -11  -4 116655. 2552.86   5
  -3 -11  -4 121589. 4061.48  16
  -3 -11  -4 124921. 2692.59   4
  -3 -11  -4 118001. 2681.49  26
  -3 -11  -4 121191. 2592.76   9
  -3 -11  -4 119797. 2666.72  40
  -3 -11  -5 12966.4 465.704  23
  -3 -11  -5 14401.6 1364.71   1
  -3 -11  -5 13015.9 528.542   5
  -3 -11  -5 12337.5 1189.10  38
  -3 -11  -5 12266.2 549.485   9
   3  11   5 11565.1 1248.14  37
  -3 -11  -5 11534.7 1180.63  36
  -3 -11  -5 12364.1 566.860  40
  -3 -11  -5 12040.5 1121.92  16
  -3 -11  -5 12375.4 588.719  26
  -3 -11  -5 12006.2 579.227   4
  -3 -11  -6 138859. 4514.24  38
  -3 -11  -6 144452. 2936.48   5
  -3 -11  -6 144622. 3027.27  40
  -3 -11  -6 141553. 3029.90   9
  -3 -11  -6 142930. 3089.36   4
  -3 -11  -6 137065. 4599.90  36
  -3 -11  -6 143717. 3068.42  26
  -3 -11  -6 146264. 4864.31   1
   3  11   7 3700.20 280.227  39
  -3 -11  -7 4168.04 317.000   9
  -3 -11  -7 3314.86 234.808   5
  -3 -11  -7 4179.49 292.963  40
  -3 -11  -7 3793.35 314.072  26
   3  11   8 24597.3 748.674  39
  -3 -11  -8 24792.6 806.213  19
  -3 -11  -8 26487.6 844.854   9
  -3 -11  -8 24868.2 694.540   5
  -3 -11  -8 24783.8 692.115  13
  -3 -11  -8 24149.9 743.715  40
  -3 -11  -8 24261.5 745.681  32
   3  11   9 6296.42 364.103  11
  -3 -11  -9 6198.66 304.291  21
  -3 -11  -9 6229.79 292.018  32
  -3 -11  -9 6692.88 383.901   9
  -3 -11  -9 6624.58 356.084  19
   3  11  10 2761.68 223.022  11
  -3 -11 -10 2672.45 232.006   9
  -3 -11 -10 3012.58 218.237  19
   3  11  11 50043.3 1105.09   6
  -3 -11 -11 49048.0 1159.24   9
  -3 -11 -11 48661.9 1130.85  28
  -3 -11 -11 49084.4 1108.18  19
  -3 -12   3 4715.44 246.195  23
  -3 -12   3 4625.01 291.604  27
  -3 -12   2 102293. 2085.66  23
  -3 -12   2 101482. 2203.12  27
  -3 -12   1 2174.03 205.357  23
  -3 -12   1 2289.47 208.954  40
  -3 -12   1 2292.23 191.823   5
  -3 -12   1 1663.82 212.387  33
   3  12  -1 1853.43 195.021  39
  -3 -12   1 2164.21 191.107   4
  -3 -12   1 1736.24 222.068  27
  -3 -12   1 2417.36 193.892  13
  -3 -12   0 58605.4 1398.56  23
  -3 -12   0 59676.5 1394.95   5
  -3 -12   0 59354.8 1414.07   4
  -3 -12   0 57148.9 1454.12  40
  -3 -12   0 58449.6 1392.53  13
  -3 -12   0 57852.5 1510.78  27
   3  12   0 57654.4 1462.75  39
  -3 -12  -1 808.874 149.564   4
  -3 -12  -1 707.079 135.957  23
  -3 -12  -1 663.687 141.444  40
  -3 -12  -1 693.042 134.056   5
  -3 -12  -1 853.578 183.702  27
  -3 -12  -1 619.560 168.005  26
  -3 -12  -2 25380.3 765.089  23
  -3 -12  -2 23809.6 832.542  40
  -3 -12  -2 26301.1 799.073   5
  -3 -12  -2 23682.7 804.490   4
  -3 -12  -2 26206.9 872.978  26
  -3 -12  -3 10020.8 423.880  23
  -3 -12  -3 10137.3 426.479   9
  -3 -12  -3 9927.55 496.725  40
  -3 -12  -3 10515.8 464.726   5
  -3 -12  -3 9930.94 506.609  26
  -3 -12  -3 10012.2 484.812   4
  -3 -12  -4 52175.0 1237.35  23
  -3 -12  -4 52502.6 1389.50  40
  -3 -12  -4 51437.0 1292.34   9
  -3 -12  -4 54934.0 1394.73   4
  -3 -12  -4 55299.9 1420.21  26
  -3 -12  -4 52598.6 1313.94   5
  -3 -12  -5 61660.8 1356.43  23
  -3 -12  -5 60079.9 1457.89   5
  -3 -12  -5 61153.6 1537.72  40
  -3 -12  -5 64418.9 1495.86   9
  -3 -12  -5 63247.4 1560.43   4
  -3 -12  -5 61994.0 1557.46  26
  -3 -12  -6 49389.3 1205.04   5
  -3 -12  -6 49861.1 1274.66  40
  -3 -12  -6 50579.4 1260.24   9
   3  12   6 47932.8 1266.73  39
  -3 -12  -6 48212.4 1286.70  26
  -3 -12  -6 49449.1 1208.48  13
  -3 -12  -7 62663.1 1453.86  40
  -3 -12  -7 60725.2 1467.68  19
   3  12   7 60712.7 1447.52  39
  -3 -12  -7 62689.5 1479.68   9
  -3 -12  -7 60888.3 1383.82   5
  -3 -12  -7 61193.3 1444.76  32
  -3 -12  -7 64251.2 1514.73  26
  -3 -12  -7 60677.4 1381.42  13
  -3 -12  -8 200.463 87.1560  21
  -3 -12  -8 278.086 74.9086   5
  -3 -12  -8 149.682 99.0794  19
  -3 -12  -8 187.494 83.1838  32
  -3 -12  -8 216.042 67.2352  13
  -3 -12  -8 377.975 115.251   9
   3  12   9 8264.63 356.769  11
  -3 -12  -9 7819.03 309.646  21
  -3 -12  -9 8056.76 297.361  32
  -3 -12  -9 8129.90 358.012  19
  -3 -12  -9 8663.47 379.435   9
  -3 -13   1 31450.0 782.516  23
  -3 -13   1 30795.6 821.872  26
  -3 -13   0 1166.23 130.857  23
  -3 -13   0 1258.73 130.477   5
  -3 -13   0 1072.90 118.240  32
   3  13   0 1049.87 136.498  39
  -3 -13   0 967.900 138.803  33
  -3 -13   0 1120.09 122.382  13
  -3 -13   0 1339.68 160.187  26
  -3 -13  -1 23441.8 673.799  23
  -3 -13  -1 24630.4 695.630   5
  -3 -13  -1 23675.9 730.304  40
  -3 -13  -1 23603.3 667.152   4
  -3 -13  -1 23643.9 689.480  32
  -3 -13  -1 24577.4 690.126  13
  -3 -13  -1 25292.0 753.763  26
   3  13   1 23254.2 727.164  39
  -3 -13  -2 496.430 105.111   4
  -3 -13  -2 696.173 114.011  23
  -3 -13  -2 628.750 127.431  40
   3  13   2 564.181 122.998  39
  -3 -13  -2 880.039 130.722   5
  -3 -13  -2 711.100 119.686  13
  -3 -13  -2 715.284 144.259  26
  -3 -13  -3 37696.8 921.736  23
  -3 -13  -3 39430.8 985.277   5
  -3 -13  -3 37707.3 980.000   4
  -3 -13  -3 36880.5 1023.60  40
   3  13   3 34683.7 1012.87  39
  -3 -13  -3 38686.5 980.842  13
  -3 -13  -3 38283.1 1023.31  26
  -3 -13  -4 3534.04 201.745  23
   3  13   4 4038.57 281.425  39
  -3 -13  -4 4013.50 254.290   5
  -3 -13  -4 4293.57 283.965  40
  -3 -13  -4 4410.18 261.108  13
  -3 -13  -4 3954.45 275.834  26
   3  13   5 61881.0 1438.40  39
  -3 -13  -5 60616.4 1427.74  40
  -3 -13  -5 59881.5 1365.05   5
  -3 -13  -5 56738.8 1388.65  32
  -3 -13  -5 59111.8 1360.13  13
  -3 -13  -5 63647.4 1439.09  26
  -3 -13  -6 1569.61 162.151  40
   3  13   6 1216.99 148.434  39
  -3 -13  -6 1202.85 155.639  26
  -3 -13  -6 1425.98 144.518   5
  -3 -13  -6 1106.51 142.113  32
  -3 -13  -6 1169.62 128.247   9
  -3 -13  -6 1465.00 144.575  13
  -3 -13  -6 1225.74 149.588  19
  -3 -13  -7 14359.8 469.230   9
  -3 -13  -7 14735.9 496.132  19
  -3 -13  -7 14543.1 446.631   5
  -3 -13  -7 14188.3 475.947  32
  -3 -13  -7 14701.8 441.228  13
  -3 -13  -7 14713.3 476.728  21
  -3 -13  -8 14533.6 438.549  21
  -3 -13  -8 15484.6 476.785  19
  -3 -13  -8 14478.2 456.101   9
  -3 -13  -8 14075.6 427.540  32
   4 -10  -4 50258.8 1082.21  23
   4 -10  -4 53906.4 1214.55  32
   4 -10  -4 51798.2 1124.01   3
   4 -10  -4 53833.5 1175.67  13
   4 -10  -3 6522.63 279.971  23
   4 -10  -3 7114.74 325.903  32
   4 -10  -3 6549.57 306.325  13
   4 -10  -3 6888.08 332.674  40
   4 -10  -2 34915.2 865.128  23
   4 -10  -2 36009.3 893.726  13
   4 -10  -2 33524.6 910.801   5
   4 -10  -2 33984.3 905.752  29
   4 -10  -2 34021.1 875.825  32
   4 -10  -2 35367.2 929.215  40
   4 -10  -1 1604.95 151.718  23
   4 -10  -1 1638.25 166.205   5
   4 -10  -1 1588.60 162.623  40
   4 -10  -1 1602.15 166.199  29
   4 -10  -1 1555.85 139.015  32
   4 -10  -1 1566.38 152.224  13
   4 -10   0 13711.6 450.759  13
   4 -10   0 13613.3 482.310  29
   4 -10   0 13776.1 462.124  23
   4  -9  -7 15769.2 510.113  32
  -4   9   7 15153.5 523.322  11
   4  -9  -7 16394.4 518.285  21
   4  -9  -6 43454.4 1078.88  21
   4  -9  -6 44347.8 1016.26  13
   4  -9  -6 43433.6 1104.24  32
   4  -9  -6 44973.2 1092.36   3
   4  -9  -5 72192.1 1625.96  40
   4  -9  -5 71603.1 1594.02  21
   4  -9  -5 72502.4 1604.38   3
   4  -9  -5 70437.1 1571.51  13
   4  -9  -5 68328.7 1637.96  32
   4  -9  -4 25767.5 722.446  23
   4  -9  -4 26607.1 820.494  40
   4  -9  -4 25724.6 751.330  21
   4  -9  -4 24425.3 796.778   5
   4  -9  -4 26315.0 821.212  32
   4  -9  -4 25535.2 774.159  13
   4  -9  -4 26388.8 763.021   3
   4  -9  -3 90262.0 1960.02  21
   4  -9  -3 93163.5 2081.24  32
   4  -9  -3 97444.7 2113.85  40
   4  -9  -3 94124.0 2002.09  23
   4  -9  -3 90955.9 1965.49   3
   4  -9  -3 90588.4 2075.60  29
   4  -9  -3 94090.2 2048.90  13
   4  -9  -3 93032.4 2094.82   5
   4  -9  -2 982.037 128.009   3
   4  -9  -2 1064.70 158.751  23
   4  -9  -2 1114.90 182.556  29
   4  -9  -2 1020.72 175.554   5
   4  -9  -2 1113.30 171.103  13
   4  -9  -2 1020.60 161.448  32
   4  -9  -2 1242.58 182.210  40
   4  -9  -1 15520.8 580.846  23
   4  -9  -1 15713.5 615.989  40
   4  -9  -1 15532.2 612.021   5
   4  -9  -1 16049.6 589.760  13
   4  -9  -1 15940.2 624.102  29
   4  -9  -1 16249.1 584.091  32
   4  -9   0 961.565 156.615  23
   4  -9   0 1160.08 169.232   5
   4  -9   0 1221.11 187.069  15
   4  -9   0 1021.12 173.955  29
   4  -9   0 921.089 148.458  13
   4  -9   0 1152.40 143.175  32
   4  -9   0 941.364 158.403  40
   4  -9   1 24433.4 740.596  23
   4  -9   1 23384.7 743.349  40
   4  -9   1 22936.6 735.932   5
   4  -9   1 24408.7 779.801  29
   4  -9   1 23082.2 752.841  15
   4  -9   1 24082.9 712.549  13
   4  -9   2 24557.7 685.453  13
   4  -9   2 25041.1 755.456  15
   4  -9   2 24293.9 723.503  40
   4  -9   2 24448.7 774.564  29
   4  -9   2 25644.3 735.774  23
   4  -9   3 34736.9 862.384  23
   4  -9   3 33189.3 890.166  15
   4  -9   3 33229.5 915.855  29
  -4   8   8 6013.29 328.176  11
   4  -8  -8 5864.63 309.924  21
   4  -8  -8 6062.99 287.901  32
   4  -8  -8 5950.58 308.404   3
   4  -8  -8 6254.62 281.497  12
   4  -8  -7 58657.2 1409.14  21
   4  -8  -7 57417.4 1388.14  32
   4  -8  -7 57136.8 1391.13   3
   4  -8  -7 58848.8 1318.05  12
   4  -8  -6 122.736 113.954  21
   4  -8  -6 389.986 131.429   3
   4  -8  -6 269.502 130.723  32
   4  -8  -6 147.165 88.5253  40
   4  -8  -6 135.437 84.2927  13
   4  -8  -6 248.691 89.4605  12
   4  -8  -5 90205.7 1868.68  23
   4  -8  -5 91591.3 2006.80  21
   4  -8  -5 86353.7 1996.60   5
   4  -8  -5 87360.8 1995.61  40
   4  -8  -5 88386.8 1951.20  13
   4  -8  -5 86325.5 1979.46   3
   4  -8  -5 87863.9 1869.58  12
   4  -8  -4 2415.44 213.944  23
   4  -8  -4 2534.54 258.396  40
   4  -8  -4 2066.17 219.174  21
   4  -8  -4 2290.16 247.560   5
   4  -8  -4 2054.32 248.776  32
   4  -8  -4 2057.35 258.128  29
   4  -8  -4 2189.75 222.482   3
   4  -8  -4 2360.53 239.416  13
   4  -8  -4 2172.02 182.740  12
   4  -8  -3 30073.5 971.266   5
   4  -8  -3 30162.7 971.632  32
   4  -8  -3 30546.7 938.622  13
   4  -8  -3 28671.6 879.853  21
   4  -8  -3 29345.2 887.374   3
   4  -8  -3 29692.6 982.049  29
   4  -8  -3 30564.2 910.662  23
   4  -8  -3 30607.6 979.268  40
   4  -8  -2 83645.6 1932.19  23
   4  -8  -2 82948.7 1973.55  32
   4  -8  -2 81463.2 1851.50  21
   4  -8  -2 82823.9 1856.30   3
   4  -8  -2 83385.0 2015.24  29
   4  -8  -2 81660.2 1935.01  13
   4  -8  -2 83020.6 1983.87  15
   4  -8  -2 82661.7 1990.85   5
   4  -8  -2 87753.2 2022.86  40
   4  -8  -1 5312.27 361.282  23
   4  -8  -1 5467.98 299.169  21
   4  -8  -1 5910.23 395.355   5
   4  -8  -1 4736.24 358.650  40
   4  -8  -1 5696.70 307.766   3
   4  -8  -1 4928.84 364.323  15
   4  -8  -1 5491.47 362.622  32
   4  -8  -1 5637.97 280.190  24
   4  -8  -1 5268.70 391.603  29
   4  -8  -1 5503.01 356.551  13
   4  -8   0 114936. 2503.42  23
   4  -8   0 116941. 2551.37   5
   4  -8   0 112742. 2544.59  40
   4  -8   0 110879. 2453.85  32
   4  -8   0 115853. 2505.40  30
   4  -8   0 116309. 2587.86  29
   4  -8   0 117448. 2496.77  13
   4  -8   0 113878. 2538.48  15
   4  -8   0 113790. 2324.41  24
   4  -8   1 7376.64 407.546  23
   4  -8   1 7542.27 383.149  22
   4  -8   1 6534.27 349.587  32
   4  -8   1 7321.68 412.109  40
   4  -8   1 6866.17 414.557  15
   4  -8   1 7190.72 420.180   7
   4  -8   1 7329.49 440.367  29
   4  -8   1 7171.15 386.397  13
   4  -8   1 6972.33 404.312  30
   4  -8   1 6937.31 405.431   5
   4  -8   2 41182.1 1115.70  23
   4  -8   2 40592.5 1070.59  13
   4  -8   2 41112.0 1113.82   5
   4  -8   2 40361.0 1112.81  40
   4  -8   2 42211.3 1157.80  15
   4  -8   2 40601.3 1135.86  30
   4  -8   2 42425.5 1182.60   7
   4  -8   2 39755.6 1176.08  29
   4  -8   3 1752.67 189.411  23
   4  -8   3 1762.25 182.577  40
   4  -8   3 2111.88 222.094  15
   4  -8   3 2105.78 217.543  30
   4  -8   3 2114.69 237.628  29
   4  -8   3 2030.36 178.421  13
   4  -8   3 1981.69 225.096   7
   4  -8   4 17655.7 565.722  23
   4  -8   4 16864.1 636.679  29
   4  -8   4 17124.2 609.403  15
   4  -8   4 17036.5 604.847  30
   4  -8   4 17516.9 645.075   7
   4  -8   5 24592.3 656.841  23
   4  -8   5 27061.7 752.254  15
   4  -8   5 25780.1 736.076  30
   4  -8   5 25973.2 781.007   7
   4  -8   5 25649.4 777.163  29
  -4   7   9 6430.38 353.906  11
   4  -7  -9 6929.13 342.734  21
   4  -7  -9 6616.76 323.960   3
   4  -7  -9 7254.23 309.868  28
  -4   7   8 124404. 2664.12  11
   4  -7  -8 121939. 2594.12  21
   4  -7  -8 121740. 2577.92   3
   4  -7  -8 120681. 2483.92  28
   4  -7  -8 125240. 2534.01  32
   4  -7  -7 4618.67 334.638  21
   4  -7  -7 4246.61 305.647  32
   4  -7  -7 3663.61 297.598   3
   4  -7  -7 4800.20 276.186  28
   4  -7  -6 108097. 2390.15  21
   4  -7  -6 101808. 2305.19   5
   4  -7  -6 107255. 2326.91  40
   4  -7  -6 107067. 2401.84  32
   4  -7  -6 107667. 2381.85   3
   4  -7  -6 106631. 2266.72  13
   4  -7  -5 184.816 122.636   3
   4  -7  -5 615.941 389.505  16
   4  -7  -5 21.6955 126.150  21
   4  -7  -5 120.854 105.988  40
  -4   7   5 106.705 339.825  37
   4  -7  -5 83.6175 78.7932  23
   4  -7  -5 245.092 118.219   5
   4  -7  -5 36.1830 132.202  32
   4  -7  -5 183.081 100.070  13
   4  -7  -5 123.760 88.8909  12
   4  -7  -5 224.089 80.8832  24
   4  -7  -4 24673.1 791.908  23
   4  -7  -4 24022.8 856.855  40
   4  -7  -4 24800.2 1742.59  36
  -4   7   4 23898.4 1899.09  37
   4  -7  -4 21289.9 1604.52  16
   4  -7  -4 25058.9 867.761   5
   4  -7  -4 24697.3 881.864  32
   4  -7  -4 24547.3 829.925   3
   4  -7  -4 24094.4 886.963  29
   4  -7  -4 23766.9 815.090  13
   4  -7  -4 23479.7 758.827  12
   4  -7  -4 23180.3 816.423  21
   4  -7  -4 25524.3 716.424  24
   4  -7  -3 6216.62 372.252   3
   4  -7  -3 5928.36 367.815  23
   4  -7  -3 6386.17 418.807  15
  -4   7   3 5472.81 915.734  37
   4  -7  -3 6427.76 906.838  36
   4  -7  -3 5131.83 791.150  16
   4  -7  -3 6276.45 314.920  24
   4  -7  -3 5725.35 397.796  40
   4  -7  -3 5629.45 396.504   5
   4  -7  -3 6874.99 452.003  29
   4  -7  -3 5783.74 400.230  32
   4  -7  -3 5623.29 368.785  13
   4  -7  -3 5922.06 333.240  12
   4  -7  -3 5993.79 368.958  21
   4  -7  -2 93745.0 2124.51  23
   4  -7  -2 90156.9 2161.15  15
   4  -7  -2 89611.9 2084.82  22
   4  -7  -2 90755.3 2155.51  32
   4  -7  -2 89876.9 2054.01  21
  -4   7   2 87214.9 3888.70  37
   4  -7  -2 92681.4 2214.65  29
   4  -7  -2 99564.5 3779.95  36
   4  -7  -2 97531.3 2206.22  40
   4  -7  -2 86062.5 3483.13  16
   4  -7  -2 91237.0 2055.65   3
   4  -7  -2 89975.9 2161.20   5
   4  -7  -2 91665.2 2119.39  13
   4  -7  -2 94388.5 1981.83  24
   4  -7  -1 83878.5 2008.43  23
   4  -7  -1 85183.4 1978.03  22
   4  -7  -1 84466.6 1913.81   3
   4  -7  -1 86756.9 3417.56  16
   4  -7  -1 87877.2 2076.36  40
  -4   7   1 83560.0 3788.72  37
   4  -7  -1 88587.3 3549.74  36
   4  -7  -1 85732.8 1916.97  21
   4  -7  -1 88521.4 2041.96  32
   4  -7  -1 83909.6 1982.51  30
   4  -7  -1 87839.3 2061.94  15
   4  -7  -1 84770.7 2092.67  29
   4  -7  -1 84893.1 2004.79  13
   4  -7  -1 85902.4 2058.58   5
   4  -7  -1 90048.5 1898.68  24
   4  -7   0 47303.1 1299.06  23
   4  -7   0 46956.0 1262.66  22
   4  -7   0 47984.7 2407.97  16
  -4   7   0 44923.5 2714.18  37
   4  -7   0 49978.6 2523.17  36
   4  -7   0 49015.6 1349.76  40
   4  -7   0 48771.2 1338.86   5
   4  -7   0 46617.7 1320.77  15
   4  -7   0 46929.0 1278.87  32
   4  -7   0 47148.7 1285.69  30
   4  -7   0 48997.3 1369.48   7
   4  -7   0 46479.5 1363.45  29
   4  -7   0 47671.6 1288.14  13
   4  -7   0 49753.3 1210.29  24
   4  -7   1 135639. 2857.57  32
   4  -7   1 135135. 3013.15  29
   4  -7   1 138291. 2876.02  22
   4  -7   1 137147. 2950.46  40
   4  -7   1 136148. 4550.65  36
   4  -7   1 129533. 4336.18  16
   4  -7   1 136030. 3007.67   7
   4  -7   1 134722. 2938.52   5
   4  -7   1 134555. 2947.15  15
   4  -7   1 138526. 2926.69  23
   4  -7   1 136816. 2921.47  30
   4  -7   1 137467. 2890.91  13
   4  -7   1 140303. 2818.71  24
   4  -7   2 1262.26 190.146  23
   4  -7   2 1835.14 254.081   7
   4  -7   2 1637.11 194.289  22
   4  -7   2 1544.88 175.511  32
   4  -7   2 982.843 412.152  36
   4  -7   2 904.596 347.043  16
   4  -7   2 1393.78 189.884   5
   4  -7   2 1548.84 217.661  15
   4  -7   2 1464.13 212.148  30
   4  -7   2 1320.41 220.931  29
   4  -7   2 1515.82 192.474  13
   4  -7   2 1511.43 198.808  40
   4  -7   2 1729.39 205.412  24
   4  -7   3 9858.91 464.100  23
   4  -7   3 10088.1 440.771  22
   4  -7   3 10605.2 471.057  40
   4  -7   3 9152.49 445.478   5
   4  -7   3 9553.28 519.263  29
   4  -7   3 9797.36 435.793  13
   4  -7   3 9721.53 495.628  15
   4  -7   3 9701.13 485.276  30
   4  -7   3 9695.16 530.214   7
   4  -7   4 709.277 132.441  23
   4  -7   4 815.506 126.462  22
   4  -7   4 524.108 145.729  15
   4  -7   4 636.024 157.864  30
   4  -7   4 853.672 181.423  29
   4  -7   4 708.445 114.065  13
   4  -7   4 621.734 180.504   7
   4  -7   5 42357.4 1061.78  23
   4  -7   5 45007.1 1226.64  29
   4  -7   5 43783.8 1164.05  15
   4  -7   5 43294.7 1149.38  30
   4  -7   5 43421.7 1236.22   7
   4  -7   6 37657.8 1012.72  15
   4  -7   6 37200.3 995.558  30
   4  -7   6 38729.4 1089.74   7
   4  -7   6 40619.4 1087.60  29
   4  -7   7 56954.8 1343.10  29
   4  -7   7 56464.9 1283.23  15
   4  -7   7 54716.4 1252.24  30
   4  -7   7 58644.6 1362.05   7
  -4   6  10 31646.1 895.657  11
   4  -6 -10 30922.1 798.389  20
   4  -6 -10 32381.1 857.859  21
   4  -6 -10 32015.9 806.458   3
   4  -6 -10 33165.3 850.928  28
  -4   6   9 20365.6 734.536  11
   4  -6  -9 19752.7 685.709  21
   4  -6  -9 19753.0 655.264   3
   4  -6  -9 19638.4 615.908  20
   4  -6  -9 20202.9 659.006  28
   4  -6  -8 138455. 2984.10  21
   4  -6  -8 139203. 2955.09   3
   4  -6  -8 140545. 2904.55  32
  -4   6   8 144882. 3095.75  11
   4  -6  -8 141474. 2917.88  28
   4  -6  -8 135766. 2845.32  20
   4  -6  -8 146872. 2782.75  24
   4  -6  -7 70559.5 1760.15  21
   4  -6  -7 68150.7 1660.95  28
   4  -6  -7 72633.0 1740.41  32
   4  -6  -7 72064.8 1749.92   3
   4  -6  -7 72092.8 1574.24  24
   4  -6  -6 66052.3 1693.72  32
   4  -6  -6 67366.0 1625.85  40
   4  -6  -6 67227.9 1700.47  21
   4  -6  -6 65553.1 1621.55   5
   4  -6  -6 68023.2 1689.54   3
   4  -6  -6 63838.8 2895.28   1
   4  -6  -6 68983.8 1585.97  13
   4  -6  -6 64438.1 1575.55  28
   4  -6  -6 67895.2 1526.44  24
   4  -6  -5 9334.09 428.813  23
   4  -6  -5 9182.39 480.147   3
   4  -6  -5 8968.22 480.634  21
   4  -6  -5 8705.21 460.300  40
   4  -6  -5 8805.27 467.168   5
   4  -6  -5 7003.06 888.538  16
   4  -6  -5 8569.46 487.565  32
   4  -6  -5 8444.28 434.519  13
   4  -6  -5 8856.75 990.983   1
   4  -6  -5 8829.21 1003.00  36
   4  -6  -5 9242.21 404.102  24
   4  -6  -4 11490.8 587.169  29
   4  -6  -4 10736.1 531.126  40
   4  -6  -4 12661.2 530.651  23
   4  -6  -4 11216.4 535.484  21
   4  -6  -4 11211.7 563.982  32
   4  -6  -4 12168.5 492.437  14
   4  -6  -4 11557.2 553.718   5
   4  -6  -4 10063.2 1060.51  16
   4  -6  -4 11053.1 527.168   3
   4  -6  -4 11657.4 528.669  13
   4  -6  -4 12037.3 1184.45  36
   4  -6  -4 12240.4 481.324  24
   4  -6  -3 83249.9 1894.13  22
   4  -6  -3 78692.7 1884.62  21
   4  -6  -3 82681.2 2014.88  29
  -4   6   3 72657.7 3419.54  37
   4  -6  -3 81056.6 1956.92  40
   4  -6  -3 82620.4 1898.93  23
   4  -6  -3 80279.5 1945.44  15
   4  -6  -3 85602.8 1858.56  14
   4  -6  -3 81943.7 3326.10  36
   4  -6  -3 78704.0 1881.75   3
   4  -6  -3 78724.8 1889.99  13
   4  -6  -3 80320.9 1947.86   5
   4  -6  -3 83347.6 1975.90  32
   4  -6  -3 75645.1 3150.32  16
   4  -6  -3 77927.3 1827.64  12
   4  -6  -3 82857.6 1814.80  24
   4  -6  -2 2633.98 248.616  22
   4  -6  -2 2360.99 228.610  21
   4  -6  -2 2694.77 262.830   5
   4  -6  -2 2439.02 260.397  32
  -4   6   2 2401.41 599.260  37
   4  -6  -2 2510.18 244.745  23
   4  -6  -2 2892.19 603.337  16
   4  -6  -2 2751.37 238.946  14
   4  -6  -2 2539.40 277.171  40
   4  -6  -2 2744.39 242.129  30
   4  -6  -2 2392.95 281.091  29
   4  -6  -2 2639.28 236.441   3
   4  -6  -2 2347.33 240.290  13
   4  -6  -2 2174.51 547.505  36
   4  -6  -2 2976.36 235.778  12
   4  -6  -2 2354.70 212.950  24
   4  -6  -2 2842.64 271.660  15
   4  -6  -1 154886. 3291.45  23
   4  -6  -1 156251. 3261.47  22
   4  -6  -1 159399. 3321.94  32
  -4   6   1 156870. 5335.19  37
   4  -6  -1 160592. 3343.00  15
   4  -6  -1 159312. 3250.84  14
   4  -6  -1 158732. 3271.51  30
   4  -6  -1 161050. 3395.30   7
   4  -6  -1 160344. 3225.47   3
   4  -6  -1 156853. 3335.88   5
   4  -6  -1 164025. 3423.50  29
   4  -6  -1 154126. 3286.61  13
   4  -6  -1 159816. 3222.74  21
   4  -6  -1 156830. 4863.27  16
   4  -6  -1 157787. 3357.77  40
   4  -6  -1 160048. 3190.98  12
   4  -6  -1 165957. 3232.49  24
   4  -6  -1 151895. 4922.40  36
   4  -6   0 15224.7 624.806  23
   4  -6   0 15990.8 611.238  22
   4  -6   0 17393.5 585.539   3
   4  -6   0 15811.8 688.796  29
   4  -6   0 16101.2 550.091  31
   4  -6   0 15962.1 1347.46  36
  -4   6   0 16798.0 1546.66  37
   4  -6   0 16964.9 670.140  15
   4  -6   0 15110.0 615.700  32
   4  -6   0 16258.6 610.076  14
   4  -6   0 17336.5 1351.04  16
   4  -6   0 15825.3 623.514  30
   4  -6   0 15649.2 653.705  40
   4  -6   0 16188.8 599.291  24
   4  -6   0 17092.9 712.139   7
   4  -6   0 16507.8 636.188  13
   4  -6   0 17329.1 671.225   5
   4  -6   1 60116.0 1526.25  23
   4  -6   1 58588.5 2685.20  36
   4  -6   1 61315.5 1500.83  22
   4  -6   1 59927.4 1549.82  40
   4  -6   1 62506.0 1539.15  30
   4  -6   1 59806.1 1616.55  29
  -4   6  -1 61955.8 3062.22  37
   4  -6   1 56503.2 2562.07  16
   4  -6   1 60580.8 1486.23  14
   4  -6   1 58659.4 1548.77  15
   4  -6   1 60739.7 1498.28  32
   4  -6   1 61893.3 1440.73  31
   4  -6   1 60784.4 1553.15   5
   4  -6   1 62322.5 1646.53   7
   4  -6   1 61322.3 1515.65  13
   4  -6   1 64571.9 1508.92  24
   4  -6   2 51978.7 1326.78  23
   4  -6   2 49918.6 1284.24  22
   4  -6   2 49189.4 1251.06  32
   4  -6   2 47828.9 2276.05  16
   4  -6   2 48210.0 2360.68  36
   4  -6   2 50019.8 1325.55   5
   4  -6   2 48767.5 1344.38  15
   4  -6   2 50023.1 1274.11  14
   4  -6   2 49863.1 1248.22  31
   4  -6   2 47715.2 1309.55  40
   4  -6   2 49447.3 1328.91  30
   4  -6   2 50429.2 1439.44   7
   4  -6   2 50722.9 1415.02  29
   4  -6   2 50028.2 1284.10  13
   4  -6   2 49611.3 1290.00  24
   4  -6   3 178.683 113.586  23
   4  -6   3 31.3862 93.2830   5
   4  -6   3 76.0922 87.5525  22
   4  -6   3 75.8429 100.210  31
   4  -6   3 261.735 152.119  24
   4  -6   3 145.826 100.642  40
   4  -6   3 352.822 262.303  36
   4  -6   3 198.818 110.802  30
   4  -6   3 15.6079 115.195  15
   4  -6   3 413.282 153.973  29
   4  -6   3 178.820 94.9469  13
   4  -6   3 0.46956 155.043   7
   4  -6   3 386.360 269.156  16
   4  -6   4 82135.4 1852.82  23
   4  -6   4 83879.4 1836.36  22
   4  -6   4 80989.2 1792.02  13
   4  -6   4 76699.0 1824.48   5
   4  -6   4 83598.0 1833.47  40
   4  -6   4 80059.9 1932.88  15
   4  -6   4 82221.7 1928.91  30
   4  -6   4 80147.3 2040.44   7
   4  -6   4 81663.6 2010.09  29
   4  -6   5 5651.01 316.793  23
   4  -6   5 5864.60 311.334  22
   4  -6   5 5412.24 368.473  15
   4  -6   5 5566.88 355.889  30
   4  -6   5 5760.57 419.955   7
   4  -6   5 5539.66 397.187  29
   4  -6   6 28616.8 792.331  23
   4  -6   6 29968.5 906.140  30
   4  -6   6 31087.7 942.450  15
   4  -6   6 33026.6 1010.91  29
   4  -6   6 32008.6 1028.18   7
   4  -6   7 2485.14 249.878  29
   4  -6   7 1860.49 199.594  15
   4  -6   7 1826.67 186.281  30
   4  -6   7 2169.47 244.393   7
   4  -6   8 26857.6 795.542  29
   4  -6   8 26375.9 743.215  15
   4  -6   8 25442.8 700.969  30
  -4   6  -8 24817.6 704.883   8
  -4   5  11 9837.85 399.998  11
   4  -5 -11 9812.25 360.578  21
   4  -5 -11 10234.7 375.091  20
  -4   5  10 358.029 124.472  11
   4  -5 -10 430.876 110.765  20
   4  -5 -10 514.746 128.936  21
   4  -5 -10 452.702 99.0194   3
   4  -5 -10 540.688 127.135  28
   4  -5 -10 389.253 79.3593  24
  -4   5   9 156088. 3239.54  11
   4  -5  -9 144526. 3035.46  20
   4  -5  -9 147999. 3114.26  21
   4  -5  -9 148271. 3093.44  28
   4  -5  -9 150608. 3062.18   3
   4  -5  -9 149806. 2941.44  24
  -4   5   8 2168.94 280.506  11
   4  -5  -8 1571.24 221.375  21
   4  -5  -8 1930.00 204.858  32
   4  -5  -8 1743.52 213.833  28
   4  -5  -8 1601.38 173.494  24
   4  -5  -8 1726.59 222.624   3
   4  -5  -7 147442. 3247.69  21
   4  -5  -7 150981. 3227.17   3
   4  -5  -7 157629. 5054.90   1
   4  -5  -7 152805. 3190.33  28
   4  -5  -7 155288. 3224.60  32
   4  -5  -7 156519. 3103.01  24
   4  -5  -6 15429.6 605.865  40
   4  -5  -6 16132.2 673.720  21
   4  -5  -6 16728.9 594.519  24
   4  -5  -6 16308.4 672.200  32
   4  -5  -6 16594.1 665.769   3
   4  -5  -6 17639.6 1438.77   1
   4  -5  -6 16724.8 597.547  13
   4  -5  -6 15686.2 617.137  28
   4  -5  -5 1963.30 230.292   3
   4  -5  -5 1793.01 193.384  23
   4  -5  -5 1719.35 206.672  40
   4  -5  -5 2046.60 224.393   5
   4  -5  -5 1845.57 457.071  36
   4  -5  -5 1219.36 418.868   1
   4  -5  -5 1592.00 220.585  21
   4  -5  -5 1765.20 177.508  14
   4  -5  -5 1624.19 465.906  16
   4  -5  -5 1977.68 244.917  32
   4  -5  -5 1909.70 202.662  13
   4  -5  -5 1563.00 185.015  28
   4  -5  -5 1858.24 190.861  24
   4  -5  -4 57764.5 1441.72  23
   4  -5  -4 60920.5 2635.48  36
   4  -5  -4 57646.8 2541.33  16
   4  -5  -4 58846.3 1532.29  32
   4  -5  -4 60761.8 1399.04  14
   4  -5  -4 57468.3 1495.69   5
   4  -5  -4 57848.0 1567.95  29
   4  -5  -4 58641.7 1484.70   3
   4  -5  -4 58555.1 1459.32  13
   4  -5  -4 57475.1 1485.43  21
   4  -5  -4 60742.0 2539.98   1
   4  -5  -4 60245.8 1428.07  24
   4  -5  -4 58095.0 1485.70  40
   4  -5  -3 4038.98 290.118  23
   4  -5  -3 3659.04 269.522  22
   4  -5  -3 3903.42 267.505  10
   4  -5  -3 3824.89 261.402  14
   4  -5  -3 3801.35 324.781  29
   4  -5  -3 4441.55 688.065  36
   4  -5  -3 3987.14 305.987   5
   4  -5  -3 3256.67 280.429  40
   4  -5  -3 3649.61 278.351  21
   4  -5  -3 3569.90 299.324  32
   4  -5  -3 3557.17 255.046  30
   4  -5  -3 3619.83 276.420   3
   4  -5  -3 3598.55 276.578  13
   4  -5  -3 3748.79 563.010   1
   4  -5  -3 3683.95 296.306  15
   4  -5  -3 4224.99 656.209  16
   4  -5  -3 3947.06 271.033  24
   4  -5  -2 86597.6 2003.47  23
   4  -5  -2 90495.4 1988.84  22
   4  -5  -2 88697.5 3299.35  36
   4  -5  -2 93665.8 1986.33  10
   4  -5  -2 89528.0 2054.64  40
   4  -5  -2 91317.9 1962.01  14
   4  -5  -2 85784.0 2030.37   5
   4  -5  -2 90149.0 2043.99  15
   4  -5  -2 84641.2 3179.33  16
   4  -5  -2 90578.0 2055.81  32
   4  -5  -2 90598.3 1971.22  30
   4  -5  -2 89839.1 2113.23  29
   4  -5  -2 89440.2 1982.91   3
   4  -5  -2 87152.6 2005.87  13
   4  -5  -2 90845.5 1989.22  21
   4  -5  -2 85706.3 1939.42  12
   4  -5  -2 90434.8 1971.21  24
   4  -5  -1 34346.3 949.287  12
   4  -5  -1 36143.6 1022.67  23
   4  -5  -1 35693.1 989.446  22
   4  -5  -1 36002.4 992.845  10
   4  -5  -1 35675.0 971.843  21
   4  -5  -1 37355.0 1064.85  40
   4  -5  -1 37526.2 1000.11  14
   4  -5  -1 37059.6 1043.92  32
   4  -5  -1 37177.3 1103.74  29
   4  -5  -1 35966.5 1959.03  36
   4  -5  -1 35583.0 1037.88   5
   4  -5  -1 34714.8 1855.71  16
   4  -5  -1 36354.9 1043.53  15
   4  -5  -1 35956.8 988.713  30
   4  -5  -1 35564.6 1087.37   7
   4  -5  -1 36193.8 976.907   3
   4  -5  -1 35942.2 1014.94  13
   4  -5  -1 36694.1 994.327  24
   4  -5   0 66888.2 1627.51  23
   4  -5   0 70456.9 2832.00  36
   4  -5   0 70895.1 1624.70  10
   4  -5   0 71705.7 1678.28   5
   4  -5   0 69137.9 1540.53  31
   4  -5   0 69076.0 1669.37  40
   4  -5   0 69025.8 2734.34  16
  -4   5   0 70807.1 3118.81  37
   4  -5   0 69205.2 1566.84   3
   4  -5   0 71884.3 1682.82  15
   4  -5   0 71280.2 1651.77  32
   4  -5   0 67504.3 1594.96  14
   4  -5   0 71336.0 1629.30  30
   4  -5   0 69936.2 1754.77   7
   4  -5   0 70211.8 1735.83  29
   4  -5   0 68117.4 1625.65  13
   4  -5   0 66579.1 1546.77  12
   4  -5   0 68845.1 1614.12  24
   4  -5   0 69580.3 1610.51  22
   4  -5   1 2427.54 224.666  23
   4  -5   1 2843.45 236.093  22
   4  -5   1 2678.59 232.681  10
   4  -5   1 2673.40 516.118  16
   4  -5   1 2778.98 250.287  40
   4  -5   1 3011.04 256.244   5
   4  -5   1 2320.20 220.656  32
   4  -5   1 3188.44 570.187  36
   4  -5   1 3543.56 278.719  15
  -4   5  -1 2133.56 562.955  37
   4  -5   1 2674.36 225.432  14
   4  -5   1 2842.52 216.594  31
   4  -5   1 2664.00 235.180  30
   4  -5   1 2625.23 276.963   7
   4  -5   1 2859.59 273.157  29
   4  -5   1 3189.32 248.379  13
   4  -5   1 2526.38 235.744  24
   4  -5   2 20506.4 705.761  23
   4  -5   2 20655.2 696.472  10
   4  -5   2 20983.0 722.025   5
   4  -5   2 20620.4 695.782  22
  -4   5  -2 22771.9 1637.35  37
   4  -5   2 20568.2 1419.02  36
   4  -5   2 20796.3 682.670  32
   4  -5   2 21473.7 697.247  14
   4  -5   2 22147.3 695.702  31
   4  -5   2 21527.1 733.501  30
   4  -5   2 21411.0 823.374   7
   4  -5   2 20933.8 785.648  29
   4  -5   2 21437.3 701.674  13
   4  -5   2 21347.6 754.088  15
   4  -5   2 20778.8 722.116  40
   4  -5   2 20970.9 721.457  24
   4  -5   2 22298.1 1421.79  16
   4  -5   2 20230.2 720.669   6
   4  -5   3 99079.1 2209.38  23
   4  -5   3 103924. 2223.65  22
   4  -5   3 95600.1 3392.78  36
   4  -5   3 103358. 2235.24  40
   4  -5   3 100303. 2404.45   7
   4  -5   3 101957. 2297.12  15
   4  -5   3 102498. 2196.56  14
   4  -5   3 103655. 2215.96  31
   4  -5   3 100591. 2235.34   5
   4  -5   3 100998. 2265.75  30
   4  -5   3 106115. 3422.37  16
   4  -5   3 102094. 2357.82  29
   4  -5   3 99087.8 2181.86  13
   4  -5   3 102062. 2263.88  24
   4  -5   3 103799. 2260.84   6
   4  -5   4 13666.2 532.228  23
   4  -5   4 15065.3 651.481  29
   4  -5   4 13097.3 1078.65  36
   4  -5   4 13641.4 535.710   5
   4  -5   4 14930.5 1103.67  16
   4  -5   4 13429.6 592.874  15
   4  -5   4 13903.9 558.782  31
   4  -5   4 13726.8 521.939  40
   4  -5   4 14191.3 593.454  30
   4  -5   4 12114.5 633.424   7
   4  -5   4 13671.9 505.686  13
   4  -5   4 13580.4 582.455  24
   4  -5   5 178987. 3649.41  23
   4  -5   5 187626. 3676.50  22
   4  -5   5 183601. 3807.55  15
   4  -5   5 185179. 3776.68  30
   4  -5   5 184935. 3754.38  31
   4  -5   5 182925. 3811.43  27
   4  -5   5 188449. 3893.87  29
   4  -5   5 190550. 3740.21   6
   4  -5   5 185804. 3945.39   7
   4  -5   6 148.505 76.1654  23
   4  -5   6 333.672 96.6824  22
   4  -5   6 350.898 115.916   6
   4  -5   6 156.328 112.073  30
   4  -5   6 266.037 146.582  15
   4  -5   6 244.136 148.227  29
   4  -5   6 350.350 129.915  27
   4  -5   6 347.439 167.385   7
   4  -5   7 15653.4 599.485  30
   4  -5   7 15879.5 634.070  15
   4  -5   7 14745.3 665.422   7
   4  -5   7 16129.8 675.492  29
   4  -5   7 15907.6 617.970  27
   4  -5   7 15951.7 554.791   6
   4  -5   8 682.964 165.013  29
   4  -5   8 734.861 144.880  15
   4  -5   8 930.780 177.685   7
   4  -5   8 491.207 109.863  30
   4  -5   9 14108.0 509.126  15
   4  -5   9 13969.4 460.438  30
   4  -5   9 15000.7 557.335  29
   4  -4 -11 8503.69 347.642  21
   4  -4 -11 7780.19 361.551  20
   4  -4 -11 8493.64 307.277  24
  -4   4  10 24523.7 832.951  11
   4  -4 -10 22235.9 667.771   3
   4  -4 -10 21135.5 723.932  21
   4  -4 -10 23225.6 747.734  20
   4  -4 -10 22594.7 763.895  28
   4  -4 -10 23584.1 671.559  24
  -4   4   9 30487.6 1026.72  11
   4  -4  -9 28634.6 902.061  20
   4  -4  -9 28936.2 935.100  21
   4  -4  -9 30038.0 947.721  28
   4  -4  -9 29070.7 879.527   3
   4  -4  -9 30027.6 849.211  24
  -4   4   8 73744.6 1884.21  11
   4  -4  -8 67637.7 1741.00  21
   4  -4  -8 70505.8 1653.37  32
   4  -4  -8 68352.5 1694.01   3
   4  -4  -8 74323.4 3272.43   1
   4  -4  -8 67721.8 1713.38  28
   4  -4  -8 71170.0 1638.78  24
  -4   4   7 24205.9 939.142  11
   4  -4  -7 24085.7 856.724  21
   4  -4  -7 23739.5 825.933   3
   4  -4  -7 25668.1 1795.66   1
   4  -4  -7 25131.7 837.973  28
   4  -4  -7 23655.2 811.685  32
   4  -4  -7 24826.7 783.830  24
   4  -4  -6 118259. 2604.57  21
   4  -4  -6 116603. 4082.19   1
   4  -4  -6 118476. 2584.97  32
   4  -4  -6 115323. 2482.61  40
   4  -4  -6 114859. 2562.54   3
   4  -4  -6 114494. 2527.17  28
   4  -4  -6 124030. 2522.02  24
   4  -4  -5 35988.4 985.002  23
   4  -4  -5 36987.3 950.675  10
   4  -4  -5 35919.5 992.449  13
   4  -4  -5 36964.7 1076.16  32
   4  -4  -5 36663.4 938.268  14
   4  -4  -5 35977.9 1820.59  16
   4  -4  -5 35697.5 1009.31  40
   4  -4  -5 36052.0 1063.71  21
   4  -4  -5 34430.2 1028.81   3
   4  -4  -5 35103.2 996.315  28
   4  -4  -5 36073.7 1948.43   1
   4  -4  -5 35319.6 1030.24   5
   4  -4  -5 36778.8 1885.16  36
   4  -4  -5 37476.6 1018.75  24
   4  -4  -4 191524. 3892.03  23
   4  -4  -4 206019. 3903.81  22
   4  -4  -4 202422. 3839.34  10
   4  -4  -4 202800. 3960.59  21
   4  -4  -4 191307. 3937.56   5
   4  -4  -4 205457. 5397.60  36
   4  -4  -4 190973. 5224.76  16
   4  -4  -4 203147. 3989.96  32
   4  -4  -4 198772. 3821.82  14
   4  -4  -4 201849. 3937.25  40
   4  -4  -4 194784. 4044.85  29
   4  -4  -4 196791. 3932.61   3
   4  -4  -4 195704. 3894.03  13
   4  -4  -4 196389. 3857.57  28
   4  -4  -4 200029. 5304.47   1
   4  -4  -4 197278. 3855.32  19
   4  -4  -4 203195. 3910.04  24
   4  -4  -3 193930. 3847.55  23
   4  -4  -3 195143. 3817.86  22
   4  -4  -3 203053. 3799.89  10
   4  -4  -3 200968. 3783.03  14
   4  -4  -3 193351. 3844.54   3
   4  -4  -3 192745. 5246.64  36
   4  -4  -3 187453. 3871.63   5
   4  -4  -3 186628. 5135.93  16
   4  -4  -3 195364. 3901.88  32
   4  -4  -3 189867. 3873.43  15
   4  -4  -3 200738. 3987.97  29
   4  -4  -3 200672. 3865.99  21
   4  -4  -3 189149. 3828.00  13
   4  -4  -3 194815. 5001.60   1
   4  -4  -3 192250. 3868.17  40
   4  -4  -3 199335. 3843.79  24
   4  -4  -2 62382.1 1485.34  23
   4  -4  -2 62475.3 1460.91  22
   4  -4  -2 62455.7 1448.88  10
   4  -4  -2 62993.9 1472.19  21
   4  -4  -2 61950.3 1463.43   3
   4  -4  -2 68002.5 1541.91  40
   4  -4  -2 63034.5 1514.93   5
   4  -4  -2 62410.0 2456.32  16
   4  -4  -2 65731.9 2447.29  34
   4  -4  -2 62772.7 2521.02  36
   4  -4  -2 62915.9 1511.57  15
   4  -4  -2 63384.3 1520.45  32
   4  -4  -2 63377.2 1445.38  30
   4  -4  -2 63459.5 1443.30  14
   4  -4  -2 63756.5 1583.08  29
   4  -4  -2 63109.5 1484.21  13
   4  -4  -2 60988.4 2168.22   1
   4  -4  -2 63400.1 1481.25  24
   4  -4  -2 63873.5 1462.53  35
   4  -4  -1 32230.2 907.822  23
   4  -4  -1 31857.7 921.914   5
   4  -4  -1 32942.5 890.366  22
   4  -4  -1 32873.1 885.035  10
   4  -4  -1 33488.2 881.605  14
   4  -4  -1 33496.1 987.547  29
   4  -4  -1 34677.0 950.510  40
   4  -4  -1 33805.6 1746.25  36
   4  -4  -1 31797.0 870.178   3
   4  -4  -1 31716.8 867.552  21
   4  -4  -1 29994.1 1606.31  16
   4  -4  -1 31049.1 1611.75  34
   4  -4  -1 32321.0 920.349  15
   4  -4  -1 32354.4 924.050  32
   4  -4  -1 33276.4 881.861  30
   4  -4  -1 32638.6 994.243   7
   4  -4  -1 32672.9 903.141  13
   4  -4  -1 30436.9 848.905  12
   4  -4  -1 32640.6 889.719  35
   4  -4  -1 31501.7 895.100  24
   4  -4   0 478.251 110.565  23
   4  -4   0-167.850 252.665  16
   4  -4   0 413.401 97.7982  22
   4  -4   0 185.440 93.0261  35
   4  -4   0 644.443 137.879  40
   4  -4   0 380.031 91.7372   3
   4  -4   0 623.420 289.295  36
   4  -4   0 253.407 102.370   5
   4  -4   0 350.749 109.477  15
   4  -4   0 497.485 115.500  32
   4  -4   0 240.455 88.2427  10
   4  -4   0 330.057 82.8713  31
   4  -4   0 261.093 88.2243  30
   4  -4   0 333.697 93.5519  14
   4  -4   0 347.044 93.6637  13
   4  -4   0 183.693 118.479  29
   4  -4   0 157.630 217.793  34
   4  -4   0 296.514 119.991   7
   4  -4   0 220.059 72.2634  12
   4  -4   0 882.884 132.130  24
   4  -4   1 41372.1 1069.52  23
   4  -4   1 39493.4 1041.66  22
   4  -4   1 40619.8 1049.63  10
   4  -4   1 41177.9 1042.27  14
   4  -4   1 40002.5 1080.56  40
   4  -4   1 42173.3 1089.36   5
  -4   4  -1 42553.9 2159.46  37
   4  -4   1 37110.4 1848.30  36
   4  -4   1 39295.1 1063.93  24
   4  -4   1 42190.7 1099.01  15
   4  -4   1 44718.6 1969.87  34
   4  -4   1 40685.2 1020.25  31
   4  -4   1 39879.1 1851.38  16
   4  -4   1 42611.0 1076.74  30
   4  -4   1 40503.5 1055.31  32
   4  -4   1 40432.8 1136.70  29
   4  -4   1 40425.4 1174.19   7
   4  -4   1 42775.1 1067.09  13
   4  -4   1 44439.8 1079.27  35
   4  -4   1 37568.4 986.190  12
   4  -4   1 42312.3 1093.16   6
   4  -4   2 4835.53 292.686  23
   4  -4   2 5077.71 292.101  10
   4  -4   2 4862.01 283.035  31
   4  -4   2 4280.64 266.842  32
   4  -4   2 4547.98 290.807   5
   4  -4   2 4438.64 620.455  36
  -4   4  -2 5750.50 758.595  37
   4  -4   2 4228.52 572.043  16
   4  -4   2 5209.95 321.110  15
   4  -4   2 4758.47 278.580  14
   4  -4   2 4579.32 293.593  30
   4  -4   2 4637.02 284.384  22
   4  -4   2 5067.29 337.777  29
   4  -4   2 4871.42 356.656   7
   4  -4   2 4352.65 270.288  13
   4  -4   2 4409.96 289.356  40
   4  -4   2 4584.15 299.256  24
   4  -4   2 5021.01 310.275   6
   4  -4   3 242824. 4699.86  23
   4  -4   3 255503. 4818.67  15
   4  -4   3 246512. 4717.57  22
   4  -4   3 242183. 4695.15  10
   4  -4   3 248653. 4856.15  29
   4  -4   3 249223. 6122.22  36
   4  -4   3 237957. 4705.79  40
   4  -4   3 246758. 4717.61  31
   4  -4   3 247217. 5986.33  16
   4  -4   3 245623. 4684.94  14
   4  -4   3 245643. 4765.79  30
   4  -4   3 250143. 4935.40   7
   4  -4   3 246172. 4682.24  13
   4  -4   3 248697. 4733.23   5
   4  -4   3 229090. 4738.66  24
   4  -4   3 247660. 4766.86   6
   4  -4   4 103144. 2176.70  23
   4  -4   4 100045. 2170.82  10
   4  -4   4 99978.1 2189.98  22
   4  -4   4 106244. 2184.74  40
   4  -4   4 100032. 2154.13  14
   4  -4   4 102071. 2193.62   5
   4  -4   4 100989. 2328.40  29
   4  -4   4 105385. 3230.96  16
   4  -4   4 102447. 2228.24  31
   4  -4   4 99440.8 2245.59  30
   4  -4   4 102149. 2147.76  13
   4  -4   4 104279. 2409.80   7
   4  -4   4 97797.7 2268.94  15
   4  -4   4 98473.2 2242.14  24
   4  -4   4 103845. 2251.45   6
   4  -4   5 67439.3 1558.96  23
   4  -4   5 68644.8 1597.26  22
   4  -4   5 66642.9 1691.16  15
   4  -4   5 66248.2 1639.74  31
   4  -4   5 69283.4 1673.00  30
   4  -4   5 67751.2 1735.52  29
   4  -4   5 68312.8 1789.18   7
   4  -4   5 70727.2 1659.00   6
   4  -4   6 59608.1 1412.21  22
   4  -4   6 59679.1 1581.06  29
   4  -4   6 58664.0 1538.55  15
   4  -4   6 58220.5 1470.28  33
   4  -4   6 58414.2 1495.86  31
   4  -4   6 59473.6 1500.84  30
   4  -4   6 57619.6 1611.49   7
   4  -4   6 57933.6 1358.14  23
   4  -4   6 57168.2 1454.54   6
   4  -4   7 897.492 134.708  22
   4  -4   7 1082.25 180.093  33
   4  -4   7 830.748 187.536  29
   4  -4   7 760.790 174.983  15
   4  -4   7 1091.25 171.822  30
   4  -4   7 858.363 147.334   6
   4  -4   7 898.770 203.242   7
   4  -4   8 52288.7 1406.25  15
   4  -4   8 52731.3 1345.73  30
   4  -4   8 55200.4 1463.89  29
   4  -4   8 53812.6 1462.49   7
   4  -4   8 55418.6 1312.93   6
   4  -4   9 568.025 140.996  15
   4  -4   9 692.236 123.020  30
   4  -4   9 658.351 155.461  29
   4  -4   9 767.183 158.861   7
   4  -4  10 55009.9 1329.03  29
   4  -4  10 53786.2 1288.05  15
   4  -4  10 56328.3 1295.83   7
  -4   3  11 8005.09 408.957  11
   4  -3 -11 7541.54 374.982  20
   4  -3 -11 7654.97 344.139  21
   4  -3 -11 8016.21 335.441  24
   4  -3 -10 86718.5 1996.33  21
   4  -3 -10 90318.8 2030.77  20
   4  -3 -10 88768.6 2056.44  28
  -4   3  10 89153.6 2123.19  11
   4  -3 -10 90514.2 1943.57  24
   4  -3  -9 29566.2 879.314   3
   4  -3  -9 28735.2 941.195  21
   4  -3  -9 29747.9 961.918  28
   4  -3  -9 28065.9 916.931  20
   4  -3  -9 28445.6 875.895  24
  -4   3   8 17240.8 764.272  11
   4  -3  -8 16724.5 645.707   3
   4  -3  -8 16974.0 692.446  21
   4  -3  -8 17389.2 1517.46   1
   4  -3  -8 17382.3 694.454  28
   4  -3  -8 17169.6 643.142  24
  -4   3   7 12154.4 626.065  11
   4  -3  -7 12178.6 563.457  21
   4  -3  -7 11780.0 520.595  32
   4  -3  -7 12454.8 542.189   3
   4  -3  -7 11004.8 1164.33   1
   4  -3  -7 11921.9 545.313  28
   4  -3  -7 11582.1 515.754  24
   4  -3  -6 30721.7 962.500  21
   4  -3  -6 30698.7 946.602  32
   4  -3  -6 31083.0 941.833   3
   4  -3  -6 33162.0 1925.16   1
   4  -3  -6 31586.8 943.037  28
   4  -3  -6 32795.1 942.447  24
   4  -3  -5 211043. 3942.09  10
   4  -3  -5 205771. 4098.34  21
   4  -3  -5 196661. 5220.62  36
   4  -3  -5 205965. 5219.00  16
   4  -3  -5 208972. 4100.66  32
   4  -3  -5 206723. 3926.11  14
   4  -3  -5 202100. 3990.61  13
   4  -3  -5 199973. 4057.02   3
   4  -3  -5 215166. 5653.79   1
   4  -3  -5 206309. 4041.36  28
   4  -3  -5 203392. 4008.95  40
   4  -3  -5 208414. 4059.83  24
   4  -3  -4 14590.5 541.599  23
   4  -3  -4 15647.8 534.846  22
   4  -3  -4 15017.0 500.939  10
   4  -3  -4 14047.3 550.947   5
   4  -3  -4 15519.4 585.646  32
   4  -3  -4 15568.8 574.363  21
   4  -3  -4 14757.8 1050.67  16
   4  -3  -4 15792.4 1100.62  36
   4  -3  -4 15762.1 511.895  35
   4  -3  -4 15773.3 554.192  40
   4  -3  -4 14471.6 489.601  14
   4  -3  -4 14884.6 626.351  29
   4  -3  -4 14872.1 555.096   3
   4  -3  -4 14762.6 532.750  13
   4  -3  -4 14957.7 530.040  28
   4  -3  -4 15280.3 1111.46   1
   4  -3  -4 15446.2 1011.20  34
   4  -3  -4 15666.4 565.749  24
   4  -3  -3 294588. 5525.05  22
   4  -3  -3 300485. 5504.07  10
   4  -3  -3 292146. 5563.20  21
   4  -3  -3 282230. 5546.15  40
   4  -3  -3 289009. 5683.86  29
   4  -3  -3 287524. 5493.27  35
   4  -3  -3 316483. 6978.27  36
   4  -3  -3 297086. 6798.38  16
   4  -3  -3 285025. 5578.97  15
   4  -3  -3 294991. 5603.58  32
   4  -3  -3 287496. 5551.18  23
   4  -3  -3 309932. 6737.46  34
   4  -3  -3 305609. 5498.01  14
   4  -3  -3 288208. 5580.43   5
   4  -3  -3 294027. 5557.51   3
   4  -3  -3 294745. 5543.23  13
   4  -3  -3 302363. 6751.74   1
   4  -3  -3 299712. 5576.73  24
   4  -3  -2 6167.02 672.732  36
   4  -3  -2 6968.64 324.448  22
   4  -3  -2 7497.12 717.261  16
   4  -3  -2 7592.45 331.090  10
   4  -3  -2 7153.01 334.191  21
   4  -3  -2 6813.58 318.565  35
   4  -3  -2 6971.64 344.953  40
   4  -3  -2 6432.76 330.657  23
   4  -3  -2 6179.95 648.327  34
   4  -3  -2 7384.06 359.085  15
   4  -3  -2 7541.85 365.125  32
   4  -3  -2 7277.70 321.427  14
   4  -3  -2 7126.70 354.228   5
   4  -3  -2 6228.68 365.306  29
   4  -3  -2 7380.38 340.663   3
   4  -3  -2 7025.55 335.571  13
   4  -3  -2 7566.36 645.881   1
   4  -3  -2 7343.97 348.537  24
   4  -3  -1 30872.5 840.727  23
   4  -3  -1 31644.9 1557.04  36
   4  -3  -1 32001.2 825.700  22
   4  -3  -1 30962.4 821.736  10
   4  -3  -1 31119.5 817.312  35
   4  -3  -1 29970.0 849.406   5
   4  -3  -1 32711.2 866.530  40
   4  -3  -1 30092.4 1476.27  16
   4  -3  -1 32771.9 1524.34  34
   4  -3  -1 31476.0 861.288  32
   4  -3  -1 30308.9 804.774  14
   4  -3  -1 29803.0 917.805   7
   4  -3  -1 31044.0 907.004  29
   4  -3  -1 30539.4 813.032   3
   4  -3  -1 30899.1 1241.30   1
   4  -3  -1 29842.0 822.931  13
   4  -3  -1 29782.5 837.999  24
   4  -3   0 50348.5 1222.19  23
   4  -3   0 54577.3 1224.13  22
   4  -3   0 50721.6 1210.02  10
   4  -3   0 50416.5 1244.81   5
   4  -3   0 51900.0 2065.43  36
   4  -3   0 51667.7 2007.12  16
   4  -3   0 53149.7 1217.66  35
   4  -3   0 55679.3 2057.69  34
   4  -3   0 54021.2 1254.94  15
   4  -3   0 53231.3 1243.17  32
   4  -3   0 53066.1 1208.25  14
   4  -3   0 51532.7 1241.74  40
   4  -3   0 50384.1 1328.84   7
   4  -3   0 51750.9 1298.66  29
   4  -3   0 52320.4 1221.31  13
   4  -3   0 49723.9 1227.29  24
   4  -3   0 53794.9 1257.54   6
   4  -3   1 10337.1 407.592  23
   4  -3   1 9720.02 395.362  22
   4  -3   1 9462.75 391.546  10
   4  -3   1 9769.88 387.615  14
   4  -3   1 10024.8 414.003  40
   4  -3   1 9865.13 413.602   5
   4  -3   1 10060.4 843.570  36
   4  -3   1 10100.4 396.300  35
   4  -3   1 10746.8 845.972  34
   4  -3   1 9955.46 417.157  15
   4  -3   1 10015.2 386.141  31
   4  -3   1 10221.8 408.033  30
   4  -3   1 9336.11 433.014  29
   4  -3   1 9598.03 465.579   7
   4  -3   1 9893.79 395.690  13
   4  -3   1 9741.56 802.950  16
   4  -3   1 9779.28 409.762  24
   4  -3   1 9707.42 414.932   6
   4  -3   2 124333. 2493.11  23
   4  -3   2 122118. 3540.62  36
   4  -3   2 127340. 2534.12  30
   4  -3   2 121725. 2498.49  22
   4  -3   2 119084. 2494.85  40
   4  -3   2 121437. 2484.10  10
  -4   3  -2 131717. 3813.49  37
   4  -3   2 123770. 2516.84   5
   4  -3   2 129118. 2491.04  35
   4  -3   2 126019. 3536.53  34
   4  -3   2 122884. 2543.99  15
   4  -3   2 122331. 2485.85  31
   4  -3   2 119380. 2463.35  14
   4  -3   2 122563. 2589.85  29
   4  -3   2 121901. 2644.93   7
   4  -3   2 125726. 2487.04  13
   4  -3   2 121971. 3460.66  16
   4  -3   2 115477. 2499.47  24
   4  -3   2 118973. 2529.61   6
   4  -3   3 18390.7 624.334   6
   4  -3   3 17664.8 573.975  23
   4  -3   3 17447.1 585.643  22
   4  -3   3 16511.1 562.792  10
   4  -3   3 19327.4 1162.11  34
  -4   3  -3 18040.0 1144.80  37
   4  -3   3 18220.9 1132.91  36
   4  -3   3 17124.4 559.172  14
   4  -3   3 18255.5 1103.54  16
[truncated: 561,446 more chars]
