# Supplementary material for: (N,N-Diiso­propyl­dithio­carbamato)tri­phenyl­tin(IV): crystal structure, Hirshfeld surface analysis and computational study
Source: Acta Crystallogr E Crystallogr Commun. 2019 Sep 12;75(Pt 10):1479–85. doi: 10.1107/S2056989019012490 (PMC6775739; doi:10.1107/S2056989019012490)
Supplement: Supplementary file 2 [file e-75-01479-Isup2.hkl]

data_I                                                                          
_shelx_title ' 1090'                                                            
_shelx_refln_list_code          4                                               
_shelx_F_calc_maximum      174.34                                               
_exptl_crystal_F_000       536.00                                               
_reflns_d_resolution_high  0.8371                                               
                                                                                
loop_                                                                           
 _space_group_symop_operation_xyz                                               
 'x, y, z'                                                                      
 '-x, -y, -z'                                                                   
                                                                                
_cell_length_a     9.7572                                                       
_cell_length_b    11.7030                                                       
_cell_length_c    11.7602                                                       
_cell_angle_alpha  74.419                                                       
_cell_angle_beta   80.114                                                       
_cell_angle_gamma  67.285                                                       
                                                                                
_shelx_F_squared_multiplier     1.000                                           
                                                                                
loop_                                                                           
 _refln_index_h                                                                 
 _refln_index_k                                                                 
 _refln_index_l                                                                 
 _refln_F_squared_calc                                                          
 _refln_F_squared_meas                                                          
 _refln_F_squared_sigma                                                         
 _refln_observed_status                                                         
   1   0   0       3754.79       3953.92        80.30 o                         
   2   0   0        219.95        229.45         7.87 o                         
   3   0   0        124.88        143.04         6.73 o                         
   4   0   0       6923.11       6927.10        65.36 o                         
   5   0   0       8610.31       8647.85       127.83 o                         
   6   0   0         44.46         44.33         1.60 o                         
   7   0   0        400.42        391.55         4.24 o                         
   8   0   0         60.75         67.69         1.82 o                         
   9   0   0       1706.25       1708.55        12.49 o                         
  10   0   0       1678.55       1638.80        14.25 o                         
 -10   1   0       2300.53       2355.71        24.92 o                         
  -9   1   0        194.65        199.67         3.01 o                         
  -8   1   0       2395.66       2422.31        15.77 o                         
  -7   1   0       2130.04       2114.80        13.05 o                         
  -6   1   0        827.23        818.78         7.02 o                         
  -5   1   0       4293.33       4114.52        41.57 o                         
  -4   1   0        145.28        163.60         4.21 o                         
  -3   1   0       8932.63       9055.79        93.41 o                         
  -2   1   0        568.72        666.13        14.37 o                         
  -1   1   0       3714.95       3838.67        38.34 o                         
   0   1   0       8196.34       7571.27       126.80 o                         
   1   1   0       2582.02       2716.80        57.10 o                         
   2   1   0       1182.37       1141.12        58.21 o                         
   3   1   0         85.73         86.19         9.70 o                         
   4   1   0        161.14        146.22         4.63 o                         
   5   1   0        537.20        493.15        11.98 o                         
   6   1   0       3621.57       3479.53        20.18 o                         
   7   1   0       3799.67       3653.02        20.67 o                         
   8   1   0        948.21        936.68        14.43 o                         
   9   1   0        509.38        494.86         5.65 o                         
  10   1   0         28.29         29.94         1.38 o                         
  -9   2   0        142.11        136.20         2.56 o                         
  -8   2   0       4933.56       4888.61        28.12 o                         
  -7   2   0       1470.56       1472.15        11.34 o                         
  -6   2   0        141.18        155.76         2.29 o                         
  -5   2   0        344.35        337.53         3.05 o                         
  -4   2   0       1649.22       1599.42        25.89 o                         
  -3   2   0      11927.25      11525.97       197.00 o                         
  -2   2   0         24.64         35.20         2.62 o                         
  -1   2   0       1869.48       2123.41        36.00 o                         
   0   2   0       4214.08       4205.58        50.57 o                         
   1   2   0       2663.31       2756.47        64.22 o                         
   2   2   0      21290.24      19313.83       359.53 o                         
   3   2   0        311.97        313.03        21.63 o                         
   4   2   0         10.48         20.22         2.04 o                         
   5   2   0        545.47        515.38        10.85 o                         
   6   2   0      10303.12       9839.26       106.18 o                         
   7   2   0       2709.41       2674.75        17.96 o                         
   8   2   0         10.92         10.91         0.96 o                         
   9   2   0       1401.15       1375.03        11.85 o                         
  10   2   0       1359.30       1334.95        11.19 o                         
  11   2   0       1865.21       1861.14        14.93 o                         
  -9   3   0        175.80        194.86         3.30 o                         
  -8   3   0       2985.64       2998.85        21.02 o                         
  -7   3   0        179.28        164.06         2.66 o                         
  -6   3   0       3372.25       3383.33        19.51 o                         
  -5   3   0       1168.33       1163.02         8.04 o                         
  -4   3   0       1575.61       1491.12         9.91 o                         
  -3   3   0       1385.00       1428.35        30.95 o                         
  -2   3   0       4926.82       5231.77        54.36 o                         
  -1   3   0      30394.95      27691.15       333.20 o                         
   0   3   0       5786.02       5607.01        68.97 o                         
   1   3   0       2109.53       2086.81        58.64 o                         
   2   3   0        657.28        699.90        30.21 o                         
   3   3   0       6034.18       6114.81       137.56 o                         
   4   3   0       2755.66       2593.76        43.46 o                         
   5   3   0       1919.32       1932.26        28.04 o                         
   6   3   0        974.41        970.02         8.20 o                         
   7   3   0        220.83        221.53         3.25 o                         
   8   3   0       2110.08       2064.95        13.35 o                         
   9   3   0        404.85        413.54         4.93 o                         
  10   3   0        533.68        524.89         7.94 o                         
  11   3   0        222.94        210.60         3.47 o                         
  -9   4   0        186.64        178.24         4.55 o                         
  -8   4   0        148.90        158.32         3.03 o                         
  -7   4   0       4287.02       4193.26        23.66 o                         
  -6   4   0       3167.20       3186.64        17.88 o                         
  -5   4   0         11.90         19.71         1.09 o                         
  -4   4   0          4.34         10.77         1.05 o                         
  -3   4   0        721.46        741.59         8.13 o                         
  -2   4   0       6217.49       5872.92        57.21 o                         
  -1   4   0       6583.65       6444.50        76.67 o                         
   0   4   0        210.94        209.57         6.47 o                         
   1   4   0         83.74        103.61         8.40 o                         
   2   4   0        240.46        213.46        18.87 o                         
   3   4   0      17228.60      17045.23       339.50 o                         
   4   4   0        308.47        327.99        10.79 o                         
   5   4   0        622.23        619.07        15.51 o                         
   6   4   0       1484.30       1453.79        11.64 o                         
   7   4   0       4037.35       3986.55        31.33 o                         
   8   4   0       1984.90       1978.48        13.44 o                         
   9   4   0        528.47        544.17         5.87 o                         
  10   4   0        311.69        313.48         4.81 o                         
  11   4   0        962.61        916.60         9.08 o                         
  -8   5   0        758.63        756.96         9.41 o                         
  -7   5   0        643.45        668.92         9.81 o                         
  -6   5   0        252.59        268.13         3.45 o                         
  -5   5   0       1503.72       1487.28         9.41 o                         
  -4   5   0       2015.39       1985.74        11.32 o                         
  -3   5   0        178.01        168.96         2.23 o                         
  -2   5   0        299.13        215.11         3.05 o                         
  -1   5   0        790.08        826.13        13.60 o                         
   0   5   0       7372.81       7139.56        76.98 o                         
   1   5   0       1545.91       1503.69        22.87 o                         
   2   5   0       2177.07       2409.26        36.23 o                         
   3   5   0        565.22        573.09        35.28 o                         
   4   5   0       4506.42       4515.82       126.30 o                         
   5   5   0       9927.51       9330.29       217.59 o                         
   6   5   0       2852.26       2763.67        26.57 o                         
   7   5   0       1738.78       1733.31        13.81 o                         
   8   5   0         15.00         17.05         1.20 o                         
   9   5   0       2714.32       2698.21        19.07 o                         
  10   5   0       1889.49       1913.44        20.84 o                         
  11   5   0        422.65        416.68         5.04 o                         
  -7   6   0         84.59         83.20         2.44 o                         
  -6   6   0        303.65        311.41         4.51 o                         
  -5   6   0       5461.37       5447.70        32.23 o                         
  -4   6   0        430.33        464.92         4.70 o                         
  -3   6   0        126.77        127.52         2.08 o                         
  -2   6   0        392.31        416.10         3.98 o                         
  -1   6   0       7162.31       7202.97        41.15 o                         
   0   6   0       8032.96       7618.66       104.32 o                         
   1   6   0        177.64        172.57         7.14 o                         
   2   6   0        581.40        622.56        15.16 o                         
   3   6   0       1467.69       1453.27        26.84 o                         
   4   6   0       2932.79       2768.47        50.98 o                         
   5   6   0       3939.11       3888.77        34.47 o                         
   6   6   0       2394.58       2382.48        21.38 o                         
   7   6   0         31.42         37.37         1.88 o                         
   8   6   0        123.58        129.34         3.79 o                         
   9   6   0       1812.24       1802.39        16.33 o                         
  10   6   0        166.51        168.93         3.31 o                         
  11   6   0        421.24        398.64         6.97 o                         
  -7   7   0        288.49        277.58         6.15 o                         
  -6   7   0        179.06        179.46         3.95 o                         
  -5   7   0       1429.04       1471.61        12.18 o                         
  -4   7   0       1397.72       1365.92        10.84 o                         
  -3   7   0       2950.05       2986.81        17.08 o                         
  -2   7   0       1187.55       1206.30         9.06 o                         
  -1   7   0       2278.81       2242.09        14.85 o                         
   0   7   0        678.43        646.34         7.10 o                         
   1   7   0       2815.58       2707.77        25.96 o                         
   2   7   0       5415.45       5342.58        49.66 o                         
   3   7   0        545.49        529.07         8.73 o                         
   4   7   0       1134.95       1155.06        13.15 o                         
   5   7   0        407.50        407.55         8.10 o                         
   6   7   0       4511.92       4394.94        32.54 o                         
   7   7   0       1257.57       1259.76        12.24 o                         
   8   7   0        566.38        574.81         7.00 o                         
   9   7   0         64.34         65.93         2.28 o                         
  10   7   0        386.96        379.31         5.33 o                         
  11   7   0       1707.50       1687.39        14.17 o                         
  -6   8   0         29.63         30.52         2.22 o                         
  -5   8   0        275.25        276.79         5.50 o                         
  -4   8   0       3256.20       3277.44        23.78 o                         
  -3   8   0       2270.40       2263.86        16.27 o                         
  -2   8   0        558.32        528.69        10.25 o                         
  -1   8   0        312.12        328.24         4.53 o                         
   0   8   0       1013.78        980.37         8.82 o                         
   1   8   0       3485.78       3326.85        26.60 o                         
   2   8   0        788.80        806.97        10.36 o                         
   3   8   0       2288.29       2251.45        21.45 o                         
   4   8   0       2423.70       2428.77        23.68 o                         
   5   8   0       3246.05       3205.45        41.82 o                         
   6   8   0       3258.59       3186.05        69.96 o                         
   7   8   0        704.56        703.13        11.20 o                         
   8   8   0       2389.98       2387.34        24.45 o                         
   9   8   0       1339.42       1353.21        12.68 o                         
  10   8   0       1031.07       1041.27         9.32 o                         
  11   8   0        677.11        680.97         8.99 o                         
  -5   9   0        203.24        224.64         5.69 o                         
  -4   9   0         21.95         30.22         1.73 o                         
  -3   9   0          5.64          7.93         1.40 o                         
  -2   9   0       4520.86       4515.02        28.13 o                         
  -1   9   0       2219.17       2227.20        15.92 o                         
   0   9   0         30.85         37.78         1.97 o                         
   1   9   0         48.62         48.43         2.53 o                         
   2   9   0        219.13        209.89         5.67 o                         
   3   9   0       3496.95       3485.03        28.38 o                         
   4   9   0       1813.91       1817.50        19.07 o                         
   5   9   0          9.91         11.85         1.98 o                         
   6   9   0        271.77        276.87         6.29 o                         
   7   9   0        281.25        283.15         4.96 o                         
   8   9   0       2338.64       2348.94        18.54 o                         
   9   9   0        382.33        396.09         4.92 o                         
  10   9   0         95.01         89.23         1.85 o                         
  -4  10   0        410.24        391.40         7.66 o                         
  -3  10   0        603.96        596.47         8.29 o                         
  -2  10   0       3530.44       3494.08        28.16 o                         
  -1  10   0        368.94        358.25         5.27 o                         
   0  10   0        397.23        396.20         5.41 o                         
   1  10   0        251.03        239.22         4.99 o                         
   2  10   0       1606.39       1603.57        18.18 o                         
   3  10   0       1588.29       1527.27        21.98 o                         
   4  10   0        300.70        311.07         5.48 o                         
   5  10   0       2142.34       2211.09        20.55 o                         
   6  10   0       1719.53       1739.20        18.41 o                         
   7  10   0       1471.11       1462.16        15.07 o                         
   8  10   0        290.45        292.80         4.96 o                         
   9  10   0        452.07        467.76         5.45 o                         
  10  10   0        859.17        842.53         9.14 o                         
  -2  11   0         42.50         47.00         2.15 o                         
  -1  11   0        344.42        344.69         5.70 o                         
   0  11   0       1899.35       1959.08        17.21 o                         
   1  11   0        840.34        834.43         9.95 o                         
   2  11   0         47.73         51.88         2.52 o                         
   3  11   0        242.20        241.96         5.87 o                         
   4  11   0       1640.66       1596.17        17.23 o                         
   5  11   0       2144.05       2120.88        19.19 o                         
   6  11   0        885.79        886.84        10.14 o                         
   7  11   0         21.36         23.50         1.52 o                         
   8  11   0        628.57        638.61         7.22 o                         
   9  11   0        776.52        751.59         8.29 o                         
  -1  12   0        789.33        810.01        12.20 o                         
   0  12   0        710.05        715.91        10.38 o                         
   1  12   0        501.35        486.38         6.43 o                         
   2  12   0        855.58        858.38        10.72 o                         
   3  12   0       1660.87       1669.12        15.45 o                         
   4  12   0        694.98        689.84        10.01 o                         
   5  12   0         20.13         24.93         1.68 o                         
   6  12   0        619.74        588.68         9.23 o                         
   7  12   0       1180.18       1199.65        12.33 o                         
   8  12   0       1615.45       1595.35        20.33 o                         
   2  13   0        625.28        605.23         8.58 o                         
   3  13   0         40.15         32.60         1.43 o                         
   4  13   0        215.76        214.17         3.41 o                         
   5  13   0        605.60        616.61         7.17 o                         
   6  13   0        704.58        724.23         9.63 o                         
  -5 -13   1        225.06        204.02         5.08 o                         
  -4 -13   1       1890.55       1909.41        50.92 o                         
  -3 -13   1        880.81        889.51        16.19 o                         
  -7 -12   1        470.49        475.17         9.52 o                         
  -6 -12   1       1711.28       1664.49        18.47 o                         
  -5 -12   1       1362.06       1330.48        12.39 o                         
  -4 -12   1       1080.14       1077.67        11.93 o                         
  -3 -12   1         60.81         60.61         2.48 o                         
  -2 -12   1        439.77        431.72         8.37 o                         
  -1 -12   1       1085.63       1085.14        21.79 o                         
   0 -12   1        257.98        256.10         5.82 o                         
  -9 -11   1         18.65         15.48         1.75 o                         
  -8 -11   1         61.38         63.63         1.79 o                         
  -7 -11   1        685.70        696.00         7.15 o                         
  -6 -11   1        560.37        526.84         7.03 o                         
  -5 -11   1         13.27         16.51         1.67 o                         
  -4 -11   1        561.68        551.19        10.32 o                         
  -3 -11   1        804.34        786.15        16.27 o                         
  -2 -11   1       1904.33       1900.93        23.14 o                         
  -1 -11   1        345.26        344.76         5.65 o                         
   0 -11   1         40.86         45.11         1.85 o                         
   1 -11   1       1482.43       1414.36        20.13 o                         
   2 -11   1       1782.58       1713.45        23.09 o                         
  -9 -10   1       1488.74       1430.34        19.02 o                         
  -8 -10   1        860.34        878.95         9.18 o                         
  -7 -10   1         74.20         74.88         2.55 o                         
  -6 -10   1       1543.25       1517.86        19.47 o                         
  -5 -10   1       4194.48       4099.65        43.91 o                         
  -4 -10   1       2792.91       2861.32        32.38 o                         
  -3 -10   1       1622.00       1606.45        20.92 o                         
  -2 -10   1         93.64         92.21         3.53 o                         
  -1 -10   1       1288.39       1267.06        16.52 o                         
   0 -10   1       1015.34       1014.49         9.42 o                         
   1 -10   1       1390.74       1361.60        11.30 o                         
   2 -10   1        374.90        348.61         4.78 o                         
   3 -10   1        165.36        170.97         3.73 o                         
 -10  -9   1       1400.56       1396.66        25.88 o                         
  -9  -9   1        666.61        674.49         7.08 o                         
  -8  -9   1          9.44          9.35         1.22 o                         
  -7  -9   1        712.61        701.95         8.69 o                         
  -6  -9   1       1922.16       1968.90        18.96 o                         
  -5  -9   1       1590.09       1636.49        16.53 o                         
  -4  -9   1         28.23         32.78         2.22 o                         
  -3  -9   1        321.42        316.81         6.34 o                         
  -2  -9   1        486.42        458.80         7.56 o                         
  -1  -9   1        640.94        642.43         8.38 o                         
   0  -9   1         99.38         97.67         2.72 o                         
   1  -9   1        101.31        100.59         2.65 o                         
   2  -9   1        636.67        664.72         7.37 o                         
   3  -9   1        759.61        782.14         8.17 o                         
   4  -9   1        669.04        677.88         8.67 o                         
   5  -9   1        130.39        109.37         3.69 o                         
 -10  -8   1        339.64        343.48         3.91 o                         
  -9  -8   1        347.93        364.39         5.28 o                         
  -8  -8   1        863.75        868.80         9.39 o                         
  -7  -8   1       1243.88       1244.66        13.01 o                         
  -6  -8   1        435.44        440.91         7.14 o                         
  -5  -8   1          5.73          8.29         1.36 o                         
  -4  -8   1       2831.46       2804.90        28.17 o                         
  -3  -8   1       4017.33       3899.65        33.96 o                         
  -2  -8   1       1957.79       1946.83        19.64 o                         
  -1  -8   1       1584.83       1563.03        12.84 o                         
   0  -8   1       1135.49       1127.48         9.85 o                         
   1  -8   1       4209.60       4261.89        25.00 o                         
   2  -8   1       2508.49       2520.75        16.89 o                         
   3  -8   1        754.91        750.73         7.28 o                         
   4  -8   1        189.57        203.34         3.61 o                         
   5  -8   1        813.88        826.50        12.23 o                         
   6  -8   1       1085.32       1109.22        15.58 o                         
 -11  -7   1        141.99        141.27         2.73 o                         
 -10  -7   1        551.88        547.30         6.37 o                         
  -9  -7   1       2906.86       2928.15        22.78 o                         
  -8  -7   1        499.14        494.60         6.35 o                         
  -7  -7   1        994.92        997.12         9.82 o                         
  -6  -7   1       1920.40       1972.45        17.26 o                         
  -5  -7   1       2554.35       2550.76        28.20 o                         
  -4  -7   1       3334.45       3381.13        27.57 o                         
  -3  -7   1        495.52        515.39         8.47 o                         
  -2  -7   1          5.58         12.55         1.46 o                         
  -1  -7   1       3201.85       3098.94        21.56 o                         
   0  -7   1       2929.52       2894.78        21.20 o                         
   1  -7   1       2309.76       2344.45        15.71 o                         
   2  -7   1        308.48        316.80         3.96 o                         
   3  -7   1        208.35        216.38         5.06 o                         
   4  -7   1       3944.70       3900.50        24.22 o                         
   5  -7   1        607.55        625.21         7.27 o                         
   6  -7   1        158.56        164.43         3.47 o                         
 -11  -6   1        968.39        925.08        17.27 o                         
 -10  -6   1       1039.87       1022.53         9.33 o                         
  -9  -6   1        737.10        724.17         7.83 o                         
  -8  -6   1        630.17        635.32         7.37 o                         
  -7  -6   1       1555.82       1551.08        13.21 o                         
  -6  -6   1       3329.22       3291.10        24.04 o                         
  -5  -6   1       1627.83       1576.24        17.38 o                         
  -4  -6   1         44.96         54.83         4.62 o                         
  -3  -6   1        538.66        513.64        13.83 o                         
  -2  -6   1       2924.41       2692.69        37.48 o                         
  -1  -6   1       4454.01       4327.23        53.54 o                         
   0  -6   1        119.45        134.74         5.68 o                         
   1  -6   1        572.20        588.72         5.53 o                         
   2  -6   1        991.48        965.18         6.89 o                         
   3  -6   1       1337.96       1350.88         9.21 o                         
   4  -6   1       1721.95       1742.74        11.71 o                         
   5  -6   1        102.04        108.08         2.34 o                         
   6  -6   1       1543.60       1617.64        20.48 o                         
   7  -6   1        866.48        905.47        11.46 o                         
 -11  -5   1        484.71        502.87         6.19 o                         
 -10  -5   1         51.30         51.52         1.85 o                         
  -9  -5   1        426.68        445.17         5.46 o                         
  -8  -5   1        548.63        563.07         7.04 o                         
  -7  -5   1       1206.33       1168.97        10.08 o                         
  -6  -5   1        520.76        482.54         5.43 o                         
  -5  -5   1        822.17        837.21         9.36 o                         
  -4  -5   1       5563.89       5294.87       137.17 o                         
  -3  -5   1       2562.42       2060.38        75.43 o                         
  -2  -5   1       4179.43       4044.41        54.59 o                         
  -1  -5   1        203.79        189.07         6.38 o                         
   0  -5   1       7708.81       7933.14        84.17 o                         
   1  -5   1      11397.87      11173.61        93.31 o                         
   2  -5   1        637.06        623.43         5.41 o                         
   3  -5   1        228.79        241.16         2.76 o                         
   4  -5   1         82.09         79.54         1.82 o                         
   5  -5   1       1819.02       1859.49        14.67 o                         
   6  -5   1       3235.51       3193.58        18.78 o                         
   7  -5   1         48.88         56.66         1.71 o                         
   8  -5   1         30.01         25.59         1.67 o                         
 -11  -4   1        343.91        331.34         4.13 o                         
 -10  -4   1       2078.55       2103.00        16.94 o                         
  -9  -4   1       2190.35       2135.74        14.47 o                         
  -8  -4   1        173.67        174.45         3.28 o                         
  -7  -4   1        168.17        167.31         3.98 o                         
  -6  -4   1       3319.63       3298.33        21.48 o                         
  -5  -4   1       2405.98       2251.98        42.80 o                         
  -4  -4   1       9307.88       9322.57       865.28 o                         
  -3  -4   1        107.80         86.66         5.10 o                         
  -2  -4   1       2477.19       2415.86        74.30 o                         
  -1  -4   1       3143.21       3247.76        71.85 o                         
   0  -4   1       5010.24       5130.43        56.07 o                         
   1  -4   1       4017.01       4165.86        43.22 o                         
   2  -4   1         33.11         58.79         3.15 o                         
   3  -4   1       2587.65       2452.48        14.18 o                         
   4  -4   1       1155.85       1173.22         9.55 o                         
   5  -4   1        755.98        756.74         6.20 o                         
   6  -4   1        720.01        714.23         6.21 o                         
   7  -4   1       1640.07       1692.57        12.09 o                         
   8  -4   1       1265.36       1291.71        10.05 o                         
 -11  -3   1        704.96        721.65        10.15 o                         
 -10  -3   1        711.42        700.82         7.07 o                         
  -9  -3   1          2.85          6.96         0.91 o                         
  -8  -3   1       1296.73       1273.52         9.70 o                         
  -7  -3   1       4655.63       4586.65        37.31 o                         
  -6  -3   1       2333.51       2307.87        17.35 o                         
  -5  -3   1        446.95        430.51         9.94 o                         
  -4  -3   1         69.25         65.85         4.12 o                         
  -3  -3   1       6370.19       6614.06       150.10 o                         
  -2  -3   1       9788.82       9013.79       188.58 o                         
  -1  -3   1         46.57         52.35         6.82 o                         
   0  -3   1        337.05        352.35        11.19 o                         
   1  -3   1        541.83        669.76        13.80 o                         
   2  -3   1       5961.66       6065.32        46.89 o                         
   3  -3   1       9630.80       9828.30        87.23 o                         
   4  -3   1        255.93        282.23         2.94 o                         
   5  -3   1         19.19         24.10         0.91 o                         
   6  -3   1        831.65        851.26         6.20 o                         
   7  -3   1       6479.23       6484.51        32.91 o                         
   8  -3   1       1353.02       1324.99        13.71 o                         
   9  -3   1         66.33         69.89         2.10 o                         
 -11  -2   1         13.94         19.16         1.08 o                         
 -10  -2   1        111.51        123.02         2.57 o                         
  -9  -2   1       1519.84       1494.71        11.81 o                         
  -8  -2   1       1823.27       1742.87        15.60 o                         
  -7  -2   1       3095.47       3048.90        18.03 o                         
  -6  -2   1         11.17         19.36         1.47 o                         
  -5  -2   1       2538.80       2549.00        34.30 o                         
  -4  -2   1       4824.55       4433.41        52.78 o                         
  -3  -2   1        967.18        873.80        24.58 o                         
  -2  -2   1       3367.97       3251.05        78.49 o                         
  -1  -2   1      18388.38      15359.65       289.76 o                         
   0  -2   1      20677.34      18740.04       238.32 o                         
   1  -2   1        706.55        766.14        13.73 o                         
   2  -2   1       5693.94       5829.48        53.92 o                         
   3  -2   1        219.61        231.61         4.55 o                         
   4  -2   1       3732.03       3632.03        58.52 o                         
   5  -2   1       4085.45       3987.83        21.46 o                         
   6  -2   1        745.98        747.74         5.54 o                         
   7  -2   1        286.40        286.67         4.37 o                         
   8  -2   1         40.00         43.63         1.50 o                         
   9  -2   1       1903.86       1901.58        14.53 o                         
 -10  -1   1       1521.39       1504.27        11.84 o                         
  -9  -1   1        440.92        418.74         5.10 o                         
  -8  -1   1         50.07         48.37         1.63 o                         
  -7  -1   1        801.70        793.53         6.31 o                         
  -6  -1   1       1967.88       1906.03        11.78 o                         
  -5  -1   1       5786.39       5123.54       118.64 o                         
  -4  -1   1        534.41        553.93        11.39 o                         
  -3  -1   1         28.98         39.12         7.21 o                         
  -2  -1   1        165.12        187.26        12.14 o                         
  -1  -1   1      13979.89      12220.57       227.98 o                         
   0  -1   1       2643.28       2801.45        32.61 o                         
   1  -1   1       8490.40       8302.10        85.39 o                         
   2  -1   1         22.90         22.05         1.89 o                         
   3  -1   1       2162.25       2184.50        23.00 o                         
   4  -1   1       9295.46       9189.47        86.99 o                         
   5  -1   1        447.50        462.93         4.47 o                         
   6  -1   1        439.97        417.28         3.69 o                         
   7  -1   1        111.07        119.41         2.15 o                         
   8  -1   1       1118.26       1088.27         8.03 o                         
   9  -1   1       1517.69       1502.21        11.24 o                         
  10  -1   1        156.36        160.68         3.21 o                         
 -10   0   1        364.54        357.41         4.89 o                         
  -9   0   1        683.45        646.92         6.28 o                         
  -8   0   1       2818.81       2771.73        16.23 o                         
  -7   0   1       2801.58       2799.95        16.14 o                         
  -6   0   1       3023.21       3008.29        16.62 o                         
  -5   0   1       2192.13       2283.13        28.65 o                         
  -4   0   1       3571.92       3604.02        45.23 o                         
  -3   0   1       5620.30       5654.90        70.12 o                         
  -2   0   1        950.43        915.77        17.31 o                         
  -1   0   1       3788.86       3947.06        44.07 o                         
   0   0   1        694.32        740.43        12.11 o                         
   1   0   1      12477.58      11865.31       124.23 o                         
   2   0   1      15631.00      15633.09       345.81 o                         
   3   0   1       5965.86       6294.10       119.31 o                         
   4   0   1       3056.53       3402.40        31.50 o                         
   5   0   1       5220.25       5373.47        92.30 o                         
   6   0   1       3691.35       3612.87        19.05 o                         
   7   0   1       1450.12       1473.54         9.47 o                         
   8   0   1        949.50        939.72         7.34 o                         
   9   0   1         21.41         24.46         1.22 o                         
  10   0   1       2230.26       2178.66        18.06 o                         
 -10   1   1        403.37        401.08         5.89 o                         
  -9   1   1       1558.41       1570.91        11.47 o                         
  -8   1   1       1400.87       1383.80         9.87 o                         
  -7   1   1        111.55        114.88         2.10 o                         
  -6   1   1          8.81         14.26         0.82 o                         
  -5   1   1       3044.73       3013.60        22.21 o                         
  -4   1   1       6404.99       6286.91        63.65 o                         
  -3   1   1        667.34        609.66         7.39 o                         
  -2   1   1         51.85         60.73         3.44 o                         
  -1   1   1       6846.58       6823.25       115.48 o                         
   0   1   1       8604.26       8785.14       113.61 o                         
   1   1   1      13025.26      12176.53       220.51 o                         
   2   1   1       1558.39       1662.92        35.21 o                         
   3   1   1        765.59        837.30        31.67 o                         
   4   1   1       2174.51       2382.10        40.37 o                         
   5   1   1       4089.73       4061.71        80.93 o                         
   6   1   1       1260.68       1169.13         8.96 o                         
   7   1   1         33.00         34.88         1.20 o                         
   8   1   1         32.19         46.46         2.65 o                         
   9   1   1        711.40        678.95         6.91 o                         
  10   1   1       4152.57       4180.49        35.56 o                         
  11   1   1        594.48        577.03         9.14 o                         
  -9   2   1        685.01        719.03         7.75 o                         
  -8   2   1        366.92        355.82         4.49 o                         
  -7   2   1        827.58        808.43         6.61 o                         
  -6   2   1       2508.03       2553.85        14.50 o                         
  -5   2   1       2915.81       2936.14        14.85 o                         
  -4   2   1        691.99        624.27         9.85 o                         
  -3   2   1       1616.92       1746.64        28.58 o                         
  -2   2   1       7149.23       7349.72        67.04 o                         
  -1   2   1       5601.12       5617.41        57.14 o                         
   0   2   1        854.68        902.76        18.62 o                         
   1   2   1       1475.57       1504.43        39.44 o                         
   2   2   1      28487.30      26196.84       476.68 o                         
   3   2   1      15290.87      13808.36       366.99 o                         
   4   2   1       1735.53       1775.66        28.80 o                         
   5   2   1       1499.08       1502.44        22.79 o                         
   6   2   1          6.52         14.34         1.56 o                         
   7   2   1       5327.21       5260.72        36.45 o                         
   8   2   1       1042.90        971.09         7.73 o                         
   9   2   1         50.56         49.08         1.79 o                         
  10   2   1        200.10        226.67         3.65 o                         
  11   2   1        649.97        630.35         7.03 o                         
  -9   3   1        385.25        371.17         4.97 o                         
  -8   3   1       1895.73       1939.93        15.26 o                         
  -7   3   1       3061.02       3097.83        18.31 o                         
  -6   3   1       1179.52       1204.22         7.92 o                         
  -5   3   1         69.28         70.71         1.62 o                         
  -4   3   1        882.16        881.75         6.35 o                         
  -3   3   1       4050.03       4060.32        59.85 o                         
  -2   3   1       6598.20       6405.94        83.70 o                         
  -1   3   1       1223.10       1347.12        23.94 o                         
   0   3   1        955.38        998.23        23.08 o                         
   1   3   1        262.22        298.12        17.73 o                         
   2   3   1      16713.65      15333.71       294.87 o                         
   3   3   1       1891.61       1885.97        55.55 o                         
   4   3   1       2090.48       2051.88        35.48 o                         
   5   3   1        110.28        145.22         5.41 o                         
   6   3   1       1798.91       1775.11        26.32 o                         
   7   3   1       6705.98       6488.93        34.13 o                         
   8   3   1        155.37        156.18         2.77 o                         
   9   3   1       2405.24       2296.97        16.65 o                         
  10   3   1        450.83        464.26         5.60 o                         
  11   3   1       1263.54       1286.59        11.61 o                         
  -8   4   1        939.90        973.98        11.07 o                         
  -7   4   1       1063.08       1095.02         9.23 o                         
  -6   4   1       3623.22       3583.68        24.23 o                         
  -5   4   1       2829.03       2799.16        14.43 o                         
  -4   4   1        891.01        927.37         6.11 o                         
  -3   4   1       2767.98       2794.73        30.23 o                         
  -2   4   1         23.02         40.39         2.93 o                         
  -1   4   1      15609.50      14791.42       141.42 o                         
   0   4   1       3003.59       3035.06        55.38 o                         
   1   4   1        490.10        454.18        23.41 o                         
   2   4   1       3151.79       3330.77        88.14 o                         
   3   4   1       1455.78       1487.41        52.38 o                         
   4   4   1      17064.52      16790.67       223.85 o                         
   5   4   1       1150.26       1158.90        28.73 o                         
   6   4   1       1003.10       1024.88         9.59 o                         
   7   4   1       1559.14       1512.69        12.38 o                         
   8   4   1       3165.49       3014.07        40.79 o                         
   9   4   1       3282.24       3233.85        22.12 o                         
  10   4   1        461.77        459.96         5.78 o                         
  11   4   1         51.79         47.24         1.77 o                         
  -8   5   1        309.81        293.01         5.06 o                         
  -7   5   1        720.18        734.58         8.94 o                         
  -6   5   1       4090.32       4089.60        25.97 o                         
  -5   5   1        354.87        372.36         4.02 o                         
  -4   5   1       1024.93       1032.86         7.12 o                         
  -3   5   1        276.69        313.96         3.98 o                         
  -2   5   1       2173.51       2016.82        25.70 o                         
  -1   5   1       5901.16       5532.04        52.38 o                         
   0   5   1        220.93        194.20         6.57 o                         
   1   5   1       4205.82       4324.91        56.78 o                         
   2   5   1       2409.28       2629.52        52.38 o                         
   3   5   1       5357.43       5533.33       138.59 o                         
   4   5   1       9964.71      10042.20       312.86 o                         
   5   5   1       1197.34       1099.51        27.28 o                         
   6   5   1        681.52        675.61        11.46 o                         
   7   5   1       1762.12       1725.00        15.50 o                         
   8   5   1       1975.44       1959.54        15.65 o                         
   9   5   1        793.98        790.21         7.97 o                         
  10   5   1        429.43        433.05         6.02 o                         
  11   5   1        944.90        960.18        10.42 o                         
  -7   6   1        254.34        259.60         5.19 o                         
  -6   6   1       1017.29       1055.00         8.99 o                         
  -5   6   1        379.57        362.97         4.13 o                         
  -4   6   1       4494.50       4541.72        23.30 o                         
  -3   6   1       1377.88       1349.75         8.90 o                         
  -2   6   1       1168.74       1180.59         8.43 o                         
  -1   6   1       2114.78       2146.57        15.09 o                         
   0   6   1       1328.46       1206.32        19.85 o                         
   1   6   1      12228.04      11985.81       324.67 o                         
   2   6   1        903.38        911.96        25.29 o                         
   3   6   1         35.31         45.56        12.00 o                         
   4   6   1        120.20        101.37         6.66 o                         
   5   6   1       5411.64       5164.00        49.34 o                         
   6   6   1       4845.98       4716.78        48.00 o                         
   7   6   1         22.15         26.78         1.54 o                         
   8   6   1        315.42        325.35         5.03 o                         
   9   6   1        174.37        173.44         3.63 o                         
  10   6   1       3166.51       3274.57        32.07 o                         
  11   6   1        350.45        339.93         4.84 o                         
  -7   7   1        213.49        213.29         5.15 o                         
  -6   7   1        151.64        148.61         3.95 o                         
  -5   7   1        939.25        958.21         9.03 o                         
  -4   7   1       2435.01       2460.84        15.88 o                         
  -3   7   1          2.60          6.84         0.88 o                         
  -2   7   1       1232.47       1249.83         9.38 o                         
  -1   7   1        659.75        658.41         6.31 o                         
   0   7   1       2666.98       2504.71        18.46 o                         
   1   7   1       1691.75       1564.29        24.19 o                         
   2   7   1       2868.74       2939.02        30.86 o                         
   3   7   1       1825.67       1839.67        26.72 o                         
   4   7   1       1928.01       1906.41        30.12 o                         
   5   7   1       2933.42       2915.70        35.45 o                         
   6   7   1       1240.72       1199.32        15.61 o                         
   7   7   1       2927.23       2895.28        22.75 o                         
   8   7   1        290.92        296.42         4.81 o                         
   9   7   1       2599.03       2617.14        19.66 o                         
  10   7   1       1893.49       1881.91        20.43 o                         
  11   7   1         33.74         30.87         1.38 o                         
  -6   8   1        288.46        281.55         6.20 o                         
  -5   8   1         12.64         17.80         1.57 o                         
  -4   8   1        144.67        155.26         3.08 o                         
  -3   8   1       4661.31       4544.56        32.95 o                         
  -2   8   1       3859.06       3833.50        25.78 o                         
  -1   8   1        825.50        796.10         7.57 o                         
   0   8   1        367.31        343.78        14.57 o                         
   1   8   1        608.41        601.70         7.88 o                         
   2   8   1       5797.88       5632.08        49.27 o                         
   3   8   1       3586.23       3589.14        30.64 o                         
   4   8   1        161.14        182.74         4.99 o                         
   5   8   1        135.29        144.36         4.41 o                         
   6   8   1        668.04        662.20        10.92 o                         
   7   8   1       5265.84       5254.91        41.10 o                         
   8   8   1        246.05        254.42         4.69 o                         
   9   8   1        125.03        128.20         3.07 o                         
  10   8   1         10.33         14.27         1.28 o                         
  11   8   1       1011.74        995.96         8.78 o                         
  -5   9   1        456.50        441.00         6.63 o                         
  -4   9   1        464.31        452.50         7.00 o                         
  -3   9   1       2784.27       2773.84        21.49 o                         
  -2   9   1        409.43        410.48         5.34 o                         
  -1   9   1        962.68        935.61         9.23 o                         
   0   9   1       1544.02       1544.96        13.13 o                         
   1   9   1       1171.82       1175.74        12.18 o                         
   2   9   1       1670.20       1592.00        25.62 o                         
   3   9   1          0.13          4.00         1.39 o                         
   4   9   1       2862.15       2803.74        26.06 o                         
   5   9   1        511.24        504.68         7.92 o                         
   6   9   1       2751.06       2792.57        29.08 o                         
   7   9   1        748.04        740.75         9.76 o                         
   8   9   1       1246.49       1228.95        15.86 o                         
   9   9   1       1521.98       1559.55        14.49 o                         
  10   9   1        468.09        485.33         5.20 o                         
  -4  10   1         35.00         45.43         1.81 o                         
  -3  10   1          4.51         13.77         1.54 o                         
  -2  10   1        535.49        511.71         7.11 o                         
  -1  10   1       5175.47       5036.36        30.45 o                         
   0  10   1         55.17         53.68         2.06 o                         
   1  10   1          3.77          6.10         1.49 o                         
   2  10   1        109.86        109.89         5.11 o                         
   3  10   1       2693.17       2634.62        27.18 o                         
   4  10   1       2779.77       2859.18        38.00 o                         
   5  10   1         23.06         25.34         2.01 o                         
   6  10   1         39.06         51.37         3.09 o                         
   7  10   1        500.58        524.29         7.99 o                         
   8  10   1       3477.78       3604.92        27.64 o                         
   9  10   1       1957.54       2005.52        17.26 o                         
  10  10   1         28.06         29.52         1.15 o                         
  -3  11   1        264.25        251.93         4.33 o                         
  -2  11   1       1121.58       1135.50        11.98 o                         
  -1  11   1       1419.37       1393.00        14.49 o                         
   0  11   1        412.57        387.13         5.70 o                         
   1  11   1        459.96        477.05         7.08 o                         
   2  11   1        940.68        943.74        11.89 o                         
   3  11   1       2721.84       2729.05        30.61 o                         
   4  11   1        787.75        750.87         9.93 o                         
   5  11   1        527.04        542.56         7.35 o                         
   6  11   1       1613.03       1628.83        17.09 o                         
   7  11   1        616.25        621.51        10.85 o                         
   8  11   1       1184.92       1179.13        10.49 o                         
   9  11   1        158.94        145.08         2.92 o                         
  -1  12   1         82.61         73.25         2.49 o                         
   0  12   1       2454.68       2391.68        33.67 o                         
   1  12   1       1925.07       1892.58        18.13 o                         
   2  12   1          4.48          6.59         1.23 o                         
   3  12   1         20.33         20.71         1.74 o                         
   4  12   1        255.89        262.77         6.34 o                         
   5  12   1       3096.98       3152.02        36.50 o                         
   6  12   1        366.17        362.46         7.27 o                         
   7  12   1        832.02        835.01         9.05 o                         
   8  12   1        444.98        430.16         4.57 o                         
   1  13   1         73.85         72.72         2.30 o                         
   2  13   1       1685.39       1611.12        14.89 o                         
   3  13   1        703.12        685.85         7.09 o                         
   4  13   1        401.46        387.71         6.02 o                         
   5  13   1        366.07        372.00         5.62 o                         
   6  13   1        162.61        161.14         3.37 o                         
   7  13   1       1755.35       1837.75        19.40 o                         
  -7 -12   2        318.84        351.30        18.80 o                         
  -6 -12   2        283.15        279.18        10.39 o                         
  -5 -12   2        100.66         96.01         3.46 o                         
  -4 -12   2        378.55        355.09         6.14 o                         
  -3 -12   2       2837.74       2910.87        43.26 o                         
  -2 -12   2        183.04        175.29         5.60 o                         
  -1 -12   2        414.55        413.98        15.25 o                         
   0 -12   2        247.66        251.21         7.25 o                         
  -8 -11   2        539.95        551.76         9.96 o                         
  -7 -11   2         22.16         24.86         2.56 o                         
  -6 -11   2       2037.41       2040.88        50.40 o                         
  -5 -11   2       1379.83       1335.65        16.38 o                         
  -4 -11   2        223.92        222.52         4.71 o                         
  -3 -11   2       1152.29       1152.22        11.77 o                         
  -2 -11   2        755.19        741.56         9.72 o                         
  -1 -11   2       1786.24       1800.93        30.21 o                         
   0 -11   2        330.77        333.23         6.35 o                         
   1 -11   2        190.54        192.64         5.50 o                         
   2 -11   2        383.07        357.98        10.84 o                         
  -9 -10   2        182.67        186.30         5.37 o                         
  -8 -10   2         34.59         37.16         3.06 o                         
  -7 -10   2        721.00        696.13        11.05 o                         
  -6 -10   2       3893.59       3782.41        30.09 o                         
  -5 -10   2          7.63          6.64         1.16 o                         
  -4 -10   2       1604.97       1563.20        16.44 o                         
  -3 -10   2        694.68        686.13        10.43 o                         
  -2 -10   2       4145.98       4061.13        47.45 o                         
  -1 -10   2       1479.05       1470.90        20.78 o                         
   0 -10   2        625.51        601.79         6.87 o                         
   1 -10   2        900.76        865.67         9.06 o                         
   2 -10   2        727.86        747.47         9.04 o                         
   3 -10   2        836.41        857.28        11.44 o                         
 -10  -9   2        217.71        198.98         4.64 o                         
  -9  -9   2       1756.15       1772.57        43.98 o                         
  -8  -9   2        474.22        476.75         6.11 o                         
  -7  -9   2         77.21         81.25         2.81 o                         
  -6  -9   2        345.49        376.14         6.66 o                         
  -5  -9   2       1888.69       1819.48        20.13 o                         
  -4  -9   2       2134.40       2134.69        19.96 o                         
  -3  -9   2        704.24        709.07        13.79 o                         
  -2  -9   2         17.78         20.46         2.14 o                         
  -1  -9   2         62.66         64.88         2.19 o                         
   0  -9   2       1654.65       1632.67        12.60 o                         
   1  -9   2       1838.12       1801.95        14.20 o                         
   2  -9   2        388.57        382.24         6.18 o                         
   3  -9   2          2.60          2.17         1.03 o                         
   4  -9   2        680.04        708.37         9.36 o                         
 -10  -8   2       2054.72       2006.55        30.59 o                         
  -9  -8   2       1474.80       1443.89        11.78 o                         
  -8  -8   2         69.39         68.43         2.31 o                         
  -7  -8   2        987.39        983.12        10.20 o                         
  -6  -8   2       1149.03       1129.80        13.31 o                         
  -5  -8   2       2408.25       2474.40        22.40 o                         
  -4  -8   2        861.57        888.37        10.54 o                         
  -3  -8   2       1591.88       1620.99        17.85 o                         
  -2  -8   2       2375.74       2360.55        20.47 o                         
  -1  -8   2        786.17        781.23         9.30 o                         
   0  -8   2       4287.16       4352.65        26.39 o                         
   1  -8   2        439.30        433.40         7.22 o                         
   2  -8   2        210.06        221.61         3.55 o                         
   3  -8   2        876.15        897.39         8.06 o                         
   4  -8   2       1180.99       1171.92        11.43 o                         
   5  -8   2        435.36        444.57         7.93 o                         
 -10  -7   2        243.51        230.91         4.57 o                         
  -9  -7   2         12.36         15.41         1.40 o                         
  -8  -7   2       2052.84       2010.88        15.91 o                         
  -7  -7   2       2418.99       2375.99        18.20 o                         
  -6  -7   2        887.06        882.98         9.94 o                         
  -5  -7   2         72.26         64.51         2.83 o                         
  -4  -7   2        258.00        268.19         5.53 o                         
  -3  -7   2       5058.88       4988.03        39.14 o                         
  -2  -7   2       1692.76       1667.57        23.45 o                         
  -1  -7   2        489.42        474.50         5.91 o                         
   0  -7   2         60.82         54.37         1.95 o                         
   1  -7   2       2418.26       2425.06        21.14 o                         
   2  -7   2       1493.97       1496.49        11.21 o                         
   3  -7   2        529.35        504.28         5.38 o                         
   4  -7   2         38.30         43.01         1.70 o                         
   5  -7   2        390.94        397.68         7.81 o                         
   6  -7   2       1984.29       2032.28        18.74 o                         
 -10  -6   2        477.29        457.18         5.52 o                         
  -9  -6   2       1472.61       1447.97        11.75 o                         
  -8  -6   2       1794.23       1800.40        14.70 o                         
  -7  -6   2         64.18         62.98         2.17 o                         
  -6  -6   2       1040.17        980.83         9.37 o                         
  -5  -6   2       1843.95       1882.22        16.03 o                         
  -4  -6   2       2988.43       3068.18        28.21 o                         
  -3  -6   2       1914.88       1746.25        21.54 o                         
  -2  -6   2        568.40        520.15        10.67 o                         
  -1  -6   2       3821.83       3750.22        41.07 o                         
   0  -6   2       4824.38       4833.85        31.39 o                         
   1  -6   2       5246.73       5372.90        34.58 o                         
   2  -6   2       1423.54       1455.96         9.29 o                         
   3  -6   2       2315.97       2342.91        14.39 o                         
   4  -6   2       1421.33       1420.70        10.16 o                         
   5  -6   2       1389.57       1396.90        10.49 o                         
   6  -6   2        709.69        728.37        11.89 o                         
   7  -6   2          9.07          8.87         1.18 o                         
 -11  -5   2       1514.44       1436.12        15.98 o                         
 -10  -5   2        893.41        843.22         8.36 o                         
  -9  -5   2         19.45         20.69         1.37 o                         
  -8  -5   2         31.02         29.12         1.51 o                         
  -7  -5   2       1004.98       1004.04         9.10 o                         
  -6  -5   2       3568.25       3439.37        22.55 o                         
  -5  -5   2        732.20        697.73         9.51 o                         
  -4  -5   2         59.55         92.14         4.34 o                         
  -3  -5   2         73.02         83.56         7.11 o                         
  -2  -5   2       5377.59       5324.06        68.52 o                         
  -1  -5   2       5124.46       5166.65        58.64 o                         
   0  -5   2       1121.61       1162.18        17.66 o                         
   1  -5   2        125.23        126.61         5.15 o                         
   2  -5   2        639.65        659.32         5.07 o                         
   3  -5   2       5640.01       5563.55        26.91 o                         
   4  -5   2        575.69        602.57         5.20 o                         
   5  -5   2        138.80        131.36         2.44 o                         
   6  -5   2        377.11        375.82         4.77 o                         
   7  -5   2       1196.30       1242.76        11.59 o                         
   8  -5   2       1678.17       1719.45        19.14 o                         
 -11  -4   2       1729.32       1730.68        21.70 o                         
 -10  -4   2         58.18         61.67         1.76 o                         
  -9  -4   2       1014.54       1012.33         7.89 o                         
  -8  -4   2        351.10        366.50         4.43 o                         
  -7  -4   2       7097.78       7098.21        38.87 o                         
  -6  -4   2       2607.29       2588.80        23.62 o                         
  -5  -4   2        657.47        625.94         7.03 o                         
  -4  -4   2       2275.76       2169.28        35.08 o                         
  -3  -4   2       2830.30       2812.66        47.75 o                         
  -2  -4   2       8987.85       9301.42       384.71 o                         
  -1  -4   2        668.92        619.38        16.67 o                         
   0  -4   2       4685.45       4629.51        51.39 o                         
   1  -4   2       1920.68       1892.70        23.72 o                         
   2  -4   2        747.26        668.71        10.36 o                         
   3  -4   2        723.92        753.52         5.61 o                         
   4  -4   2        145.98        135.09         2.13 o                         
   5  -4   2       1749.79       1763.50        10.59 o                         
   6  -4   2       1040.22       1040.49         7.99 o                         
   7  -4   2       1172.78       1182.65        10.22 o                         
   8  -4   2         58.43         65.70         1.91 o                         
 -11  -3   2         83.38         84.09         2.21 o                         
 -10  -3   2       2159.71       2137.99        15.78 o                         
  -9  -3   2       1458.23       1479.53        11.21 o                         
  -8  -3   2        412.90        390.25         4.52 o                         
  -7  -3   2          8.87         10.31         0.94 o                         
  -6  -3   2        578.91        580.40         5.66 o                         
  -5  -3   2       7447.50       7237.44       120.49 o                         
  -4  -3   2        806.09        685.00        12.42 o                         
  -3  -3   2         23.58         17.18         7.73 o                         
  -2  -3   2       3408.57       3810.39        97.47 o                         
  -1  -3   2       4028.45       4115.91        84.79 o                         
   0  -3   2      12641.00      11975.76       134.81 o                         
   1  -3   2       2853.75       2798.27        35.32 o                         
   2  -3   2        107.73         85.45         2.91 o                         
   3  -3   2       2115.05       2113.78        22.92 o                         
   4  -3   2       3423.32       3508.24        18.58 o                         
   5  -3   2       3662.38       3763.95        24.50 o                         
   6  -3   2       1819.82       1815.62        10.92 o                         
   7  -3   2          4.65          7.87         0.98 o                         
   8  -3   2       1310.96       1287.30         9.58 o                         
   9  -3   2        472.72        477.84         6.23 o                         
 -10  -2   2        878.25        901.81        11.47 o                         
  -9  -2   2        168.06        171.19         3.11 o                         
  -8  -2   2       1971.13       2018.20        13.61 o                         
  -7  -2   2       3452.07       3371.10        20.88 o                         
  -6  -2   2       2924.11       2974.99        18.60 o                         
  -5  -2   2       3946.59       3967.60        49.39 o                         
  -4  -2   2        305.50        328.83         7.47 o                         
  -3  -2   2       3459.73       3310.59       107.07 o                         
  -2  -2   2      10012.20       9200.77       189.14 o                         
  -1  -2   2       4032.29       4093.08        93.02 o                         
   0  -2   2       4665.13       4677.55        55.63 o                         
   1  -2   2         89.21        111.25         3.99 o                         
   2  -2   2       8331.40       8096.07        73.70 o                         
   3  -2   2       4167.81       4460.43        42.63 o                         
   4  -2   2        737.06        757.45        11.94 o                         
   5  -2   2        345.36        357.61         3.30 o                         
   6  -2   2       1229.40       1224.77         8.29 o                         
   7  -2   2       3007.77       2968.91        17.30 o                         
   8  -2   2        871.84        884.80         7.29 o                         
   9  -2   2         91.54         89.39         2.36 o                         
 -10  -1   2          7.52          8.32         0.91 o                         
  -9  -1   2        143.51        161.54         3.09 o                         
  -8  -1   2       4932.11       4832.98        29.00 o                         
  -7  -1   2       1369.63       1359.47         9.55 o                         
  -6  -1   2         14.06         24.40         1.04 o                         
  -5  -1   2        605.87        571.28        11.36 o                         
  -4  -1   2        407.95        355.20         7.65 o                         
  -3  -1   2       8662.86       8264.65       168.40 o                         
  -2  -1   2       1690.47       1662.82        32.29 o                         
  -1  -1   2        924.68        935.03        20.51 o                         
   0  -1   2       2575.43       2617.87        30.78 o                         
   1  -1   2       2435.93       2411.52        23.41 o                         
   2  -1   2       2487.10       2705.66        36.36 o                         
   3  -1   2         82.69        103.75         3.22 o                         
   4  -1   2       2317.36       2391.47        26.34 o                         
   5  -1   2       4114.71       4068.96        27.11 o                         
   6  -1   2       4408.26       4341.73        31.12 o                         
   7  -1   2        333.85        332.41         3.45 o                         
   8  -1   2         84.35         86.58         2.03 o                         
   9  -1   2       1305.60       1317.76        19.97 o                         
  10  -1   2       2440.14       2352.99        22.11 o                         
 -10   0   2       1431.02       1450.24        13.58 o                         
  -9   0   2        692.83        690.30         6.48 o                         
  -8   0   2        730.21        714.64         6.55 o                         
  -7   0   2        956.68        939.76         7.42 o                         
  -6   0   2       4932.64       4790.15        24.86 o                         
  -5   0   2       1461.69       1369.30        13.60 o                         
  -4   0   2       2923.36       2800.51        29.39 o                         
  -3   0   2        522.98        537.93        14.20 o                         
  -2   0   2       2907.77       3067.99        52.58 o                         
  -1   0   2       2464.44       2491.31        40.86 o                         
   0   0   2       8973.72       9065.69       169.24 o                         
   1   0   2         27.04         35.88         1.64 o                         
   2   0   2       3580.96       3950.64        47.90 o                         
   3   0   2       5111.91       5409.21        67.08 o                         
   4   0   2       6105.06       6496.76        61.85 o                         
   5   0   2       5740.25       5545.33        83.96 o                         
   6   0   2         15.78         19.56         0.86 o                         
   7   0   2        424.09        409.74         4.08 o                         
   8   0   2        427.63        412.54         4.23 o                         
   9   0   2        872.59        892.44         8.87 o                         
  10   0   2        762.09        736.11         8.01 o                         
 -10   1   2        196.34        202.66         3.97 o                         
  -9   1   2        214.67        220.27         3.81 o                         
  -8   1   2        454.06        443.60         4.66 o                         
  -7   1   2       2627.13       2558.56        15.13 o                         
  -6   1   2       2896.45       2838.76        17.12 o                         
  -5   1   2        615.21        682.12         6.14 o                         
  -4   1   2        165.68        193.61         7.33 o                         
  -3   1   2       6467.12       6494.86        48.87 o                         
  -2   1   2       9866.73       9794.06       107.91 o                         
  -1   1   2      11207.08      11027.32       176.71 o                         
   0   1   2       6631.38       6642.91        72.30 o                         
   1   1   2       9327.09       9294.29       121.15 o                         
   2   1   2       7117.84       6564.50       131.68 o                         
   3   1   2       6667.39       6729.48       141.94 o                         
   4   1   2       3495.11       3558.59        43.40 o                         
   5   1   2        614.83        636.83        12.32 o                         
   6   1   2       3586.47       3488.28        20.53 o                         
   7   1   2       1882.30       1836.67        10.80 o                         
   8   1   2        252.23        268.13         5.20 o                         
   9   1   2          1.70          4.25         0.94 o                         
  10   1   2        124.78        129.56         2.62 o                         
  11   1   2       2117.44       1970.18        23.78 o                         
  -9   2   2       1287.26       1321.62        13.28 o                         
  -8   2   2       1396.20       1393.50        10.33 o                         
  -7   2   2        485.81        480.28         4.99 o                         
  -6   2   2          7.65          7.40         1.03 o                         
  -5   2   2       1588.82       1611.94        12.17 o                         
  -4   2   2       4922.12       4939.62        51.35 o                         
  -3   2   2       5006.12       5157.38        74.79 o                         
  -2   2   2       1581.94       1594.25        24.10 o                         
  -1   2   2       8084.59       7998.94        70.19 o                         
   0   2   2       4713.68       4901.38        69.97 o                         
   1   2   2        315.97        326.47        14.28 o                         
   2   2   2        165.18        174.09        10.11 o                         
   3   2   2       8841.77       9174.90       249.58 o                         
   4   2   2       8541.85       9064.35       100.72 o                         
   5   2   2       6364.30       6011.28        96.14 o                         
   6   2   2       3688.95       3620.87        27.61 o                         
   7   2   2        246.28        236.02         2.75 o                         
   8   2   2        922.84        898.88         7.34 o                         
   9   2   2       1612.00       1580.75        11.86 o                         
  10   2   2       2122.95       2033.67        17.61 o                         
  11   2   2        797.24        797.87         8.32 o                         
  -9   3   2        243.25        260.91         4.67 o                         
  -8   3   2         53.77         54.50         1.95 o                         
  -7   3   2        813.49        788.18         7.12 o                         
  -6   3   2       1168.31       1158.95         8.41 o                         
  -5   3   2       3075.64       3050.55        15.93 o                         
  -4   3   2        234.27        202.59         2.65 o                         
  -3   3   2         49.83         45.25         2.42 o                         
  -2   3   2       3898.74       4071.07        34.39 o                         
  -1   3   2       3699.65       3687.69        58.03 o                         
   0   3   2        863.43        824.97        17.31 o                         
   1   3   2         67.48         53.27         8.06 o                         
   2   3   2        159.39        166.65        12.55 o                         
   3   3   2      12887.09      12164.27       237.42 o                         
   4   3   2       4367.02       4261.72        55.34 o                         
   5   3   2       5128.44       5179.97        65.66 o                         
   6   3   2       1117.19       1166.21        10.52 o                         
   7   3   2        535.10        513.70         4.73 o                         
   8   3   2       1836.96       1755.03        13.25 o                         
   9   3   2        832.12        826.86         7.61 o                         
  10   3   2         44.87         54.73         1.85 o                         
  11   3   2         56.84         46.40         1.98 o                         
  -8   4   2        549.79        564.82         6.92 o                         
  -7   4   2       2912.21       2939.99        19.47 o                         
  -6   4   2       2039.99       2095.17        13.59 o                         
  -5   4   2         39.13         40.90         1.34 o                         
  -4   4   2       1749.04       1808.72        10.44 o                         
  -3   4   2       6562.93       6618.95        52.95 o                         
  -2   4   2       6740.39       6516.57       176.80 o                         
  -1   4   2       1280.98       1237.50        19.55 o                         
   0   4   2        397.72        406.22        10.48 o                         
   1   4   2       4218.64       4420.96        73.60 o                         
   2   4   2       3699.71       3618.34        91.60 o                         
   3   4   2       6093.07       6093.68       137.88 o                         
   4   4   2          1.39          9.22         7.45 o                         
   5   4   2       1718.71       1646.13        32.03 o                         
   6   4   2       3538.31       3601.42        24.12 o                         
   7   4   2       2637.17       2667.93        18.28 o                         
   8   4   2        376.25        393.09         4.87 o                         
   9   4   2        665.52        644.28         7.79 o                         
  10   4   2       1034.63       1041.87         9.90 o                         
  11   4   2        615.78        643.30         7.90 o                         
  -8   5   2        699.69        713.36         8.87 o                         
  -7   5   2         11.57         18.58         1.40 o                         
  -6   5   2        860.08        858.46         7.35 o                         
  -5   5   2       2136.38       2095.26        17.70 o                         
  -4   5   2       2524.03       2553.25        14.42 o                         
  -3   5   2       3191.33       3328.65        16.96 o                         
  -2   5   2        411.73        452.70         7.18 o                         
  -1   5   2        588.66        554.65        13.06 o                         
   0   5   2       3303.65       3104.49        40.76 o                         
   1   5   2        565.53        509.49        11.15 o                         
   2   5   2       1123.86       1119.03        27.30 o                         
   3   5   2        853.50        930.96        42.72 o                         
   4   5   2       5570.39       5502.58        94.29 o                         
   5   5   2       5463.58       5096.34        91.13 o                         
   6   5   2        855.37        839.60         8.23 o                         
   7   5   2         67.56         79.78         2.24 o                         
   8   5   2        121.14        123.19         4.15 o                         
   9   5   2       4312.69       4265.39        27.83 o                         
  10   5   2       1161.22       1165.77        10.67 o                         
  11   5   2         94.03         99.17         2.79 o                         
  -7   6   2       1007.72       1005.55        15.27 o                         
  -6   6   2        680.54        706.24         7.12 o                         
  -5   6   2       1054.98       1066.84         9.76 o                         
  -4   6   2         65.57         74.12         1.85 o                         
  -3   6   2        992.42        989.12         8.38 o                         
  -2   6   2       1613.39       1682.30        11.85 o                         
  -1   6   2       3332.17       3241.75        23.12 o                         
   0   6   2       2510.94       2592.66        33.53 o                         
   1   6   2          2.83         10.42         3.21 o                         
   2   6   2       5427.31       5695.57        84.75 o                         
   3   6   2       9537.65       8505.86       200.39 o                         
   4   6   2       5296.65       5604.77       146.94 o                         
   5   6   2       3228.63       3252.43        35.36 o                         
   6   6   2       3740.52       3834.41        31.73 o                         
   7   6   2       1420.52       1417.24        12.40 o                         
   8   6   2       1154.21       1145.56        11.48 o                         
   9   6   2       2339.38       2348.26        18.21 o                         
  10   6   2          4.59          9.03         1.24 o                         
  11   6   2       1343.27       1365.02        11.69 o                         
  -7   7   2        898.65        897.57        13.07 o                         
  -6   7   2        239.17        254.57         4.66 o                         
  -5   7   2         15.63         18.44         1.34 o                         
  -4   7   2       2655.74       2625.88        22.12 o                         
  -3   7   2       2667.41       2703.94        17.00 o                         
  -2   7   2        957.71        959.86         7.76 o                         
  -1   7   2        470.46        505.42         5.45 o                         
   0   7   2        185.41        181.71         3.46 o                         
   1   7   2       3227.12       3133.76        28.98 o                         
   2   7   2       3527.35       3328.93        33.78 o                         
   3   7   2        298.92        345.46        11.55 o                         
   4   7   2         54.25         57.09         3.30 o                         
   5   7   2        590.48        558.98        11.63 o                         
   6   7   2       7407.83       7209.32        72.06 o                         
   7   7   2        105.15        107.03         3.13 o                         
   8   7   2          4.70         10.22         2.04 o                         
   9   7   2         28.61         33.65         1.94 o                         
  10   7   2       1391.58       1406.89        19.07 o                         
  11   7   2       2349.92       2346.69        17.91 o                         
  -6   8   2        248.94        244.50         5.83 o                         
  -5   8   2        752.03        756.57        10.67 o                         
  -4   8   2       2387.82       2377.46        18.55 o                         
  -3   8   2        498.71        534.89         6.61 o                         
  -2   8   2        755.11        745.40         7.99 o                         
  -1   8   2       1916.07       1812.31        14.63 o                         
   0   8   2       1844.66       1845.80        27.80 o                         
   1   8   2       4560.71       4248.52        30.81 o                         
   2   8   2          9.98         19.17         2.24 o                         
   3   8   2       3614.94       3583.73        33.37 o                         
   4   8   2       1250.24       1253.84        14.43 o                         
   5   8   2       2131.80       2104.86        24.67 o                         
   6   8   2       1182.39       1187.13        13.07 o                         
   7   8   2          6.55          9.42         1.33 o                         
   8   8   2       2133.75       2155.50        17.16 o                         
   9   8   2        975.51        999.78         9.84 o                         
  10   8   2       1186.70       1214.79        13.01 o                         
  11   8   2        557.99        580.58         6.09 o                         
  -5   9   2        381.90        371.66         6.01 o                         
  -4   9   2         26.57         30.62         1.75 o                         
  -3   9   2        256.20        264.03         4.67 o                         
  -2   9   2       3704.44       3627.12        23.60 o                         
  -1   9   2        920.14        912.81         9.11 o                         
   0   9   2        440.53        434.40         5.63 o                         
   1   9   2         90.67        102.47         3.11 o                         
   2   9   2       2989.43       2939.14        25.98 o                         
   3   9   2       5631.90       5630.95        46.75 o                         
   4   9   2        628.61        635.19         9.43 o                         
   5   9   2        111.09        122.77         3.73 o                         
   6   9   2        224.49        243.08         6.20 o                         
   7   9   2       2067.17       2120.70        33.05 o                         
   8   9   2       5221.54       5261.74        35.10 o                         
   9   9   2         70.97         72.68         2.25 o                         
  10   9   2         50.82         49.04         1.69 o                         
  11   9   2        335.83        311.28         5.39 o                         
  -4  10   2       1056.41        989.93        10.45 o                         
  -3  10   2        332.35        347.54         5.33 o                         
  -2  10   2        883.60        931.75         9.74 o                         
  -1  10   2        720.66        670.55         8.25 o                         
   0  10   2       2434.73       2375.18        18.55 o                         
   1  10   2       1096.13       1067.55        11.86 o                         
   2  10   2        792.45        764.74        10.28 o                         
   3  10   2        879.02        844.26        14.22 o                         
   4  10   2        517.37        509.91        12.60 o                         
   5  10   2       2296.87       2316.00        21.12 o                         
   6  10   2        262.42        282.99         6.37 o                         
   7  10   2        695.18        690.98        10.98 o                         
   8  10   2         26.50         28.47         1.86 o                         
   9  10   2       2189.10       2256.37        17.17 o                         
  10  10   2       1306.64       1339.31        10.92 o                         
  -3  11   2         37.33         34.35         1.86 o                         
  -2  11   2         61.69         61.31         2.07 o                         
  -1  11   2       1310.00       1274.11        14.44 o                         
   0  11   2       1891.72       1878.64        25.95 o                         
   1  11   2         28.87         26.76         1.77 o                         
   2  11   2          6.41         10.44         1.51 o                         
   3  11   2        313.71        320.76         9.10 o                         
   4  11   2       1802.53       1799.75        23.22 o                         
   5  11   2       1581.59       1601.84        15.90 o                         
   6  11   2         27.14         33.20         2.32 o                         
   7  11   2        100.78        109.72         3.21 o                         
   8  11   2       1083.86       1133.14        13.36 o                         
   9  11   2       3187.87       3276.06        36.51 o                         
  10  11   2        348.85        338.17         5.05 o                         
  -1  12   2        608.49        655.80        10.01 o                         
   0  12   2        425.73        438.16         7.57 o                         
   1  12   2       1923.65       1922.33        18.51 o                         
   2  12   2       2675.10       2695.92        46.00 o                         
   3  12   2        752.38        717.45        15.07 o                         
   4  12   2        995.86        991.79        11.83 o                         
   5  12   2         38.04         45.86         2.32 o                         
   6  12   2       2204.18       2222.79        19.25 o                         
   7  12   2        846.75        830.93         9.15 o                         
   8  12   2        103.17        104.01         2.31 o                         
   9  12   2         13.24         11.81         0.90 o                         
   1  13   2       2698.39       2648.48        31.32 o                         
   2  13   2        222.26        225.35         4.15 o                         
   3  13   2         12.81         19.36         1.32 o                         
   4  13   2         35.88         37.82         1.87 o                         
   5  13   2       1418.70       1410.22        14.10 o                         
   6  13   2       1534.84       1543.82        28.53 o                         
   7  13   2          9.75         14.16         1.01 o                         
  -5 -12   3         90.49         97.57         3.14 o                         
  -4 -12   3        534.53        524.51         8.91 o                         
  -3 -12   3        136.46        133.62         5.37 o                         
  -2 -12   3       1282.61       1277.01        19.84 o                         
  -7 -11   3       1760.41       1892.57        45.19 o                         
  -6 -11   3        119.69        122.09         6.56 o                         
  -5 -11   3        360.47        335.11         8.56 o                         
  -4 -11   3        130.38        127.94         4.61 o                         
  -3 -11   3       1467.83       1496.16        21.29 o                         
  -2 -11   3       1013.58       1059.62        19.31 o                         
  -1 -11   3         67.66         74.63         3.91 o                         
   0 -11   3       1134.96       1151.11        21.46 o                         
   1 -11   3        483.07        456.05        11.93 o                         
  -8 -10   3        152.64        177.31         5.48 o                         
  -7 -10   3        141.83        136.95         4.60 o                         
  -6 -10   3       1167.07       1124.18        18.75 o                         
  -5 -10   3       2221.58       2200.85        30.89 o                         
  -4 -10   3        359.58        363.16        10.19 o                         
  -3 -10   3          9.14         13.38         2.18 o                         
  -2 -10   3          6.72         10.75         1.29 o                         
  -1 -10   3       4375.20       4348.71        31.50 o                         
   0 -10   3       2055.11       1996.78        18.89 o                         
   1 -10   3        281.83        279.07         5.59 o                         
   2 -10   3        283.91        273.76         5.20 o                         
   3 -10   3        127.18        115.61         3.78 o                         
  -9  -9   3          5.50          9.72         1.39 o                         
  -8  -9   3        402.60        387.73         7.72 o                         
  -7  -9   3       1032.16       1035.85        21.53 o                         
  -6  -9   3       2977.61       2964.69        37.75 o                         
  -5  -9   3       1178.73       1205.39        14.92 o                         
  -4  -9   3        200.27        199.33         5.12 o                         
  -3  -9   3       1086.36       1080.63        11.68 o                         
  -2  -9   3        972.20        999.13        15.42 o                         
  -1  -9   3       4525.03       4460.74        41.83 o                         
   0  -9   3         32.84         37.90         1.62 o                         
   1  -9   3        610.49        646.33         7.24 o                         
   2  -9   3        350.29        357.95         5.27 o                         
   3  -9   3        319.95        329.40         5.05 o                         
   4  -9   3        924.94        964.44        14.65 o                         
 -10  -8   3          1.45          3.65         0.92 o                         
  -9  -8   3       1804.15       1797.69        23.82 o                         
  -8  -8   3       2323.12       2458.00       105.50 o                         
  -7  -8   3        359.01        370.00         8.54 o                         
  -6  -8   3          6.19          8.72         2.10 o                         
  -5  -8   3         18.40         24.53         1.96 o                         
  -4  -8   3       4171.62       4297.40        33.92 o                         
  -3  -8   3        530.90        520.54         7.29 o                         
  -2  -8   3        708.79        690.84         9.09 o                         
  -1  -8   3        123.49        129.64         3.42 o                         
   0  -8   3       1301.47       1325.51        13.43 o                         
   1  -8   3       5549.37       5528.31        33.47 o                         
   2  -8   3        194.85        214.87         3.97 o                         
   3  -8   3        271.35        265.51         4.36 o                         
   4  -8   3         51.65         56.29         2.20 o                         
   5  -8   3       1744.06       1845.75        24.38 o                         
 -10  -7   3        356.42        329.47         6.06 o                         
  -9  -7   3       2068.88       2120.99        24.36 o                         
  -8  -7   3        563.73        543.64         7.77 o                         
  -7  -7   3       1325.26       1312.14        13.74 o                         
  -6  -7   3        869.23        898.68        13.32 o                         
  -5  -7   3        664.01        679.17        10.30 o                         
  -4  -7   3       4933.28       4833.28        38.82 o                         
  -3  -7   3         31.22         33.66         1.83 o                         
  -2  -7   3       2726.79       2758.82        22.53 o                         
  -1  -7   3       1019.23       1035.59         9.43 o                         
   0  -7   3       3024.34       3062.34        20.92 o                         
   1  -7   3       5703.26       5766.04        32.93 o                         
   2  -7   3        350.19        364.18         6.34 o                         
   3  -7   3        971.73        973.14         8.93 o                         
   4  -7   3        285.89        280.39         4.51 o                         
   5  -7   3       1559.20       1604.31        15.98 o                         
   6  -7   3         67.79         63.78         2.18 o                         
 -10  -6   3         16.71         21.56         1.66 o                         
  -9  -6   3        255.01        257.58         4.43 o                         
  -8  -6   3       1768.13       1755.50        19.24 o                         
  -7  -6   3       6660.97       6566.27        43.17 o                         
  -6  -6   3        669.76        679.57         7.30 o                         
  -5  -6   3        120.48        119.98         3.40 o                         
  -4  -6   3          6.73          9.14         1.35 o                         
  -3  -6   3       2695.15       2721.41        25.30 o                         
  -2  -6   3      10231.06      10325.08        72.31 o                         
  -1  -6   3        138.71        144.08         3.53 o                         
   0  -6   3        581.37        567.84         6.04 o                         
   1  -6   3         70.43         61.16         1.78 o                         
   2  -6   3       5961.55       5933.27        34.22 o                         
   3  -6   3       1930.48       1911.12        12.99 o                         
   4  -6   3          1.80          4.30         0.94 o                         
   5  -6   3        676.62        693.79         7.30 o                         
   6  -6   3        589.40        598.71         8.13 o                         
   7  -6   3       1624.14       1657.14        15.25 o                         
 -10  -5   3       1719.96       1703.13        19.56 o                         
  -9  -5   3       1016.74       1022.44         9.36 o                         
  -8  -5   3       1089.12       1060.07         8.96 o                         
  -7  -5   3        874.47        895.57         7.92 o                         
  -6  -5   3        113.16        114.51         2.61 o                         
  -5  -5   3       2346.42       2275.53        19.79 o                         
  -4  -5   3        154.92        137.85         3.86 o                         
  -3  -5   3        793.35        661.98        10.27 o                         
  -2  -5   3       1139.89       1079.79        18.31 o                         
  -1  -5   3       4207.86       4222.93        49.64 o                         
   0  -5   3       4084.44       4056.88        38.71 o                         
   1  -5   3       1038.34       1073.75         8.67 o                         
   2  -5   3       2438.58       2427.22        13.61 o                         
   3  -5   3          3.15          5.91         0.75 o                         
   4  -5   3       2865.12       2907.17        17.29 o                         
   5  -5   3       2075.32       2055.49        13.91 o                         
   6  -5   3        457.85        462.53         5.68 o                         
   7  -5   3        453.25        468.70         5.85 o                         
   8  -5   3         93.42         95.74         2.54 o                         
 -10  -4   3       2633.08       2536.23        26.71 o                         
  -9  -4   3        128.64        130.82         2.35 o                         
  -8  -4   3         19.43         22.89         1.17 o                         
  -7  -4   3        114.41        124.56         2.63 o                         
  -6  -4   3       5372.88       5353.47        34.29 o                         
  -5  -4   3       6136.91       6026.30        42.36 o                         
  -4  -4   3          5.29         10.51         2.68 o                         
  -3  -4   3        151.37        166.91         7.03 o                         
  -2  -4   3       2604.53       2760.89        95.80 o                         
  -1  -4   3      12179.42      12114.58       163.38 o                         
   0  -4   3       3777.83       3861.57        43.83 o                         
   1  -4   3        173.75        154.10         4.26 o                         
   2  -4   3       1015.66       1047.19        10.44 o                         
   3  -4   3       1051.19       1066.71         6.98 o                         
   4  -4   3       6991.52       7013.53        34.76 o                         
   5  -4   3         47.22         47.62         1.52 o                         
   6  -4   3        190.05        198.77         3.13 o                         
   7  -4   3        214.82        224.43         3.88 o                         
   8  -4   3        985.68       1007.83         9.49 o                         
 -10  -3   3        456.22        431.37         5.77 o                         
  -9  -3   3       1051.34       1058.63         8.63 o                         
  -8  -3   3       2004.01       1939.84        12.61 o                         
  -7  -3   3        907.37        917.15         7.86 o                         
  -6  -3   3       4681.67       4605.02        30.19 o                         
  -5  -3   3        152.44        172.61         3.55 o                         
  -4  -3   3       1613.60       1504.61        21.82 o                         
  -3  -3   3       7789.92       7710.90       120.91 o                         
  -2  -3   3       1150.83       1103.76        44.88 o                         
  -1  -3   3       1479.32       1318.02        23.12 o                         
   0  -3   3        738.61        765.89        13.85 o                         
   1  -3   3       5279.58       5115.81        51.69 o                         
   2  -3   3        991.38        968.92        13.19 o                         
   3  -3   3        716.71        719.23         7.85 o                         
   4  -3   3        523.42        500.97         4.23 o                         
   5  -3   3       3162.88       3183.68        16.38 o                         
   6  -3   3       1480.68       1472.22        12.81 o                         
   7  -3   3        634.90        618.56         5.87 o                         
   8  -3   3        607.50        603.84         6.25 o                         
   9  -3   3         69.05         66.01         2.25 o                         
 -10  -2   3        232.09        237.53         3.28 o                         
  -9  -2   3       3392.78       3325.22        21.03 o                         
  -8  -2   3       1208.26       1213.17        10.09 o                         
  -7  -2   3        350.96        353.31         4.14 o                         
  -6  -2   3        153.26        157.90         3.00 o                         
  -5  -2   3       2068.40       2132.07        18.30 o                         
  -4  -2   3       9860.82       9514.33       161.48 o                         
  -3  -2   3        279.74        221.45        12.03 o                         
  -2  -2   3       1541.30       1564.80        33.15 o                         
  -1  -2   3       1059.24       1132.85        23.39 o                         
   0  -2   3       3704.95       3694.49        38.83 o                         
   1  -2   3      17749.91      16814.59       372.91 o                         
   2  -2   3         26.38         36.05         2.27 o                         
   3  -2   3        658.95        638.97         8.16 o                         
   4  -2   3       1663.90       1741.37        12.84 o                         
   5  -2   3       6573.70       6564.72        35.51 o                         
   6  -2   3       2632.61       2655.41        15.95 o                         
   7  -2   3         55.57         57.47         1.61 o                         
   8  -2   3        308.83        309.00         3.77 o                         
   9  -2   3        751.19        752.90         8.18 o                         
 -10  -1   3        156.67        158.40         3.13 o                         
  -9  -1   3       2391.87       2401.65        16.73 o                         
  -8  -1   3         40.99         41.24         1.72 o                         
  -7  -1   3       3238.65       3167.87        19.22 o                         
  -6  -1   3       2414.75       2419.53        15.67 o                         
  -5  -1   3       1334.32       1322.57        12.57 o                         
  -4  -1   3       1321.14       1138.42        16.99 o                         
  -3  -1   3       6978.79       7458.81       152.89 o                         
  -2  -1   3       5298.52       5210.63        78.12 o                         
  -1  -1   3        651.39        654.58        12.60 o                         
   0  -1   3       1510.34       1547.64        16.39 o                         
   1  -1   3        729.47        797.34        12.73 o                         
   2  -1   3      12554.24      12388.19       116.94 o                         
   3  -1   3       4891.05       4913.10        44.51 o                         
   4  -1   3       1355.45       1398.24        15.37 o                         
   5  -1   3        881.03        897.64         6.23 o                         
   6  -1   3        736.37        692.47         5.41 o                         
   7  -1   3       5103.51       5033.48        26.10 o                         
   8  -1   3        783.00        786.97         6.50 o                         
   9  -1   3        256.60        250.89         3.89 o                         
  10  -1   3          3.52          6.19         1.03 o                         
 -10   0   3        138.03        147.89         2.88 o                         
  -9   0   3         28.19         27.44         1.33 o                         
  -8   0   3       1731.26       1745.83        13.29 o                         
  -7   0   3       4024.11       3959.55        22.34 o                         
  -6   0   3        126.00        141.78         2.41 o                         
  -5   0   3       1322.63       1331.28         9.49 o                         
  -4   0   3       1025.29       1014.76        14.66 o                         
  -3   0   3      14017.45      12978.45       216.29 o                         
  -2   0   3       4666.15       4722.87        57.65 o                         
  -1   0   3       2962.38       3066.86        84.42 o                         
   0   0   3        611.18        706.77        23.72 o                         
   1   0   3       4860.64       4885.89        68.99 o                         
   2   0   3       4783.62       4939.75        70.91 o                         
   3   0   3        286.47        278.46        11.49 o                         
   4   0   3       2716.45       2871.28        32.65 o                         
   5   0   3       1925.43       1834.13        17.66 o                         
   6   0   3        756.91        742.46         5.89 o                         
   7   0   3       2625.90       2619.62        14.88 o                         
   8   0   3          0.88          4.88         1.16 o                         
   9   0   3        460.68        457.27         5.11 o                         
  10   0   3        946.69        947.71        10.23 o                         
  -9   1   3        668.49        665.40         7.05 o                         
  -8   1   3        207.70        215.81         3.56 o                         
  -7   1   3        831.89        832.36         9.93 o                         
  -6   1   3       2984.02       2909.96        17.76 o                         
  -5   1   3       2262.79       2127.04        13.55 o                         
  -4   1   3        982.49        993.73        14.04 o                         
  -3   1   3       4370.68       4654.05        48.67 o                         
  -2   1   3         36.44         56.57         3.48 o                         
  -1   1   3        777.80        743.33        16.83 o                         
   0   1   3      16593.82      15968.55       163.67 o                         
   1   1   3       6733.33       6518.27       101.33 o                         
   2   1   3        274.78        265.57         9.05 o                         
   3   1   3       1873.40       2011.07        34.96 o                         
   4   1   3      16437.96      15874.16       170.21 o                         
   5   1   3       4201.90       4489.01        55.07 o                         
   6   1   3        454.75        451.28         3.82 o                         
   7   1   3         95.64        109.80         1.93 o                         
   8   1   3       1588.44       1581.15        10.55 o                         
   9   1   3       2558.10       2525.81        20.74 o                         
  10   1   3        436.81        438.76         5.40 o                         
  -9   2   3         40.87         39.28         1.78 o                         
  -8   2   3        487.88        483.96         5.82 o                         
  -7   2   3        655.84        655.33         6.24 o                         
  -6   2   3       5732.90       5675.18        36.07 o                         
  -5   2   3        664.95        628.47         6.33 o                         
  -4   2   3       3590.60       3752.49        26.25 o                         
  -3   2   3       3927.22       4118.01        46.67 o                         
  -2   2   3       2565.29       2615.84        42.34 o                         
  -1   2   3      16871.15      15977.57       252.58 o                         
   0   2   3        311.61        316.46         9.74 o                         
   1   2   3      11830.07      11640.57       225.73 o                         
   2   2   3       1994.95       2068.14        45.48 o                         
   3   2   3       2063.24       1897.89        55.97 o                         
   4   2   3       2760.66       2769.28        35.53 o                         
   5   2   3       1558.00       1625.12        26.32 o                         
   6   2   3       2822.26       2897.58        22.23 o                         
   7   2   3       2123.15       2156.48        13.24 o                         
   8   2   3       1307.44       1291.39         9.47 o                         
   9   2   3        494.74        500.07         5.23 o                         
  10   2   3        582.76        582.41         6.69 o                         
  11   2   3        519.17        506.74         7.89 o                         
  -9   3   3        992.28       1027.45        12.37 o                         
  -8   3   3        612.80        634.52         6.72 o                         
  -7   3   3         58.04         60.57         2.13 o                         
  -6   3   3        386.44        403.46         4.45 o                         
  -5   3   3        560.87        558.37         4.96 o                         
  -4   3   3       8480.48       8426.38        46.85 o                         
  -3   3   3       2618.63       2789.37        28.53 o                         
  -2   3   3        153.58        137.41         3.59 o                         
  -1   3   3       1162.27       1185.60        19.91 o                         
   0   3   3      11462.94      10828.59       147.35 o                         
   1   3   3       2799.80       2794.74        49.35 o                         
   2   3   3       2192.87       2172.83        55.43 o                         
   3   3   3        413.88        500.83        21.37 o                         
   4   3   3        319.95        343.53         9.28 o                         
   5   3   3       3387.34       3330.86        43.52 o                         
   6   3   3       5031.50       4810.57        28.15 o                         
   7   3   3       2313.89       2337.61        13.90 o                         
   8   3   3        206.48        187.49         2.92 o                         
   9   3   3        930.53        895.34         7.34 o                         
  10   3   3       1709.41       1707.47        13.51 o                         
  11   3   3        572.11        604.71         7.29 o                         
  -8   4   3        211.40        228.71         3.97 o                         
  -7   4   3        350.42        348.66         4.91 o                         
  -6   4   3        649.01        648.63         6.37 o                         
  -5   4   3       2059.79       2048.93        13.23 o                         
  -4   4   3       5518.40       5573.96        30.14 o                         
  -3   4   3         80.46         81.84         1.92 o                         
  -2   4   3        724.10        767.41        19.29 o                         
  -1   4   3       3678.53       3611.33        44.13 o                         
   0   4   3       7191.84       7188.30        74.44 o                         
   1   4   3       3868.68       3980.42        60.50 o                         
   2   4   3       4526.63       4896.35       113.21 o                         
   3   4   3       2619.54       2618.52        70.62 o                         
   4   4   3       4032.92       4157.00        69.86 o                         
   5   4   3       1184.96       1097.89        21.67 o                         
   6   4   3          3.37          8.42         0.89 o                         
   7   4   3       1860.93       1857.51        12.61 o                         
   8   4   3       3042.88       2965.64        19.18 o                         
   9   4   3       1318.20       1342.48        11.24 o                         
  10   4   3         35.89         51.13         1.89 o                         
  11   4   3         89.01         77.88         2.41 o                         
  -8   5   3        419.70        453.29         6.30 o                         
  -7   5   3       2537.11       2650.04        24.80 o                         
  -6   5   3        361.36        375.89         5.03 o                         
  -5   5   3        370.98        395.66         5.77 o                         
  -4   5   3        107.15        106.97         2.10 o                         
  -3   5   3       5188.17       5329.43        25.83 o                         
  -2   5   3       4111.38       4088.25        25.87 o                         
  -1   5   3        719.16        735.90        14.06 o                         
   0   5   3         67.19         70.06         4.11 o                         
   1   5   3        618.11        586.97        11.46 o                         
   2   5   3       4919.88       5019.99        64.06 o                         
   3   5   3       1573.88       1613.87        56.98 o                         
   4   5   3       4049.69       4457.46        69.72 o                         
   5   5   3        727.73        774.69        17.98 o                         
   6   5   3       2470.58       2521.79        20.97 o                         
   7   5   3       4529.41       4469.71        42.31 o                         
   8   5   3       2043.63       2078.49        15.34 o                         
   9   5   3         22.05         26.70         1.44 o                         
  10   5   3        170.77        192.17         4.17 o                         
  11   5   3        859.04        874.93        10.75 o                         
  -7   6   3        822.55        863.37         9.41 o                         
  -6   6   3        641.18        648.75         7.97 o                         
  -5   6   3       1477.94       1470.68        11.31 o                         
  -4   6   3       2240.82       2313.26        18.63 o                         
  -3   6   3       3046.76       3066.75        18.38 o                         
  -2   6   3        204.62        186.55         2.90 o                         
  -1   6   3       3106.31       3111.25        21.78 o                         
   0   6   3       2408.69       2455.49        44.88 o                         
   1   6   3       4381.13       4258.76        47.87 o                         
   2   6   3       1055.01       1087.42        30.17 o                         
   3   6   3         12.07         21.11         7.85 o                         
   4   6   3       3014.76       3206.01        71.64 o                         
   5   6   3       4068.96       4012.37        35.02 o                         
   6   6   3       3286.63       3249.41        24.62 o                         
   7   6   3        500.25        484.68         5.98 o                         
   8   6   3        888.66        885.54         8.72 o                         
   9   6   3       1494.94       1514.64        12.44 o                         
  10   6   3       1962.59       1999.66        16.80 o                         
  11   6   3        379.68        396.04         5.42 o                         
  -6   7   3       1061.35       1118.34        12.79 o                         
  -5   7   3        618.44        633.10         6.76 o                         
  -4   7   3        162.63        171.92         3.16 o                         
  -3   7   3         70.83         76.54         2.11 o                         
  -2   7   3        659.54        600.74         6.61 o                         
  -1   7   3       5678.91       5696.03        33.25 o                         
   0   7   3       2933.88       2918.56        18.94 o                         
   1   7   3         33.44         50.50         2.21 o                         
   2   7   3        750.25        724.94        10.23 o                         
   3   7   3       3809.42       3850.44        40.01 o                         
   4   7   3       2465.80       2389.32        43.93 o                         
   5   7   3        271.42        236.63         5.09 o                         
   6   7   3        352.32        374.41         6.07 o                         
   7   7   3       3019.69       3046.30        23.49 o                         
   8   7   3       1041.37       1059.90        10.31 o                         
   9   7   3        662.02        692.97         7.78 o                         
  10   7   3        113.07        123.08         3.04 o                         
  11   7   3        319.24        304.09         4.18 o                         
  -6   8   3        543.99        522.89         9.07 o                         
  -5   8   3          7.73          5.25         1.09 o                         
  -4   8   3        851.32        855.17         9.47 o                         
  -3   8   3       1278.96       1270.85        12.07 o                         
  -2   8   3       1247.53       1322.75        19.43 o                         
  -1   8   3       1159.12       1201.72        10.97 o                         
   0   8   3        387.13        392.31         5.09 o                         
   1   8   3       2773.76       2695.72        21.96 o                         
   2   8   3       2134.17       2148.74        19.89 o                         
   3   8   3       2142.74       2142.89        22.50 o                         
   4   8   3        117.21        121.65         3.73 o                         
   5   8   3       2342.31       2479.58        27.64 o                         
   6   8   3       3140.03       3201.00        35.82 o                         
   7   8   3       2091.10       2150.52        25.65 o                         
   8   8   3        165.58        171.50         3.58 o                         
   9   8   3         10.53         13.83         1.35 o                         
  10   8   3        856.29        885.72         8.57 o                         
  11   8   3        820.08        778.06         8.98 o                         
  -5   9   3        978.86        929.03        13.74 o                         
  -4   9   3       2587.28       2654.55        20.61 o                         
  -3   9   3        679.19        686.29         8.18 o                         
  -2   9   3        189.33        174.18         3.32 o                         
  -1   9   3        737.95        731.33         8.64 o                         
   0   9   3       3246.41       3095.98        21.72 o                         
   1   9   3       2079.52       2021.03        15.78 o                         
   2   9   3        260.46        255.40         6.04 o                         
   3   9   3         28.35         36.41         2.69 o                         
   4   9   3       1186.06       1157.24        15.21 o                         
   5   9   3       2459.76       2499.30        25.02 o                         
   6   9   3        542.77        562.70         9.20 o                         
   7   9   3        422.10        434.76         6.99 o                         
   8   9   3        928.41        948.40         9.41 o                         
   9   9   3       1981.76       2049.72        15.25 o                         
  10   9   3        671.45        689.81         6.96 o                         
  11   9   3        414.85        416.92         5.11 o                         
  -4  10   3        191.32        192.81         4.41 o                         
  -3  10   3        603.53        587.84         6.79 o                         
  -2  10   3       1393.27       1394.65        15.50 o                         
  -1  10   3       1915.07       1939.82        15.81 o                         
   0  10   3        276.47        295.19         5.90 o                         
   1  10   3        475.62        451.35         6.50 o                         
   2  10   3       2323.80       2287.99        19.97 o                         
   3  10   3       2301.71       2281.54        21.87 o                         
   4  10   3       1830.81       1849.65        21.13 o                         
   5  10   3         80.63         91.47         3.51 o                         
   6  10   3        376.14        370.19         7.27 o                         
   7  10   3       1389.61       1451.30        13.95 o                         
   8  10   3       1847.99       1862.12        17.65 o                         
   9  10   3        530.52        540.98         5.47 o                         
  10  10   3        103.43         99.88         2.01 o                         
  -3  11   3       1104.05       1062.12        12.88 o                         
  -2  11   3        517.40        524.03         6.47 o                         
  -1  11   3        120.51        116.24         2.96 o                         
   0  11   3        968.41        954.23        10.59 o                         
   1  11   3        551.67        532.42         7.57 o                         
   2  11   3       1605.53       1578.12        15.01 o                         
   3  11   3       1287.26       1262.09        14.44 o                         
   4  11   3         33.50         42.97         2.85 o                         
   5  11   3       1736.57       1757.67        18.36 o                         
   6  11   3       1228.85       1270.70        13.55 o                         
   7  11   3        718.63        723.28        10.62 o                         
   8  11   3         52.35         59.71         3.04 o                         
   9  11   3        294.21        305.69         4.22 o                         
  10  11   3       2289.70       2295.66        19.56 o                         
  -1  12   3        645.59        637.76         7.60 o                         
   0  12   3        733.16        768.48         7.88 o                         
   1  12   3        323.12        344.06         5.86 o                         
   2  12   3         10.51         16.47         1.58 o                         
   3  12   3        288.04        288.55         5.41 o                         
   4  12   3       1811.53       1883.20        18.82 o                         
   5  12   3       1319.49       1322.69        19.91 o                         
   6  12   3        630.94        631.64        11.71 o                         
   7  12   3        222.22        236.95         3.97 o                         
   8  12   3        446.15        451.44         5.25 o                         
   9  12   3       1029.58       1041.21        10.20 o                         
   1  13   3        312.10        297.85         5.49 o                         
   2  13   3       1957.96       1914.58        25.18 o                         
   3  13   3       1094.69       1076.88        11.90 o                         
   4  13   3        555.82        523.13         7.17 o                         
   5  13   3         33.79         34.76         1.83 o                         
   6  13   3        669.91        668.95         9.39 o                         
   7  13   3       1298.18       1254.13        21.97 o                         
   8  13   3        306.75        303.88         4.76 o                         
  -6 -11   4       1054.17       1057.64        20.29 o                         
  -5 -11   4        618.12        579.43        11.08 o                         
  -4 -11   4        168.03        167.78         4.16 o                         
  -3 -11   4          4.32          3.52         1.57 o                         
  -2 -11   4       1683.34       1619.05        19.40 o                         
  -1 -11   4       1633.77       1618.18        26.67 o                         
   0 -11   4        134.55        134.79         7.72 o                         
  -8 -10   4       1107.96       1134.41        20.32 o                         
  -7 -10   4        821.49        849.99        19.35 o                         
  -6 -10   4        880.53        873.65        16.84 o                         
  -5 -10   4          2.96          4.46         1.70 o                         
  -4 -10   4       1077.15       1076.25        18.03 o                         
  -3 -10   4        273.83        293.60         6.36 o                         
  -2 -10   4       1449.52       1486.26        21.92 o                         
  -1 -10   4        165.85        174.52         4.59 o                         
   0 -10   4        316.72        313.45         7.19 o                         
   1 -10   4        881.75        867.77        12.18 o                         
   2 -10   4        311.49        315.02         5.68 o                         
  -8  -9   4        716.49        681.50        16.84 o                         
  -7  -9   4         84.85         90.85         3.90 o                         
  -6  -9   4         49.21         51.90         3.83 o                         
  -5  -9   4       3109.12       3062.35        35.22 o                         
  -4  -9   4       1992.49       2015.48        27.55 o                         
  -3  -9   4         44.19         51.79         2.90 o                         
  -2  -9   4         21.59         23.41         2.21 o                         
  -1  -9   4        953.73        950.98        11.79 o                         
   0  -9   4       3839.42       3887.97        33.78 o                         
   1  -9   4       1249.39       1272.04        13.98 o                         
   2  -9   4          2.40          2.73         1.31 o                         
   3  -9   4         18.62         21.69         1.85 o                         
  -9  -8   4        218.43        231.34         6.78 o                         
  -8  -8   4        269.88        276.08        12.78 o                         
  -7  -8   4       1668.53       1668.87        21.61 o                         
  -6  -8   4       1468.82       1531.46        18.13 o                         
  -5  -8   4       1747.32       1784.65        20.28 o                         
  -4  -8   4         16.51         28.88         2.79 o                         
  -3  -8   4       1608.92       1631.76        23.80 o                         
  -2  -8   4       2645.28       2708.32        53.29 o                         
  -1  -8   4         72.15         78.04         3.29 o                         
   0  -8   4        951.34        951.56        10.13 o                         
   1  -8   4        977.59        965.33        10.27 o                         
   2  -8   4       1958.67       1991.30        22.08 o                         
   3  -8   4        559.66        571.92         8.32 o                         
   4  -8   4        453.82        492.93         7.80 o                         
   5  -8   4        102.59         92.30         3.46 o                         
  -9  -7   4        735.20        742.95        12.45 o                         
  -8  -7   4       1756.34       1736.60        24.64 o                         
  -7  -7   4       1312.16       1357.28        18.39 o                         
  -6  -7   4         43.78         48.54         3.28 o                         
  -5  -7   4         23.73         23.28         3.35 o                         
  -4  -7   4        630.77        642.82         9.87 o                         
  -3  -7   4       4325.92       4381.06        44.25 o                         
  -2  -7   4        149.66        157.17         4.47 o                         
  -1  -7   4         21.66         28.04         2.20 o                         
   0  -7   4         32.17         37.25         1.96 o                         
   1  -7   4       4798.31       4866.60        40.83 o                         
   2  -7   4       3144.48       3161.89        21.86 o                         
   3  -7   4        155.56        157.90         3.09 o                         
   4  -7   4         12.00         20.38         1.54 o                         
   5  -7   4        233.47        229.95         4.56 o                         
   6  -7   4       1723.60       1768.90        21.63 o                         
 -10  -6   4        941.53        915.97        13.05 o                         
  -9  -6   4       1386.40       1413.37        16.73 o                         
  -8  -6   4       1690.01       1697.67        19.27 o                         
  -7  -6   4        202.38        188.99         5.02 o                         
  -6  -6   4       2552.48       2545.17        31.01 o                         
  -5  -6   4       2186.80       2177.25        25.12 o                         
  -4  -6   4       1070.75       1059.03        15.16 o                         
  -3  -6   4        760.83        739.08        11.56 o                         
  -2  -6   4       1218.37       1247.76        16.53 o                         
  -1  -6   4       1740.53       1713.65        21.89 o                         
   0  -6   4       1562.46       1600.87        14.35 o                         
   1  -6   4        802.31        831.02         8.40 o                         
   2  -6   4         16.37         13.35         1.14 o                         
   3  -6   4       2912.19       2937.07        20.12 o                         
   4  -6   4       2375.28       2323.05        17.99 o                         
   5  -6   4        305.20        285.17         5.06 o                         
   6  -6   4        733.30        769.76        13.56 o                         
   7  -6   4        237.79        239.36         4.24 o                         
 -10  -5   4        170.10        164.03         4.66 o                         
  -9  -5   4         37.33         39.98         2.00 o                         
  -8  -5   4        332.88        332.87         5.47 o                         
  -7  -5   4       3356.83       3328.39        27.37 o                         
  -6  -5   4       2789.14       2702.68        27.04 o                         
  -5  -5   4        397.04        418.87         8.12 o                         
  -4  -5   4        141.72        161.27         4.37 o                         
  -3  -5   4       1157.23       1185.11        17.90 o                         
  -2  -5   4       4936.55       4963.64        57.78 o                         
  -1  -5   4       4578.29       4512.93        46.72 o                         
   0  -5   4        591.88        554.37         7.22 o                         
   1  -5   4       1029.34       1042.90         9.12 o                         
   2  -5   4       1018.06       1021.30         9.36 o                         
   3  -5   4       7955.01       7979.71        41.85 o                         
   4  -5   4        376.46        392.45         4.98 o                         
   5  -5   4        171.70        162.85         3.30 o                         
   6  -5   4         24.96         30.77         1.70 o                         
   7  -5   4        629.61        620.72         8.40 o                         
 -10  -4   4        488.60        492.40        14.59 o                         
  -9  -4   4       2070.94       2061.75        19.27 o                         
  -8  -4   4        454.40        464.66         6.71 o                         
  -7  -4   4       1001.34       1018.53        13.94 o                         
  -6  -4   4        420.00        424.08         6.13 o                         
  -5  -4   4       2021.74       2072.33        29.04 o                         
  -4  -4   4       2647.66       2567.73        28.32 o                         
  -3  -4   4        765.67        749.90        14.99 o                         
  -2  -4   4       2762.63       2759.28        42.79 o                         
  -1  -4   4          5.33          5.71         2.98 o                         
   0  -4   4      10352.98      10840.62       105.82 o                         
   1  -4   4       4349.37       4625.69        54.53 o                         
   2  -4   4         53.74         63.19         1.68 o                         
   3  -4   4       1330.62       1365.82         8.96 o                         
   4  -4   4       2881.54       2903.99        16.70 o                         
   5  -4   4       3751.35       3853.54        22.22 o                         
   6  -4   4        396.90        386.22         4.94 o                         
   7  -4   4         55.43         59.33         1.99 o                         
   8  -4   4         73.79         72.81         2.47 o                         
 -10  -3   4       1829.27       1843.76        30.28 o                         
  -9  -3   4       1101.77       1102.52        10.83 o                         
  -8  -3   4         24.87         28.56         1.29 o                         
  -7  -3   4         96.35         88.51         2.26 o                         
  -6  -3   4       1763.54       1754.31        20.65 o                         
  -5  -3   4       5503.81       5541.00        50.55 o                         
  -4  -3   4       1336.95       1274.02        14.88 o                         
  -3  -3   4        208.55        180.19        11.46 o                         
  -2  -3   4         29.40         40.97         3.86 o                         
  -1  -3   4       1859.13       1810.05        27.87 o                         
   0  -3   4       9392.32       9633.48        92.11 o                         
   1  -3   4        626.27        749.61        13.08 o                         
   2  -3   4       1001.09        984.20        13.42 o                         
   3  -3   4        186.25        169.46         2.53 o                         
   4  -3   4       4302.53       4332.11        24.19 o                         
   5  -3   4       3653.18       3591.41        20.71 o                         
   6  -3   4        449.53        441.65         4.87 o                         
   7  -3   4        578.05        586.55         5.96 o                         
   8  -3   4        413.34        442.50         5.57 o                         
   9  -3   4       1315.14       1291.16        25.51 o                         
 -10  -2   4        735.17        709.90         7.77 o                         
  -9  -2   4         24.60         26.24         1.38 o                         
  -8  -2   4       2672.43       2650.62        19.03 o                         
  -7  -2   4       3160.86       3124.63        36.09 o                         
  -6  -2   4        626.11        622.24         6.88 o                         
  -5  -2   4       1916.93       1885.60        20.89 o                         
  -4  -2   4       2108.92       2263.63        25.55 o                         
  -3  -2   4      12510.20      12536.44       507.35 o                         
  -2  -2   4       3328.76       3356.92        43.18 o                         
  -1  -2   4        146.38        132.62         3.33 o                         
   0  -2   4         17.92         15.44         1.24 o                         
   1  -2   4       8078.26       8253.80        78.85 o                         
   2  -2   4       4695.98       4685.16        49.53 o                         
   3  -2   4       2027.75       2248.85        21.76 o                         
   4  -2   4        291.42        297.07         2.83 o                         
   5  -2   4        912.88        929.93         6.71 o                         
   6  -2   4       3834.11       3784.28        20.37 o                         
   7  -2   4       2227.00       2267.96        14.03 o                         
   8  -2   4        254.87        240.11         3.75 o                         
   9  -2   4        111.60        115.88         2.88 o                         
 -10  -1   4        241.69        237.69         4.11 o                         
  -9  -1   4        690.84        699.88         7.32 o                         
  -8  -1   4       3288.97       3257.09        23.06 o                         
  -7  -1   4        161.83        157.67         3.02 o                         
  -6  -1   4       1072.65       1080.57         9.42 o                         
  -5  -1   4         40.32         51.80         1.91 o                         
  -4  -1   4       7767.45       7874.19       142.67 o                         
  -3  -1   4       5973.43       6059.03       126.22 o                         
  -2  -1   4          0.43          3.13         1.23 o                         
  -1  -1   4       1245.12       1258.40        23.26 o                         
   0  -1   4       3346.70       3394.08        50.83 o                         
   1  -1   4       4540.45       4629.12        45.02 o                         
   2  -1   4       6813.60       7133.13        81.60 o                         
   3  -1   4       4152.20       4329.76        36.50 o                         
   4  -1   4       1653.11       1706.57        18.03 o                         
   5  -1   4        940.39        896.90         6.82 o                         
   6  -1   4       5470.87       5328.84        38.39 o                         
   7  -1   4         79.06         86.79         1.93 o                         
   8  -1   4       2068.18       2044.17        14.36 o                         
   9  -1   4        694.64        676.27         8.49 o                         
  10  -1   4        747.34        720.81         9.45 o                         
  -9   0   4        180.36        182.62         3.41 o                         
  -8   0   4        584.46        602.33         6.38 o                         
  -7   0   4       3171.94       3064.73        18.78 o                         
  -6   0   4       3072.84       2999.31        21.42 o                         
  -5   0   4         74.50         70.90         1.82 o                         
  -4   0   4         28.75         23.35         1.94 o                         
  -3   0   4          4.52          3.06         2.27 o                         
  -2   0   4       9246.69       9098.06       139.83 o                         
  -1   0   4       6623.43       6525.92       139.72 o                         
   0   0   4         35.56         43.23         6.60 o                         
   1   0   4        219.97        247.39        12.88 o                         
   2   0   4         96.87         92.71         4.41 o                         
   3   0   4      16730.25      16010.75       224.18 o                         
   4   0   4       3356.68       3355.81        42.01 o                         
   5   0   4        273.43        302.46         3.24 o                         
   6   0   4         94.43        105.68         1.92 o                         
   7   0   4       2297.65       2316.86        13.63 o                         
   8   0   4       3559.83       3542.16        19.90 o                         
   9   0   4        179.17        181.47         3.36 o                         
  10   0   4          2.67          4.21         1.49 o                         
  -9   1   4        675.19        692.09         7.99 o                         
  -8   1   4        542.75        536.24         6.17 o                         
  -7   1   4       4401.16       4339.91        26.32 o                         
  -6   1   4       1350.71       1319.88        10.58 o                         
  -5   1   4        242.23        242.82         3.36 o                         
  -4   1   4       1986.10       1991.26        26.38 o                         
  -3   1   4       1933.01       2052.98        20.96 o                         
  -2   1   4      11896.12      11905.75       115.28 o                         
  -1   1   4        634.00        659.25        12.44 o                         
   0   1   4       2365.65       2450.79        64.10 o                         
   1   1   4         64.36         75.26         3.82 o                         
   2   1   4       3049.22       3085.05        55.26 o                         
   3   1   4       6246.81       6261.58        84.25 o                         
   4   1   4         65.61         82.42         3.47 o                         
   5   1   4       3710.41       3643.57        42.09 o                         
   6   1   4        921.09        928.28         7.75 o                         
   7   1   4       1912.77       1954.42        15.97 o                         
   8   1   4       2347.99       2384.64        15.65 o                         
   9   1   4       1404.63       1391.76        11.04 o                         
  10   1   4        540.66        521.33         6.34 o                         
  -9   2   4       1082.71       1113.11        24.40 o                         
  -8   2   4        168.84        166.95         3.13 o                         
  -7   2   4         32.90         38.07         1.54 o                         
  -6   2   4        214.54        221.59         3.50 o                         
  -5   2   4       6273.68       6091.07        32.70 o                         
  -4   2   4       3061.11       3136.93        24.90 o                         
  -3   2   4         23.08         31.57         1.92 o                         
  -2   2   4       1056.16       1203.85        20.15 o                         
  -1   2   4       6991.87       7428.11       174.28 o                         
   0   2   4      25847.75      24220.13       277.95 o                         
   1   2   4       3398.18       3450.29        67.24 o                         
   2   2   4        212.61        241.59        10.51 o                         
   3   2   4        276.45        286.49        15.28 o                         
   4   2   4       6545.23       6616.15        77.64 o                         
   5   2   4       5180.54       4942.41        60.21 o                         
   6   2   4        406.31        457.28         4.24 o                         
   7   2   4         16.47         17.16         1.02 o                         
   8   2   4         88.82         89.40         2.26 o                         
   9   2   4       3133.97       3148.78        22.88 o                         
  10   2   4        810.46        816.39         8.77 o                         
  11   2   4         78.50         83.69         2.55 o                         
  -9   3   4        262.35        287.95         6.52 o                         
  -8   3   4        921.20        939.47         9.91 o                         
  -7   3   4        528.68        522.27         5.90 o                         
  -6   3   4        172.71        178.83         3.63 o                         
  -5   3   4       5550.53       5481.04        28.01 o                         
  -4   3   4        423.55        432.18         4.00 o                         
  -3   3   4       3365.57       3337.43        34.89 o                         
  -2   3   4       1105.11       1147.72        16.92 o                         
  -1   3   4       9845.71      10151.22       102.66 o                         
   0   3   4       4631.82       4777.04        77.44 o                         
   1   3   4       2527.88       2606.08       144.93 o                         
   2   3   4       3103.19       3001.33        76.58 o                         
   3   3   4       3524.17       3750.34       116.72 o                         
   4   3   4       7091.41       6762.56       132.75 o                         
   5   3   4         23.13         20.44         2.80 o                         
   6   3   4       5797.11       5754.37        33.18 o                         
   7   3   4       3086.78       3086.62        18.83 o                         
   8   3   4       2080.74       2043.86        15.89 o                         
   9   3   4       2464.71       2365.02        15.44 o                         
  10   3   4         32.20         32.15         1.61 o                         
  11   3   4       1449.97       1440.47        14.24 o                         
  -8   4   4       3944.30       4025.90        39.94 o                         
  -7   4   4        260.75        277.71         4.50 o                         
  -6   4   4        134.87        135.86         3.06 o                         
  -5   4   4         38.64         46.25         1.91 o                         
  -4   4   4       5579.32       5678.76        29.49 o                         
  -3   4   4       5760.50       5538.84        30.26 o                         
  -2   4   4        178.07        197.27         6.52 o                         
  -1   4   4        673.41        773.16        13.22 o                         
   0   4   4         37.08         49.72         3.08 o                         
   1   4   4       7392.17       7164.62       115.42 o                         
   2   4   4       2321.98       2308.21        47.35 o                         
   3   4   4        298.17        311.89         9.38 o                         
   4   4   4        127.97        142.04         6.00 o                         
   5   4   4         93.36         82.45         4.54 o                         
   6   4   4       5191.23       5003.43        28.00 o                         
   7   4   4        916.71        907.52         7.30 o                         
   8   4   4        115.38        111.52         2.52 o                         
   9   4   4        353.65        336.20         4.24 o                         
  10   4   4       1171.03       1168.39        12.69 o                         
  11   4   4       1769.64       1892.85        17.08 o                         
  -8   5   4       1398.32       1429.65        20.24 o                         
  -7   5   4         94.04        105.85         2.76 o                         
  -6   5   4        444.58        449.30         6.11 o                         
  -5   5   4        493.02        501.67         5.68 o                         
  -4   5   4       1667.07       1677.75        12.72 o                         
  -3   5   4       1455.25       1523.13        10.51 o                         
  -2   5   4       3656.12       3568.49        21.30 o                         
  -1   5   4       4797.98       4980.12        53.35 o                         
   0   5   4       1691.28       1669.43        27.63 o                         
   1   5   4       5890.71       5941.82        67.77 o                         
   2   5   4         20.54         23.56         2.52 o                         
   3   5   4       4501.22       4822.86       117.69 o                         
   4   5   4       1997.44       1966.16        35.73 o                         
   5   5   4       1020.43       1017.93        14.60 o                         
   6   5   4       1254.85       1208.40        10.40 o                         
   7   5   4        332.71        335.41         4.15 o                         
   8   5   4       4781.63       4729.47        28.84 o                         
   9   5   4       1337.77       1318.67        11.10 o                         
  10   5   4       1190.74       1191.22        11.27 o                         
  11   5   4        658.78        636.40         8.85 o                         
  -7   6   4       3017.55       3021.14        26.24 o                         
  -6   6   4       2443.84       2539.57        25.90 o                         
  -5   6   4         37.60         39.51         1.71 o                         
  -4   6   4        319.34        332.25         4.81 o                         
  -3   6   4        588.25        569.70         5.85 o                         
  -2   6   4      12122.97      11869.31        62.05 o                         
  -1   6   4       1645.38       1556.59        13.67 o                         
   0   6   4          0.14         11.60         3.70 o                         
   1   6   4         13.78         32.52         3.05 o                         
   2   6   4       2921.36       3020.90        51.81 o                         
   3   6   4      12787.89      12537.84       257.08 o                         
   4   6   4         80.66         82.55         4.34 o                         
   5   6   4        757.02        826.90         9.46 o                         
   6   6   4        887.60        946.80         9.80 o                         
   7   6   4       2998.03       2952.69        21.40 o                         
   8   6   4       3089.71       3159.96        23.08 o                         
   9   6   4        134.04        130.29         2.86 o                         
  10   6   4         98.11         95.40         2.63 o                         
  11   6   4        316.25        315.11         4.95 o                         
  -6   7   4         65.36         76.85         2.35 o                         
  -5   7   4       1109.45       1109.64        13.78 o                         
  -4   7   4        685.95        693.48         7.15 o                         
  -3   7   4         72.58         74.51         3.60 o                         
  -2   7   4       1173.32       1142.11         9.56 o                         
  -1   7   4        426.83        440.78         5.60 o                         
   0   7   4       2820.67       2630.97        19.32 o                         
   1   7   4       1000.22       1009.41        11.28 o                         
   2   7   4       3708.59       3820.38        32.65 o                         
   3   7   4       1678.36       1784.09        19.62 o                         
   4   7   4       2229.41       2235.48        27.11 o                         
   5   7   4       2947.02       2941.16        25.08 o                         
   6   7   4       1784.83       1846.09        17.30 o                         
   7   7   4       1662.40       1643.43        14.55 o                         
   8   7   4        129.94        132.90         2.96 o                         
   9   7   4       2321.23       2331.99        17.91 o                         
  10   7   4       1995.60       2027.21        16.68 o                         
  11   7   4        501.43        500.08         6.03 o                         
  -5   8   4       3627.48       3742.60        35.49 o                         
  -4   8   4         62.13         64.08         2.17 o                         
  -3   8   4        114.20        106.96         3.10 o                         
  -2   8   4        248.38        257.97         4.23 o                         
  -1   8   4       3883.94       3802.19        25.61 o                         
   0   8   4       6056.79       5947.44        38.38 o                         
   1   8   4         91.86        103.77         3.09 o                         
   2   8   4       1017.75       1091.81        12.35 o                         
   3   8   4        957.94        948.51        12.47 o                         
   4   8   4       3724.89       3657.96        35.38 o                         
   5   8   4        585.26        561.98         7.21 o                         
   6   8   4        399.70        416.73         6.03 o                         
   7   8   4       1247.95       1310.71        13.10 o                         
   8   8   4       1014.54       1036.26         9.46 o                         
   9   8   4       1998.45       2025.22        16.19 o                         
  10   8   4        454.02        452.31         5.78 o                         
  11   8   4        276.51        263.14         3.60 o                         
  -5   9   4        347.31        339.81         5.64 o                         
  -4   9   4        769.04        737.82         8.38 o                         
  -3   9   4       1618.60       1617.18        14.54 o                         
  -2   9   4        931.05        922.22         9.10 o                         
  -1   9   4       1221.49       1169.92        10.36 o                         
   0   9   4        582.72        599.24         7.46 o                         
   1   9   4       3993.61       3902.66        27.49 o                         
   2   9   4       2931.81       2937.20        25.92 o                         
   3   9   4        910.02        916.55        11.46 o                         
   4   9   4       1135.48       1144.77        16.39 o                         
   5   9   4        171.52        173.23         4.32 o                         
   6   9   4       1906.57       1977.40        18.95 o                         
   7   9   4        817.71        832.19         9.63 o                         
   8   9   4        599.47        641.53         6.81 o                         
   9   9   4        108.49        110.98         2.67 o                         
  10   9   4        262.44        261.33         3.99 o                         
  11   9   4        845.35        795.90         7.47 o                         
  -4  10   4       1575.72       1495.67        23.43 o                         
  -3  10   4       1292.55       1345.56        12.68 o                         
  -2  10   4        102.62        100.41         2.77 o                         
  -1  10   4         76.78         80.17         2.38 o                         
   0  10   4        583.86        597.16         7.07 o                         
   1  10   4       3898.06       3916.76        29.60 o                         
   2  10   4        334.56        359.59         8.25 o                         
   3  10   4        408.90        414.77        10.43 o                         
   4  10   4        979.47        957.82        21.79 o                         
   5  10   4       1523.82       1575.20        17.36 o                         
   6  10   4       3251.36       3300.82        28.13 o                         
   7  10   4          6.02         10.22         1.42 o                         
   8  10   4        743.84        758.73         7.93 o                         
   9  10   4       2334.73       2326.21        15.53 o                         
  10  10   4        906.95        879.35         8.55 o                         
  -2  11   4       2265.65       2196.12        18.20 o                         
  -1  11   4       2021.71       2026.29        16.53 o                         
   0  11   4        146.51        155.20         3.67 o                         
   1  11   4         18.66         19.10         1.66 o                         
   2  11   4        557.12        551.63         7.60 o                         
   3  11   4       3493.46       3418.47        27.35 o                         
   4  11   4        756.81        733.81         9.46 o                         
   5  11   4        413.53        422.26         6.81 o                         
   6  11   4         60.24         58.55         2.53 o                         
   7  11   4       1191.99       1215.94        17.53 o                         
   8  11   4       1752.11       1814.39        19.06 o                         
   9  11   4        540.74        516.52         5.64 o                         
  10  11   4         68.35         67.11         1.81 o                         
  -1  12   4         94.15         89.88         2.20 o                         
   0  12   4        453.98        448.33         5.39 o                         
   1  12   4        169.55        182.91         4.07 o                         
   2  12   4        672.77        696.11         9.87 o                         
   3  12   4       1487.49       1516.34        16.39 o                         
   4  12   4        280.53        277.76         4.94 o                         
   5  12   4        336.76        354.61         6.27 o                         
   6  12   4        886.24        898.28        10.88 o                         
   7  12   4       1014.42       1016.85        11.16 o                         
   8  12   4        218.69        225.30         3.76 o                         
   9  12   4        279.61        295.68         3.95 o                         
   1  13   4        772.08        728.00         8.29 o                         
   2  13   4        170.37        164.10         3.44 o                         
   3  13   4        125.20        114.42         2.96 o                         
   4  13   4       1594.36       1548.97        17.00 o                         
   5  13   4       2345.43       2320.29        19.17 o                         
   6  13   4        608.22        587.13         6.37 o                         
   7  13   4          1.16          3.51         0.79 o                         
   8  13   4       1028.43       1032.16        11.08 o                         
  -5 -11   5        260.77        229.58         9.93 o                         
  -4 -11   5        664.08        614.47        10.93 o                         
  -3 -11   5        479.03        465.05         9.27 o                         
  -2 -11   5         73.19         68.96         3.76 o                         
  -7 -10   5        510.21        510.97        11.80 o                         
  -6 -10   5        959.17        995.43        16.04 o                         
  -5 -10   5        919.74        908.37        13.24 o                         
  -4 -10   5        645.24        629.65        16.82 o                         
  -3 -10   5         36.98         33.81         2.10 o                         
  -2 -10   5       1181.40       1181.96        19.71 o                         
  -1 -10   5       1542.21       1533.89        23.36 o                         
   0 -10   5        530.60        519.66         7.57 o                         
   1 -10   5          6.15          7.50         1.52 o                         
  -8  -9   5        447.75        442.16        17.23 o                         
  -7  -9   5       1467.76       1566.07        28.05 o                         
  -6  -9   5        880.89        835.74        15.49 o                         
  -5  -9   5        169.08        172.22         5.23 o                         
  -4  -9   5        136.28        144.95         4.49 o                         
  -3  -9   5       1429.85       1450.54        19.20 o                         
  -2  -9   5       1852.24       1876.34        27.68 o                         
  -1  -9   5       1188.08       1157.35        13.19 o                         
   0  -9   5        423.46        408.68         6.70 o                         
   1  -9   5        604.05        574.55         8.09 o                         
   2  -9   5       1372.58       1379.91        15.15 o                         
   3  -9   5        744.07        716.95        11.64 o                         
  -8  -8   5        565.74        560.34        13.71 o                         
  -7  -8   5        231.64        245.96         5.88 o                         
  -6  -8   5        566.01        559.75         9.09 o                         
  -5  -8   5       1889.96       1868.42        19.02 o                         
  -4  -8   5       1207.95       1245.04        17.56 o                         
  -3  -8   5       1064.58       1092.41        18.27 o                         
  -2  -8   5         24.00         27.08         2.23 o                         
  -1  -8   5        748.03        719.15        10.72 o                         
   0  -8   5       1629.54       1657.53        17.47 o                         
   1  -8   5        655.09        688.89         8.07 o                         
   2  -8   5        302.86        310.04         5.22 o                         
   3  -8   5        189.30        185.05         4.12 o                         
   4  -8   5        750.38        735.90         9.40 o                         
  -9  -7   5        388.86        362.69         6.09 o                         
  -8  -7   5         38.70         36.04         2.29 o                         
  -7  -7   5        663.49        664.59        16.56 o                         
  -6  -7   5       2749.79       2766.03        32.23 o                         
  -5  -7   5       1428.32       1499.76        20.57 o                         
  -4  -7   5        204.57        204.82         4.88 o                         
  -3  -7   5        833.06        903.03        35.16 o                         
  -2  -7   5       2224.12       2322.26        24.92 o                         
  -1  -7   5       1264.90       1298.57        33.82 o                         
   0  -7   5         68.71         74.74         2.67 o                         
   1  -7   5         60.27         57.55         2.55 o                         
   2  -7   5       1627.13       1632.39        15.94 o                         
   3  -7   5       1669.82       1707.11        17.67 o                         
   4  -7   5       1210.60       1242.90        14.85 o                         
   5  -7   5        694.32        656.89         8.95 o                         
  -9  -6   5        340.42        348.32         9.53 o                         
  -8  -6   5       1536.92       1561.40        19.63 o                         
  -7  -6   5        712.72        711.61        10.42 o                         
  -6  -6   5        957.61        983.32        13.23 o                         
  -5  -6   5          8.72         10.89         2.07 o                         
  -4  -6   5       1241.58       1246.57        15.43 o                         
  -3  -6   5       3013.38       3088.52        29.83 o                         
  -2  -6   5       1685.71       1684.40        22.02 o                         
  -1  -6   5        380.67        403.42         9.84 o                         
   0  -6   5        272.85        281.43         5.01 o                         
   1  -6   5        807.09        820.39        11.10 o                         
   2  -6   5       2501.80       2584.55        37.96 o                         
   3  -6   5        274.38        267.63         5.19 o                         
   4  -6   5        152.67        161.34         4.14 o                         
   5  -6   5        436.08        443.70         6.88 o                         
   6  -6   5        633.59        664.94        10.31 o                         
  -9  -5   5       1193.43       1176.39        14.96 o                         
  -8  -5   5        605.14        615.04         8.24 o                         
  -7  -5   5        181.54        180.81         4.02 o                         
  -6  -5   5        726.97        709.99        10.35 o                         
  -5  -5   5       2107.44       2132.39        27.34 o                         
  -4  -5   5       3410.37       3395.03        34.38 o                         
  -3  -5   5        435.69        447.61         8.43 o                         
  -2  -5   5        185.42        205.23        12.28 o                         
  -1  -5   5       2805.25       2787.97        38.98 o                         
   0  -5   5       3520.39       3561.37        35.92 o                         
   1  -5   5       1335.02       1355.41        14.45 o                         
   2  -5   5        800.70        810.85         9.74 o                         
   3  -5   5       1441.88       1510.24        12.97 o                         
   4  -5   5       5302.31       5294.24        36.00 o                         
   5  -5   5       2322.96       2366.78        19.89 o                         
   6  -5   5        227.76        228.36         5.78 o                         
   7  -5   5         46.60         46.01         2.37 o                         
  -9  -4   5        175.54        180.48         4.80 o                         
  -8  -4   5       1378.47       1373.31        14.55 o                         
  -7  -4   5       1770.45       1719.88        17.47 o                         
  -6  -4   5       3118.79       3134.45        30.79 o                         
  -5  -4   5       1276.51       1242.27        14.74 o                         
  -4  -4   5        139.76        158.63         4.69 o                         
  -3  -4   5       2281.77       2415.48        23.23 o                         
  -2  -4   5       1944.85       1853.29        23.68 o                         
  -1  -4   5       3416.15       3391.01        51.05 o                         
   0  -4   5         22.53         21.61         2.23 o                         
   1  -4   5        476.49        474.66         7.74 o                         
   2  -4   5       1294.61       1344.08        12.20 o                         
   3  -4   5       2606.36       2648.34        18.81 o                         
   4  -4   5       1971.98       1946.61        16.80 o                         
   5  -4   5         26.50         24.21         1.53 o                         
   6  -4   5        570.72        588.89         6.86 o                         
   7  -4   5        336.87        340.39         5.30 o                         
   8  -4   5       1475.38       1444.85        23.08 o                         
 -10  -3   5          8.48         10.15         1.09 o                         
  -9  -3   5        331.65        331.93         5.35 o                         
  -8  -3   5        187.19        205.88         4.15 o                         
  -7  -3   5        647.64        616.38         9.47 o                         
  -6  -3   5       1099.19       1073.29        15.26 o                         
  -5  -3   5        456.78        456.72         8.49 o                         
  -4  -3   5       3293.40       3286.49        34.49 o                         
  -3  -3   5       2638.53       2683.57        28.63 o                         
  -2  -3   5       3048.34       3211.61        75.19 o                         
  -1  -3   5        172.98        193.15        11.09 o                         
   0  -3   5       1973.05       2033.51        39.37 o                         
   1  -3   5       5550.76       5491.71        58.00 o                         
   2  -3   5       1637.01       1634.86        17.37 o                         
   3  -3   5        119.97        140.61         2.49 o                         
   4  -3   5         25.19         32.80         1.44 o                         
   5  -3   5       4119.42       4099.89        24.75 o                         
   6  -3   5       1102.34       1109.98         9.08 o                         
   7  -3   5        360.02        352.24         4.69 o                         
   8  -3   5         73.44         76.71         2.69 o                         
  -9  -2   5       1121.57       1167.11        11.15 o                         
  -8  -2   5        193.64        209.14         4.47 o                         
  -7  -2   5        103.77        105.91         4.85 o                         
  -6  -2   5       1666.78       1671.00        20.33 o                         
  -5  -2   5       5053.13       5060.23        57.36 o                         
  -4  -2   5       2784.86       2789.56        27.41 o                         
  -3  -2   5        415.55        408.56        13.57 o                         
  -2  -2   5       1682.53       1866.60        41.51 o                         
  -1  -2   5       3952.55       4120.23        63.74 o                         
   0  -2   5       3236.76       3235.07        51.09 o                         
   1  -2   5       3019.46       3096.83        47.84 o                         
   2  -2   5       1421.75       1607.61        24.08 o                         
   3  -2   5       3847.10       3845.02        33.09 o                         
   4  -2   5       1784.87       1752.61        11.68 o                         
   5  -2   5       2605.60       2654.53        18.68 o                         
   6  -2   5        117.11        108.13         2.42 o                         
   7  -2   5        586.15        605.15         6.06 o                         
   8  -2   5        990.52        965.35         8.98 o                         
   9  -2   5        265.84        266.58         5.19 o                         
  -9  -1   5         45.62         45.21         1.93 o                         
  -8  -1   5        857.31        849.29        10.32 o                         
  -7  -1   5       2991.63       2920.72        24.37 o                         
  -6  -1   5       1913.49       1850.38        18.17 o                         
  -5  -1   5        416.69        407.62         9.32 o                         
  -4  -1   5        363.60        391.59         9.00 o                         
  -3  -1   5       4274.46       4466.77        86.27 o                         
  -2  -1   5       5636.30       5500.14       104.62 o                         
  -1  -1   5        774.14        727.04        35.18 o                         
   0  -1   5        257.36        265.87        10.22 o                         
   1  -1   5        917.91       1100.60        26.82 o                         
   2  -1   5       7718.31       7633.81       142.86 o                         
   3  -1   5       3468.91       3623.16        64.72 o                         
   4  -1   5        406.94        452.67         4.95 o                         
   5  -1   5        224.47        235.92         2.98 o                         
   6  -1   5        120.97        130.91         2.33 o                         
   7  -1   5       7935.06       7721.79        42.01 o                         
   8  -1   5        444.91        450.30         5.11 o                         
   9  -1   5         20.48         20.17         1.49 o                         
  -9   0   5        269.59        280.22         5.10 o                         
  -8   0   5       1554.56       1568.90        14.72 o                         
  -7   0   5       1532.54       1491.38        14.53 o                         
  -6   0   5         37.59         38.79         2.04 o                         
  -5   0   5       3456.12       3391.67        36.18 o                         
  -4   0   5        871.40        886.28        22.25 o                         
  -3   0   5       4483.75       4822.73        79.63 o                         
  -2   0   5        252.48        213.98         8.42 o                         
  -1   0   5       2661.16       2767.79        45.07 o                         
   0   0   5       4896.93       4849.12        70.84 o                         
   1   0   5       3390.03       3215.94        48.39 o                         
   2   0   5       2960.56       3006.63        44.02 o                         
   3   0   5        281.17        333.19        15.72 o                         
   4   0   5       5344.03       5196.28        36.73 o                         
   5   0   5       1593.35       1573.48        10.28 o                         
   6   0   5       2202.22       2137.58        12.91 o                         
   7   0   5       2317.29       2294.44        14.04 o                         
   8   0   5       1374.34       1347.27        10.09 o                         
   9   0   5       1208.54       1227.66        10.55 o                         
  10   0   5        905.62        908.23        12.40 o                         
  -9   1   5        705.21        735.29         9.03 o                         
  -8   1   5         22.49         28.41         1.92 o                         
  -7   1   5         76.21         81.51         2.18 o                         
  -6   1   5       5045.56       5110.22        43.97 o                         
  -5   1   5       2253.30       2293.94        26.78 o                         
  -4   1   5         46.99         48.62         2.00 o                         
  -3   1   5        361.55        432.77        17.50 o                         
  -2   1   5       3239.91       3269.56        92.31 o                         
  -1   1   5       8376.62       8227.34       115.69 o                         
   0   1   5       4757.66       4912.07        72.42 o                         
   1   1   5       1039.61       1156.32        22.25 o                         
   2   1   5        327.30        342.58         7.91 o                         
   3   1   5       2917.31       2823.19        68.01 o                         
   4   1   5       8682.13       8653.46        95.70 o                         
   5   1   5         27.44         32.74         2.30 o                         
   6   1   5        128.83        146.75         2.12 o                         
   7   1   5        135.79        148.74         2.50 o                         
   8   1   5       2413.52       2379.78        16.33 o                         
   9   1   5       1122.63       1125.92         9.61 o                         
  10   1   5         44.02         44.19         1.65 o                         
  -9   2   5        181.48        173.63         4.70 o                         
  -8   2   5       1798.03       1826.87        18.93 o                         
  -7   2   5        700.54        688.31         7.34 o                         
  -6   2   5       3091.91       3063.68        23.50 o                         
  -5   2   5         23.00         23.53         1.14 o                         
  -4   2   5        366.32        351.39         5.25 o                         
  -3   2   5       1820.42       1752.69        15.23 o                         
  -2   2   5        590.24        527.00        14.92 o                         
  -1   2   5       4236.11       4234.38        54.69 o                         
   0   2   5         67.76         89.69         3.34 o                         
   1   2   5       4200.50       4017.21        41.83 o                         
   2   2   5       2249.73       2322.12       190.28 o                         
   3   2   5       3504.39       3455.70       116.55 o                         
   4   2   5       2094.47       2195.86        29.25 o                         
   5   2   5       1719.42       1754.62        16.45 o                         
   6   2   5       3243.79       3219.25        31.72 o                         
   7   2   5        967.80        963.70         7.70 o                         
   8   2   5       1155.40       1160.47        10.09 o                         
   9   2   5         15.29         22.17         1.34 o                         
  10   2   5       2198.57       2195.84        16.08 o                         
  -8   3   5       1051.78       1083.77        12.59 o                         
  -7   3   5        360.33        367.98         5.25 o                         
  -6   3   5         23.33         24.04         1.47 o                         
  -5   3   5       1431.75       1447.33        11.26 o                         
  -4   3   5       5931.34       5880.80        35.14 o                         
  -3   3   5        732.69        788.15         8.05 o                         
  -2   3   5          0.68          1.23         1.36 o                         
  -1   3   5        337.32        338.54        12.76 o                         
   0   3   5      23792.00      22852.05       403.66 o                         
   1   3   5       7149.81       6876.37        83.44 o                         
   2   3   5         18.97         15.60         3.21 o                         
   3   3   5         48.46         57.15        10.30 o                         
   4   3   5       1305.11       1282.15        19.89 o                         
   5   3   5       6676.33       6347.12        80.78 o                         
   6   3   5       2355.26       2323.39        17.03 o                         
   7   3   5        398.90        419.88         5.50 o                         
   8   3   5        409.30        412.72         4.79 o                         
   9   3   5        895.68        888.66         8.82 o                         
  10   3   5       5962.61       5798.83        37.61 o                         
  11   3   5        121.04        106.16         2.33 o                         
  -8   4   5        204.79        199.97         3.96 o                         
  -7   4   5       1025.16       1030.58        11.82 o                         
  -6   4   5       1209.79       1225.95        11.75 o                         
  -5   4   5        569.05        585.57         6.26 o                         
  -4   4   5       1062.91       1031.16         8.34 o                         
  -3   4   5       2351.38       2293.56        15.28 o                         
  -2   4   5       3783.74       3746.93        27.88 o                         
  -1   4   5       2523.89       2589.10        30.75 o                         
   0   4   5       2594.72       2634.70        30.03 o                         
   1   4   5        250.58        308.53         8.19 o                         
   2   4   5       5076.12       5283.08        69.60 o                         
   3   4   5       4785.36       4759.15        88.28 o                         
   4   4   5        270.02        260.39         9.60 o                         
   5   4   5       1369.44       1228.44        12.32 o                         
   6   4   5          7.93         13.52         1.24 o                         
   7   4   5       3934.08       3905.61        27.73 o                         
   8   4   5        323.48        339.17         7.44 o                         
   9   4   5        316.09        322.30         4.58 o                         
  10   4   5        862.74        880.89         8.30 o                         
  11   4   5        588.45        575.60         6.78 o                         
  -7   5   5       2179.77       2213.99        27.70 o                         
  -6   5   5        602.87        630.66         7.92 o                         
  -5   5   5         49.31         50.73         2.04 o                         
  -4   5   5         42.61         51.52         1.79 o                         
  -3   5   5       4735.74       4699.30        32.85 o                         
  -2   5   5       2721.37       2628.06        17.59 o                         
  -1   5   5         75.37         76.65         4.91 o                         
   0   5   5         32.06         44.32         3.06 o                         
   1   5   5        821.66        843.75        14.74 o                         
   2   5   5      12465.38      12597.17       145.67 o                         
   3   5   5        890.58        931.25        18.46 o                         
   4   5   5        229.92        234.86         8.16 o                         
   5   5   5         58.86         67.76         2.35 o                         
   6   5   5       3259.33       3254.35        28.80 o                         
   7   5   5       6250.37       6126.00        35.87 o                         
   8   5   5        549.07        549.61         9.56 o                         
   9   5   5       1342.58       1249.97        10.15 o                         
  10   5   5       1070.02       1008.16         9.23 o                         
  11   5   5       1849.53       1822.24        18.60 o                         
  -7   6   5        292.12        312.07         4.38 o                         
  -6   6   5       2216.32       2256.75        18.88 o                         
  -5   6   5       1877.29       1916.99        16.32 o                         
  -4   6   5        258.18        253.70         4.39 o                         
  -3   6   5       2105.09       2128.97        14.54 o                         
  -2   6   5        958.04        947.91         9.22 o                         
  -1   6   5       9067.19       8798.58        51.43 o                         
   0   6   5       2547.19       2466.84        20.31 o                         
   1   6   5        202.45        186.03         4.43 o                         
   2   6   5       3098.38       3029.98        32.36 o                         
   3   6   5       2285.79       2302.83        31.98 o                         
   4   6   5       4692.53       4659.95        40.90 o                         
   5   6   5       1023.96       1008.64        10.21 o                         
   6   6   5       1154.80       1146.29        10.16 o                         
   7   6   5        131.96        124.42         2.74 o                         
   8   6   5       2096.56       2105.14        16.47 o                         
   9   6   5       2400.08       2377.67        17.01 o                         
  10   6   5        222.07        231.28         3.72 o                         
  11   6   5        336.48        324.18         4.83 o                         
  -6   7   5       2542.17       2547.29        29.43 o                         
  -5   7   5        288.57        297.41         4.49 o                         
  -4   7   5          2.28          4.32         0.95 o                         
  -3   7   5         84.20         85.04         2.53 o                         
  -2   7   5       1048.64       1067.46         9.60 o                         
  -1   7   5       5601.68       5485.82        34.01 o                         
   0   7   5         55.20         51.65         2.28 o                         
   1   7   5        514.80        550.24         7.73 o                         
   2   7   5        115.89        120.59         3.32 o                         
   3   7   5       8489.85       8529.08        75.64 o                         
   4   7   5       4064.53       4104.38        35.32 o                         
   5   7   5         56.72         62.54         2.19 o                         
   6   7   5        367.76        363.71         5.17 o                         
   7   7   5       1243.43       1288.20        17.41 o                         
   8   7   5       2238.45       2287.48        16.72 o                         
   9   7   5       1109.84       1130.07        10.28 o                         
  10   7   5        573.23        591.24         6.76 o                         
  11   7   5        412.90        395.90         5.00 o                         
  -5   8   5        233.02        218.66         5.12 o                         
  -4   8   5       2508.32       2523.65        21.05 o                         
  -3   8   5        944.92        959.05        11.87 o                         
  -2   8   5         60.81         64.77         2.60 o                         
  -1   8   5       1060.21       1076.68         9.69 o                         
   0   8   5       4339.87       4159.86        30.41 o                         
   1   8   5       3972.68       3958.99        31.03 o                         
   2   8   5       2016.47       2018.55        20.53 o                         
   3   8   5        411.41        405.68         7.84 o                         
   4   8   5         31.26         40.86         2.37 o                         
   5   8   5       4820.59       4902.02        35.10 o                         
   6   8   5       3052.23       3101.58        27.86 o                         
   7   8   5         73.33         67.00         4.54 o                         
   8   8   5         38.19         38.77         1.65 o                         
   9   8   5        727.79        697.74         7.92 o                         
  10   8   5       2839.17       2881.13        21.60 o                         
  11   8   5        444.37        453.73         5.72 o                         
  -4   9   5       2011.01       2029.57        20.52 o                         
  -3   9   5         43.28         46.69         2.26 o                         
  -2   9   5        154.74        153.38         3.44 o                         
  -1   9   5        421.58        410.77         5.41 o                         
   0   9   5       1964.71       2025.27        27.12 o                         
   1   9   5       1353.80       1346.13        15.96 o                         
   2   9   5       1024.80       1050.32        12.55 o                         
   3   9   5        941.39        912.69        11.40 o                         
   4   9   5        750.88        760.49        11.30 o                         
   5   9   5       5837.28       5827.62        80.07 o                         
   6   9   5          4.87          9.51         1.61 o                         
   7   9   5        795.38        811.87         9.23 o                         
   8   9   5        150.26        157.44         3.00 o                         
   9   9   5       1644.95       1629.42        13.96 o                         
  10   9   5       1791.93       1796.46        15.70 o                         
  11   9   5         70.04         70.09         1.77 o                         
  -3  10   5       2124.42       2087.92        19.10 o                         
  -2  10   5       1819.19       1839.02        15.40 o                         
  -1  10   5        286.40        288.57         5.10 o                         
   0  10   5        185.94        183.25         3.64 o                         
   1  10   5         82.05         88.94         3.03 o                         
   2  10   5       6901.56       6759.81        46.52 o                         
   3  10   5        906.50        911.62        10.51 o                         
   4  10   5        348.96        369.86         6.79 o                         
   5  10   5        325.19        312.02         9.13 o                         
   6  10   5       1444.76       1453.53        15.05 o                         
   7  10   5       1394.91       1423.02        15.87 o                         
   8  10   5        473.68        464.13         6.00 o                         
   9  10   5         93.19         91.75         2.37 o                         
  10  10   5         21.56         20.85         1.00 o                         
  -2  11   5        117.28        120.42         3.00 o                         
  -1  11   5        923.83        914.46         9.00 o                         
   0  11   5        524.69        523.42         6.57 o                         
   1  11   5       1816.06       1787.36        18.48 o                         
   2  11   5       2417.46       2423.67        23.04 o                         
   3  11   5        372.83        357.90         5.85 o                         
   4  11   5       1228.18       1255.37        13.21 o                         
   5  11   5        805.91        806.58        10.03 o                         
   6  11   5       1783.83       1855.07        18.68 o                         
   7  11   5       1133.15       1172.98        11.97 o                         
   8  11   5       1057.39       1068.02        11.17 o                         
   9  11   5        603.26        597.51         7.04 o                         
  10  11   5        764.69        774.35        11.50 o                         
  -1  12   5       1757.98       1749.32        16.24 o                         
   0  12   5         68.69         78.48         2.30 o                         
   1  12   5         11.87         14.07         1.41 o                         
   2  12   5        110.51        109.94         2.87 o                         
   3  12   5       1769.14       1773.33        17.36 o                         
   4  12   5       1717.38       1717.92        16.42 o                         
   5  12   5         14.64         16.10         1.41 o                         
   6  12   5         31.98         34.52         1.98 o                         
   7  12   5        106.16        110.46         3.11 o                         
   8  12   5       2726.25       2680.83        24.18 o                         
   9  12   5        786.63        772.47         7.72 o                         
   1  13   5        414.64        396.98         4.95 o                         
   2  13   5        749.15        732.80         7.92 o                         
   3  13   5       1763.04       1722.86        22.17 o                         
   4  13   5        420.67        421.38         6.14 o                         
   5  13   5       1160.34       1165.36        12.22 o                         
   6  13   5        643.89        645.91         7.30 o                         
   7  13   5       1006.94        974.95        10.22 o                         
   8  13   5       1338.37       1301.81        14.50 o                         
  -5 -10   6         22.26         16.42         2.22 o                         
  -4 -10   6        471.53        434.74         9.25 o                         
  -3 -10   6       1765.40       1712.72        20.07 o                         
  -2 -10   6        159.01        143.64         4.19 o                         
  -1 -10   6        198.94        204.16         6.13 o                         
   0 -10   6        331.23        326.18        15.55 o                         
  -7  -9   6        251.27        247.97         7.82 o                         
  -6  -9   6       1889.45       1953.79        35.24 o                         
  -5  -9   6        822.71        810.84        10.76 o                         
  -4  -9   6        745.33        727.15        10.43 o                         
  -3  -9   6        333.66        333.66         8.36 o                         
  -2  -9   6        475.09        461.68        11.38 o                         
  -1  -9   6       1466.74       1496.13        17.05 o                         
   0  -9   6        275.70        273.29         5.63 o                         
   1  -9   6        378.04        374.32         7.11 o                         
   2  -9   6         90.60         91.44         3.68 o                         
  -8  -8   6         70.37         70.10         8.82 o                         
  -7  -8   6       1189.23       1202.95        23.43 o                         
  -6  -8   6       2620.43       2625.50        26.05 o                         
  -5  -8   6          6.01          9.39         1.29 o                         
  -4  -8   6        345.27        349.10         8.19 o                         
  -3  -8   6        450.46        472.99         9.72 o                         
  -2  -8   6       2936.94       2975.32        32.72 o                         
  -1  -8   6       1435.39       1488.58        21.17 o                         
   0  -8   6        209.62        208.85         4.73 o                         
   1  -8   6        547.11        556.89        10.06 o                         
   2  -8   6        621.39        630.84         9.22 o                         
   3  -8   6       1409.17       1502.49        21.10 o                         
  -8  -7   6        269.48        284.20         6.04 o                         
  -7  -7   6        767.77        774.23        11.90 o                         
  -6  -7   6          4.44         13.86         2.18 o                         
  -5  -7   6       2461.31       2431.06        25.73 o                         
  -4  -7   6       2037.97       2094.22        21.03 o                         
  -3  -7   6        740.90        758.76        11.89 o                         
  -2  -7   6        717.35        713.71        10.23 o                         
  -1  -7   6        797.19        801.39        10.69 o                         
   0  -7   6       2054.60       2088.15        20.92 o                         
   1  -7   6       2049.18       2075.23        20.05 o                         
   2  -7   6        119.74        117.66         3.23 o                         
   3  -7   6         35.59         34.24         2.45 o                         
   4  -7   6       1103.22       1099.78        18.51 o                         
   5  -7   6       1707.40       1747.11        25.20 o                         
  -9  -6   6       1026.13        966.31        40.77 o                         
  -8  -6   6        112.09        113.12         4.25 o                         
  -7  -6   6        600.47        568.59        10.23 o                         
  -6  -6   6        830.05        863.03        13.39 o                         
  -5  -6   6       2111.10       2179.77        26.86 o                         
  -4  -6   6        271.25        290.44         6.61 o                         
  -3  -6   6        630.40        658.58        16.56 o                         
  -2  -6   6        580.91        589.85         9.88 o                         
  -1  -6   6        861.69        882.11        14.30 o                         
   0  -6   6       2071.33       2076.22        22.62 o                         
   1  -6   6        374.20        386.46         6.23 o                         
   2  -6   6        297.50        295.42         6.49 o                         
   3  -6   6        453.58        467.85         6.92 o                         
   4  -6   6        850.93        877.95        19.42 o                         
   5  -6   6       1233.87       1267.33        14.55 o                         
   6  -6   6         36.83         44.09         2.29 o                         
  -9  -5   6         94.47         92.80         3.69 o                         
  -8  -5   6       1148.20       1191.76        21.79 o                         
  -7  -5   6       2402.42       2341.67        31.83 o                         
  -6  -5   6        166.19        175.43         5.29 o                         
  -5  -5   6        690.62        683.44        11.67 o                         
  -4  -5   6       1234.18       1255.89        16.99 o                         
  -3  -5   6       3317.02       3360.83        43.24 o                         
  -2  -5   6       2202.61       2310.95        30.22 o                         
  -1  -5   6        705.91        692.30        12.19 o                         
   0  -5   6         90.88         82.93         4.95 o                         
   1  -5   6       2843.55       2864.09        29.04 o                         
   2  -5   6       1725.04       1793.08        17.08 o                         
   3  -5   6        495.02        469.77         6.89 o                         
   4  -5   6          6.74          7.60         1.15 o                         
   5  -5   6        414.55        423.89         6.76 o                         
   6  -5   6       2624.86       2690.79        43.21 o                         
  -9  -4   6       1071.26       1085.08        16.67 o                         
  -8  -4   6       1876.08       1882.92        17.99 o                         
  -7  -4   6         57.06         57.37         2.46 o                         
  -6  -4   6       1779.14       1846.40        20.38 o                         
  -5  -4   6        841.90        889.55        20.98 o                         
  -4  -4   6       3136.79       3266.56        31.73 o                         
  -3  -4   6       2337.59       2296.87        23.69 o                         
  -2  -4   6        226.66        229.11         8.00 o                         
  -1  -4   6       1931.99       1979.26        34.91 o                         
   0  -4   6       2709.03       2699.11        35.67 o                         
   1  -4   6       3546.95       3579.44        34.28 o                         
   2  -4   6        244.21        247.04         5.81 o                         
   3  -4   6        553.31        569.08         6.89 o                         
   4  -4   6       1727.02       1671.88        14.15 o                         
   5  -4   6       1125.32       1140.10        11.44 o                         
   6  -4   6        764.75        793.94         8.68 o                         
   7  -4   6          2.44          5.93         1.40 o                         
  -9  -3   6        300.92        304.54         4.75 o                         
  -8  -3   6         44.71         54.24         2.34 o                         
  -7  -3   6        700.82        664.91         9.88 o                         
  -6  -3   6       1406.20       1366.36        18.17 o                         
  -5  -3   6        507.62        513.21         9.34 o                         
  -4  -3   6         24.14         22.83         1.83 o                         
  -3  -3   6         41.78         45.46         2.79 o                         
  -2  -3   6       6303.85       6159.11        60.19 o                         
  -1  -3   6       3003.35       3046.49        47.46 o                         
   0  -3   6       1527.21       1676.55        24.15 o                         
   1  -3   6        244.73        268.58         5.70 o                         
   2  -3   6       1321.44       1329.62        12.16 o                         
   3  -3   6       3195.52       3183.80        22.99 o                         
   4  -3   6       1999.12       2058.20        15.73 o                         
   5  -3   6         97.76         90.13         2.79 o                         
   6  -3   6        502.03        509.46         6.83 o                         
   7  -3   6       2016.91       2088.42        18.55 o                         
   8  -3   6       1274.37       1320.65        15.96 o                         
  -9  -2   6        678.26        733.17         8.33 o                         
  -8  -2   6        359.75        348.32         5.68 o                         
  -7  -2   6       2482.98       2431.75        22.53 o                         
  -6  -2   6       1010.18        977.33        13.91 o                         
  -5  -2   6       1297.62       1273.84        19.36 o                         
  -4  -2   6       1705.32       1715.72        25.14 o                         
  -3  -2   6       3000.97       2940.99        28.18 o                         
  -2  -2   6       6371.49       6328.91        85.80 o                         
  -1  -2   6         52.42         41.76         3.60 o                         
   0  -2   6       2266.32       2207.49        35.90 o                         
   1  -2   6       1831.65       1861.91        27.75 o                         
   2  -2   6        586.08        513.60         6.62 o                         
   3  -2   6        529.93        506.07         6.00 o                         
   4  -2   6        289.60        292.58         4.35 o                         
   5  -2   6       1281.80       1297.94        12.63 o                         
   6  -2   6       2732.04       2630.65        20.05 o                         
   7  -2   6        468.18        480.89         6.47 o                         
   8  -2   6        166.57        178.07         4.43 o                         
   9  -2   6        128.43        125.06         4.75 o                         
  -9  -1   6       1065.52       1079.44        11.86 o                         
  -8  -1   6        417.67        419.63         6.39 o                         
  -7  -1   6        250.92        243.54         5.01 o                         
  -6  -1   6        407.66        442.36         8.54 o                         
  -5  -1   6       2641.23       2617.30        29.08 o                         
  -4  -1   6       2744.84       2788.67        27.11 o                         
  -3  -1   6        260.28        276.08         8.83 o                         
  -2  -1   6        272.72        307.71         8.58 o                         
  -1  -1   6       3788.31       4061.06        81.00 o                         
   0  -1   6       6128.86       6000.05       115.31 o                         
   1  -1   6       1419.83       1534.41        36.25 o                         
   2  -1   6        162.95        189.76         9.67 o                         
   3  -1   6        519.07        491.18         6.05 o                         
   4  -1   6       3234.42       3178.40        22.87 o                         
   5  -1   6       1568.55       1506.35        13.03 o                         
   6  -1   6       1738.93       1716.61        16.74 o                         
   7  -1   6         87.82         85.81         2.52 o                         
   8  -1   6        391.74        380.65         6.89 o                         
   9  -1   6        895.62        895.71        12.23 o                         
  -9   0   6         21.21         21.34         1.39 o                         
  -8   0   6        567.28        541.49         7.40 o                         
  -7   0   6       1332.77       1326.39        13.27 o                         
  -6   0   6       1182.24       1190.04        14.79 o                         
  -5   0   6       1564.66       1548.10        19.49 o                         
  -4   0   6          0.76          2.86         1.13 o                         
  -3   0   6       5409.75       5326.89        56.18 o                         
  -2   0   6       3550.06       3501.47        44.79 o                         
  -1   0   6       3208.55       3192.83        52.68 o                         
   0   0   6       1269.76       1353.85        52.08 o                         
   1   0   6         58.52         55.21         8.33 o                         
   2   0   6       3155.11       3222.46        66.45 o                         
   3   0   6       5444.16       5448.24        53.25 o                         
   4   0   6        606.21        553.70         6.28 o                         
   5   0   6         22.40         19.65         1.17 o                         
   6   0   6       1572.80       1542.02        11.38 o                         
   7   0   6       3452.17       3407.04        21.18 o                         
   8   0   6       1601.04       1592.67        13.29 o                         
   9   0   6         13.54         17.87         1.64 o                         
  -9   1   6        475.11        465.23         6.19 o                         
  -8   1   6       2120.37       2081.68        25.16 o                         
  -7   1   6       1086.08       1067.48        10.59 o                         
  -6   1   6         37.16         39.87         2.48 o                         
  -5   1   6        204.60        207.60         4.64 o                         
  -4   1   6       3449.42       3437.57        44.38 o                         
  -3   1   6       3371.00       3311.14        33.05 o                         
  -2   1   6       1942.07       1903.50        27.89 o                         
  -1   1   6       1834.89       1981.05        36.40 o                         
   0   1   6       1008.16        983.02        21.45 o                         
   1   1   6       4225.32       4199.71        64.33 o                         
   2   1   6       2837.11       2896.13        53.62 o                         
   3   1   6        542.03        585.19        18.88 o                         
   4   1   6        875.12        868.90        10.50 o                         
   5   1   6       3790.84       3608.70        25.82 o                         
   6   1   6       3033.79       2964.30        23.62 o                         
   7   1   6        244.27        249.11         3.98 o                         
   8   1   6        173.07        169.42         3.24 o                         
   9   1   6       1480.86       1535.43        12.42 o                         
  10   1   6       1457.67       1405.99        12.99 o                         
  -8   2   6        788.31        787.02         9.10 o                         
  -7   2   6        178.88        192.04         3.99 o                         
  -6   2   6       1133.63       1130.33        15.30 o                         
  -5   2   6       1212.53       1171.62        13.31 o                         
  -4   2   6       1542.54       1598.72        20.43 o                         
  -3   2   6        183.08        203.93         5.02 o                         
  -2   2   6        577.85        542.75         9.82 o                         
  -1   2   6       2357.24       2433.82        79.61 o                         
   0   2   6        891.67        811.94        19.41 o                         
   1   2   6       1917.24       1840.63        92.42 o                         
   2   2   6        559.97        578.67        15.95 o                         
   3   2   6       1844.75       1892.82        37.34 o                         
   4   2   6       3004.16       2812.11        28.08 o                         
   5   2   6       3411.77       3302.95        44.38 o                         
   6   2   6        138.34        139.42         2.72 o                         
   7   2   6        295.92        285.45         3.85 o                         
   8   2   6        310.12        321.65         4.60 o                         
   9   2   6       2901.49       2951.03        21.25 o                         
  10   2   6        291.56        286.04         4.23 o                         
  -8   3   6        224.60        220.00         4.62 o                         
  -7   3   6       1858.62       1876.36        19.61 o                         
  -6   3   6        759.36        766.78        10.99 o                         
  -5   3   6        885.03        898.51        10.98 o                         
  -4   3   6        917.87        899.40        11.82 o                         
  -3   3   6       3597.54       3605.73        32.55 o                         
  -2   3   6       4467.42       4511.33        37.30 o                         
  -1   3   6       2226.90       2305.67        37.42 o                         
   0   3   6       1858.54       1905.19        30.72 o                         
   1   3   6       5556.33       5663.72        70.23 o                         
   2   3   6       9497.39       9936.50       151.93 o                         
   3   3   6       5309.31       5344.83       198.60 o                         
   4   3   6       1698.93       1687.14        26.47 o                         
   5   3   6         18.51         26.54         1.58 o                         
   6   3   6       4025.85       4060.71        26.58 o                         
   7   3   6       1468.14       1419.96        13.51 o                         
   8   3   6        291.28        311.73         4.30 o                         
   9   3   6        173.62        182.91         3.45 o                         
  10   3   6        565.40        551.46         5.78 o                         
  -7   4   6        683.17        714.12         9.66 o                         
  -6   4   6         46.25         52.13         2.42 o                         
  -5   4   6        627.42        631.18         7.50 o                         
  -4   4   6       3339.34       3358.79        28.77 o                         
  -3   4   6       2404.14       2400.91        18.94 o                         
  -2   4   6        204.62        234.15         4.82 o                         
  -1   4   6        466.93        461.32         7.90 o                         
   0   4   6       2495.78       2285.97        36.16 o                         
   1   4   6       3440.20       3363.99        54.74 o                         
   2   4   6        809.30        733.88        15.94 o                         
   3   4   6        292.99        305.68        16.29 o                         
   4   4   6       1781.04       1799.79        18.49 o                         
   5   4   6       2369.21       2393.90        25.47 o                         
   6   4   6       2446.29       2419.14        18.65 o                         
   7   4   6        114.57        121.90         2.83 o                         
   8   4   6        154.67        167.79         3.12 o                         
   9   4   6       1059.78       1028.39         8.79 o                         
  10   4   6       1650.36       1645.45        12.80 o                         
  11   4   6       1412.76       1374.32        17.66 o                         
  -7   5   6        184.92        185.10         3.91 o                         
  -6   5   6        970.25        986.57        11.21 o                         
  -5   5   6       2183.84       2208.36        22.91 o                         
  -4   5   6        467.34        465.10         6.71 o                         
  -3   5   6         23.22         29.91         2.19 o                         
  -2   5   6       1524.96       1581.95        13.87 o                         
  -1   5   6       2908.03       2866.42        23.57 o                         
   0   5   6        561.94        524.56        12.47 o                         
   1   5   6        394.59        362.79         6.71 o                         
   2   5   6       2058.71       2246.81        38.15 o                         
   3   5   6       6144.85       6291.19        52.21 o                         
   4   5   6       3263.84       3212.47        31.29 o                         
   5   5   6       1424.28       1419.44        17.87 o                         
   6   5   6        143.23        153.62         3.49 o                         
   7   5   6        840.02        854.57         9.00 o                         
   8   5   6       3101.42       3145.09        22.47 o                         
   9   5   6        870.39        849.46         7.73 o                         
  10   5   6          6.07         10.41         1.04 o                         
  11   5   6         50.45         39.48         1.63 o                         
  -6   6   6        928.98        949.91        11.11 o                         
  -5   6   6          0.70          3.81         1.22 o                         
  -4   6   6       1924.39       1909.78        16.09 o                         
  -3   6   6       1292.53       1336.13        11.87 o                         
  -2   6   6       2642.09       2529.37        19.09 o                         
  -1   6   6        162.56        170.31         3.50 o                         
   0   6   6        539.49        515.88         9.10 o                         
   1   6   6       2060.81       2035.92        20.72 o                         
   2   6   6       6610.77       6681.51        70.64 o                         
   3   6   6       1451.61       1409.82        14.30 o                         
   4   6   6        320.72        323.00         6.69 o                         
   5   6   6        431.70        422.51         5.74 o                         
   6   6   6       1135.03       1151.63        11.35 o                         
   7   6   6       1779.52       1824.74        14.54 o                         
   8   6   6       1248.94       1301.48        10.84 o                         
   9   6   6       1032.63        993.12        11.60 o                         
  10   6   6        234.27        258.05         3.58 o                         
  11   6   6        440.14        480.60         6.69 o                         
  -6   7   6        255.36        241.96         4.84 o                         
  -5   7   6       1908.39       1930.24        19.95 o                         
  -4   7   6       2984.68       3039.65        27.33 o                         
  -3   7   6       1922.09       1932.54        15.60 o                         
  -2   7   6        804.90        799.18        11.38 o                         
  -1   7   6       1173.93       1133.87        10.98 o                         
   0   7   6       1289.48       1240.02        12.10 o                         
   1   7   6       2659.87       2548.31        23.09 o                         
   2   7   6        309.71        319.91         7.07 o                         
   3   7   6        106.49        108.62         4.37 o                         
   4   7   6       4083.11       4214.43        33.06 o                         
   5   7   6       2773.63       2841.66        21.55 o                         
   6   7   6        587.65        628.79         7.17 o                         
   7   7   6        376.47        399.62         6.79 o                         
   8   7   6        483.55        450.82         5.71 o                         
   9   7   6       3717.15       3736.33        25.93 o                         
  10   7   6        729.68        747.83         6.81 o                         
  11   7   6         10.48         14.12         1.07 o                         
  -5   8   6        300.08        322.32         5.95 o                         
  -4   8   6          3.21          5.95         1.18 o                         
  -3   8   6        257.26        248.39         4.77 o                         
  -2   8   6        764.76        748.10         8.78 o                         
  -1   8   6        738.33        732.51         9.54 o                         
   0   8   6        541.93        507.50         6.72 o                         
   1   8   6       1107.18       1063.03        13.06 o                         
   2   8   6       3261.80       3257.16        27.43 o                         
   3   8   6       2414.21       2414.21        21.67 o                         
   4   8   6       6596.96       6588.35        93.98 o                         
   5   8   6        156.30        157.15         3.52 o                         
   6   8   6        741.05        756.83         7.58 o                         
   7   8   6       1254.73       1296.41        12.61 o                         
   8   8   6       1496.90       1509.28        12.53 o                         
   9   8   6       1230.95       1220.19        10.56 o                         
  10   8   6          0.09          2.87         0.75 o                         
  11   8   6       1484.53       1423.90        13.71 o                         
  -4   9   6       1310.04       1258.82        15.30 o                         
  -3   9   6       1272.82       1279.54        14.11 o                         
  -2   9   6       1073.33       1056.24        10.65 o                         
  -1   9   6        353.45        347.30         5.50 o                         
   0   9   6         77.20         82.80         2.71 o                         
   1   9   6       6972.04       6947.98        75.32 o                         
   2   9   6       1063.07       1069.55        12.37 o                         
   3   9   6        359.26        364.45         7.15 o                         
   4   9   6        430.36        440.01         6.72 o                         
   5   9   6        780.53        786.34        11.28 o                         
   6   9   6       4911.74       5071.49        36.50 o                         
   7   9   6        277.27        289.54         4.99 o                         
   8   9   6         51.80         52.56         1.87 o                         
   9   9   6         35.47         37.35         1.50 o                         
  10   9   6       1249.85       1335.64         9.94 o                         
  -3  10   6        793.50        806.43        10.86 o                         
  -2  10   6        321.88        315.19         4.99 o                         
  -1  10   6        451.12        451.33         6.59 o                         
   0  10   6        968.05        940.69         9.64 o                         
   1  10   6       2252.57       2206.37        21.65 o                         
   2  10   6        269.88        281.37         6.22 o                         
   3  10   6       1468.48       1477.65        15.91 o                         
   4  10   6        529.37        527.37         7.73 o                         
   5  10   6       1283.65       1301.70        13.62 o                         
   6  10   6       1108.91       1110.72        13.07 o                         
   7  10   6        489.88        485.26         7.25 o                         
   8  10   6        603.25        602.68         7.04 o                         
   9  10   6        476.99        486.35         6.23 o                         
  10  10   6        562.31        592.89         6.40 o                         
  -2  11   6       1723.72       1682.90        16.79 o                         
  -1  11   6        256.42        255.39         4.29 o                         
   0  11   6        118.09        124.72         3.13 o                         
   1  11   6        140.31        139.49         3.49 o                         
   2  11   6       1684.10       1672.20        18.72 o                         
   3  11   6       4074.29       4081.85        34.55 o                         
   4  11   6        302.11        303.21         5.60 o                         
   5  11   6          6.36         11.14         1.50 o                         
   6  11   6         74.37         87.93         3.06 o                         
   7  11   6       3153.40       3222.91        28.06 o                         
   8  11   6       2345.02       2353.47        19.80 o                         
   9  11   6        121.18        105.69         2.76 o                         
  -1  12   6         62.34         54.24         1.89 o                         
   0  12   6       1964.54       1900.29        16.77 o                         
   1  12   6        911.25        913.78        10.30 o                         
   2  12   6        658.57        655.18         8.57 o                         
   3  12   6       1398.83       1407.17        14.57 o                         
   4  12   6        551.27        553.24         7.91 o                         
   5  12   6       1133.92       1162.57        12.81 o                         
   6  12   6        428.01        435.14         6.04 o                         
   7  12   6       1109.39       1117.46        12.64 o                         
   8  12   6          5.93          9.08         0.97 o                         
   9  12   6        878.58        881.11        10.72 o                         
   1  13   6         50.47         46.04         1.59 o                         
   2  13   6          5.10          6.89         0.90 o                         
   3  13   6         36.65         37.30         1.55 o                         
   4  13   6       2067.46       2055.47        18.50 o                         
   5  13   6        218.94        228.82         4.58 o                         
   6  13   6         43.17         45.46         1.77 o                         
   7  13   6        146.43        142.78         2.74 o                         
  -5  -9   7        110.00        106.33         3.75 o                         
  -4  -9   7        173.33        154.88         4.36 o                         
  -3  -9   7       1886.37       1803.49        21.44 o                         
  -2  -9   7       1328.73       1372.82        17.57 o                         
  -1  -9   7        123.37        121.46         3.42 o                         
   0  -9   7        464.54        457.38         7.00 o                         
   1  -9   7        297.83        277.99         5.32 o                         
  -6  -8   7        561.20        593.89        10.87 o                         
  -5  -8   7       1337.89       1373.98        15.69 o                         
  -4  -8   7        290.84        290.51         6.15 o                         
  -3  -8   7        331.27        335.89         7.79 o                         
  -2  -8   7          8.07         11.55         1.93 o                         
  -1  -8   7       2317.13       2360.94        33.59 o                         
   0  -8   7       1141.30       1129.70        15.16 o                         
   1  -8   7        140.84        133.82         3.94 o                         
   2  -8   7        270.36        271.44         5.95 o                         
  -7  -7   7        328.52        290.76         5.96 o                         
  -6  -7   7       3341.81       3446.72        38.54 o                         
  -5  -7   7        701.05        726.52        10.58 o                         
  -4  -7   7        875.35        851.66        10.88 o                         
  -3  -7   7        538.80        525.46         9.37 o                         
  -2  -7   7       2515.21       2514.94        26.59 o                         
  -1  -7   7       2926.66       2907.50        29.98 o                         
   0  -7   7         99.91        109.97         4.15 o                         
   1  -7   7        911.27        932.17        13.15 o                         
   2  -7   7        277.55        283.40         4.95 o                         
   3  -7   7        661.24        626.23         9.15 o                         
   4  -7   7       1526.01       1617.84        18.68 o                         
  -8  -6   7       1373.35       1291.11        29.84 o                         
  -7  -6   7         95.98         96.40         2.88 o                         
  -6  -6   7        638.67        643.52        13.08 o                         
  -5  -6   7        238.72        253.82         6.75 o                         
  -4  -6   7       2748.64       2799.07        26.36 o                         
  -3  -6   7        854.46        892.76        12.65 o                         
  -2  -6   7        105.36        107.30         4.25 o                         
  -1  -6   7         32.44         35.56         3.17 o                         
   0  -6   7        771.51        784.80        13.72 o                         
   1  -6   7       3106.83       3202.13        36.30 o                         
   2  -6   7        151.16        155.84         4.54 o                         
   3  -6   7         62.12         62.97         2.71 o                         
   4  -6   7         53.39         58.72         3.99 o                         
   5  -6   7       1883.08       1999.23        31.07 o                         
  -8  -5   7        300.82        289.52         6.38 o                         
  -7  -5   7        634.87        601.74         8.76 o                         
  -6  -5   7        176.17        194.68         5.59 o                         
  -5  -5   7        986.67        995.66        17.21 o                         
  -4  -5   7       2821.31       2913.94        33.04 o                         
  -3  -5   7        305.38        317.94         7.64 o                         
  -2  -5   7       3188.98       3092.15        53.05 o                         
  -1  -5   7         62.98         69.57         4.58 o                         
   0  -5   7       4092.77       4205.01        45.18 o                         
   1  -5   7       2312.78       2386.26        29.02 o                         
   2  -5   7        629.99        665.22         9.73 o                         
   3  -5   7       1397.76       1400.80        17.13 o                         
   4  -5   7        452.52        449.62         7.23 o                         
   5  -5   7       1174.35       1161.81        13.87 o                         
   6  -5   7         33.30         40.55         2.19 o                         
  -8  -4   7        789.55        721.70        10.55 o                         
  -7  -4   7       3949.01       3953.12        40.67 o                         
  -6  -4   7        276.64        273.57         7.87 o                         
  -5  -4   7         35.57         35.17         3.09 o                         
  -4  -4   7        137.09        130.98         8.17 o                         
  -3  -4   7       5578.09       5755.77        58.24 o                         
  -2  -4   7       3705.96       3776.85        40.60 o                         
  -1  -4   7        579.01        585.84        12.97 o                         
   0  -4   7        136.53        133.56         4.86 o                         
   1  -4   7        115.21        111.02         4.59 o                         
   2  -4   7       3840.06       3804.14        36.95 o                         
   3  -4   7       1900.49       1937.34        18.42 o                         
   4  -4   7         23.45         26.49         1.80 o                         
   5  -4   7         94.85         97.20         3.22 o                         
   6  -4   7        413.04        415.01         6.47 o                         
   7  -4   7       1853.10       1813.65        23.18 o                         
  -8  -3   7       2065.75       2052.67        18.84 o                         
  -7  -3   7       1887.52       1830.56        21.42 o                         
  -6  -3   7         49.44         54.02         4.41 o                         
  -5  -3   7       1458.70       1438.69        22.07 o                         
  -4  -3   7        188.99        207.02         5.14 o                         
  -3  -3   7       2716.12       2679.33        27.00 o                         
  -2  -3   7        367.57        356.68         8.84 o                         
  -1  -3   7       1606.49       1626.56        52.51 o                         
   0  -3   7       2747.57       2767.92        60.92 o                         
   1  -3   7       1453.03       1447.05        23.51 o                         
   2  -3   7       1978.95       1944.21        22.92 o                         
   3  -3   7         97.98         92.96         2.80 o                         
   4  -3   7       2535.21       2540.91        18.69 o                         
   5  -3   7       1311.24       1295.46        12.52 o                         
   6  -3   7        393.96        396.30         6.25 o                         
   7  -3   7        428.53        439.45         6.41 o                         
  -8  -2   7         12.12         11.25         1.30 o                         
  -7  -2   7         90.82         87.36         3.24 o                         
  -6  -2   7       2240.42       2248.04        30.22 o                         
  -5  -2   7       1515.17       1624.03        29.36 o                         
  -4  -2   7        616.02        616.37        10.76 o                         
  -3  -2   7        433.80        432.44         7.52 o                         
  -2  -2   7       1046.24       1073.24        27.62 o                         
  -1  -2   7       8603.23       8293.88        91.71 o                         
   0  -2   7       1780.51       1834.15        32.43 o                         
   1  -2   7         46.33         51.83         3.47 o                         
   2  -2   7        461.52        486.49         6.73 o                         
   3  -2   7       2154.72       2086.85        16.50 o                         
   4  -2   7       2993.96       2956.19        21.02 o                         
   5  -2   7        136.03        128.56         3.16 o                         
   6  -2   7        228.60        227.25         4.38 o                         
   7  -2   7        124.70        118.55         3.20 o                         
   8  -2   7       1943.48       1972.85        19.88 o                         
  -8  -1   7       1006.29        979.39        10.53 o                         
  -7  -1   7       1216.00       1199.77        13.05 o                         
  -6  -1   7       3861.09       3872.53        36.44 o                         
  -5  -1   7        130.61        144.69         6.48 o                         
  -4  -1   7       1872.06       1863.88        26.47 o                         
  -3  -1   7       2652.02       2691.77        26.65 o                         
  -2  -1   7       3002.65       2951.24        31.91 o                         
  -1  -1   7       4300.63       4220.12        50.16 o                         
   0  -1   7        827.06        869.67        33.31 o                         
   1  -1   7       4075.65       3994.78        41.31 o                         
   2  -1   7        532.71        539.88         7.88 o                         
   3  -1   7       2354.57       2341.44        21.70 o                         
   4  -1   7        335.04        334.03         5.02 o                         
   5  -1   7       1679.50       1622.60        14.87 o                         
   6  -1   7       1017.95       1013.12        10.78 o                         
   7  -1   7        599.20        597.05         7.41 o                         
   8  -1   7        611.80        596.35         8.92 o                         
   9  -1   7         89.79         88.14         3.36 o                         
  -8   0   7       1116.16       1095.96        12.52 o                         
  -7   0   7          6.95          9.94         1.47 o                         
  -6   0   7         45.26         51.18         3.07 o                         
  -5   0   7       1110.78       1093.74        44.83 o                         
  -4   0   7       3802.26       3780.34        35.79 o                         
  -3   0   7        103.58        104.20         4.64 o                         
  -2   0   7        760.62        783.47        11.41 o                         
  -1   0   7        130.39        133.52         4.70 o                         
   0   0   7       7206.32       6841.95        95.43 o                         
   1   0   7       2770.77       2558.56        34.18 o                         
   2   0   7         14.46         12.70         1.44 o                         
   3   0   7        105.47        100.64         2.47 o                         
   4   0   7        797.26        758.76         7.55 o                         
   5   0   7       3777.25       3610.73        24.51 o                         
   6   0   7        763.32        759.41         8.32 o                         
   7   0   7          2.59          2.96         1.25 o                         
   8   0   7        945.21        931.63        12.16 o                         
   9   0   7        922.67        896.85        12.32 o                         
  -8   1   7         87.12         90.52         2.80 o                         
  -7   1   7       1319.26       1316.95        12.81 o                         
  -6   1   7        706.77        696.49        10.36 o                         
  -5   1   7        800.55        828.33        10.62 o                         
  -4   1   7        201.42        195.70         7.38 o                         
  -3   1   7       3137.30       3162.80        32.64 o                         
  -2   1   7       3875.46       3785.86        37.33 o                         
  -1   1   7        777.73        824.23        13.52 o                         
   0   1   7       3706.10       3666.01        57.99 o                         
   1   1   7         38.83         54.52         2.61 o                         
   2   1   7       6771.55       6853.43        60.51 o                         
   3   1   7       3752.12       3753.83        31.99 o                         
   4   1   7       1674.03       1645.56        15.31 o                         
   5   1   7       2382.89       2275.14        20.07 o                         
   6   1   7        690.78        686.74         8.34 o                         
   7   1   7       3909.36       3856.01        29.17 o                         
   8   1   7       1531.03       1537.72        14.85 o                         
   9   1   7        240.58        241.17         5.05 o                         
  10   1   7         64.45         56.03         2.19 o                         
  -8   2   7       2869.26       2925.80        35.65 o                         
  -7   2   7       2802.67       2834.55        24.80 o                         
  -6   2   7         38.67         38.07         2.43 o                         
  -5   2   7        178.35        176.09         4.38 o                         
  -4   2   7        471.09        487.26         8.25 o                         
  -3   2   7       7689.71       7639.50        69.62 o                         
  -2   2   7       2727.24       2640.86        28.10 o                         
  -1   2   7        171.70        133.32         6.75 o                         
   0   2   7        322.99        300.25         9.01 o                         
   1   2   7        770.63        671.48        14.50 o                         
   2   2   7       7853.77       8013.56       131.19 o                         
   3   2   7         52.97         55.83         2.73 o                         
   4   2   7        118.91        104.65         3.83 o                         
   5   2   7        833.10        825.34        11.27 o                         
   6   2   7       1148.27       1070.56        12.98 o                         
   7   2   7        962.50        926.13        11.57 o                         
   8   2   7         42.81         45.01         1.98 o                         
   9   2   7        793.71        788.01         9.59 o                         
  10   2   7        833.13        818.66         9.64 o                         
  -7   3   7         19.63         19.92         1.50 o                         
  -6   3   7       1318.64       1330.10        14.30 o                         
  -5   3   7        483.79        498.55         7.26 o                         
  -4   3   7        340.66        341.82         6.29 o                         
  -3   3   7       2029.48       2058.51        25.32 o                         
  -2   3   7         63.26         68.89         3.35 o                         
  -1   3   7       2805.24       2724.33        28.34 o                         
   0   3   7       2921.19       3033.88        41.72 o                         
   1   3   7        309.28        256.77        12.01 o                         
   2   3   7        303.38        294.57        11.44 o                         
   3   3   7       2767.06       2768.87        34.53 o                         
   4   3   7       6759.86       6807.02        66.03 o                         
   5   3   7       2633.73       2719.31        26.90 o                         
   6   3   7        132.04        133.63         3.75 o                         
   7   3   7          5.38          9.48         1.31 o                         
   8   3   7       1848.44       1800.98        17.08 o                         
   9   3   7       1678.00       1662.67        14.09 o                         
  10   3   7        735.01        695.75         8.00 o                         
  -7   4   7        630.27        628.49        11.67 o                         
  -6   4   7       2610.82       2646.82        28.20 o                         
  -5   4   7        294.80        287.26         5.21 o                         
  -4   4   7        677.96        695.36         9.61 o                         
  -3   4   7        899.99        870.02        11.68 o                         
  -2   4   7       1588.82       1540.59        15.77 o                         
  -1   4   7       8441.05       8744.47        88.69 o                         
   0   4   7        402.67        413.20         9.20 o                         
   1   4   7       3419.19       3556.94        54.74 o                         
   2   4   7       1518.60       1560.37        18.67 o                         
   3   4   7       3457.70       3412.68        37.07 o                         
   4   4   7       6458.31       6444.18        62.99 o                         
   5   4   7        196.46        208.67         5.90 o                         
   6   4   7        781.29        828.30        10.27 o                         
   7   4   7       1711.90       1756.79        20.36 o                         
   8   4   7       1295.85       1282.08        10.03 o                         
   9   4   7        202.76        211.77         3.37 o                         
  10   4   7         10.09         12.07         0.97 o                         
  -7   5   7         25.77         29.18         1.44 o                         
  -6   5   7        726.90        750.15         9.92 o                         
  -5   5   7        972.98        986.98        11.45 o                         
  -4   5   7       4322.78       4373.66        39.30 o                         
  -3   5   7       2441.36       2460.69        22.78 o                         
  -2   5   7        478.50        528.77         7.83 o                         
  -1   5   7          8.57          7.80         1.65 o                         
   0   5   7       4445.33       4429.06        49.30 o                         
   1   5   7       3648.05       3625.52        38.08 o                         
   2   5   7        347.43        339.71         9.18 o                         
   3   5   7         76.19         72.95         2.35 o                         
   4   5   7        862.13        939.10        19.31 o                         
   5   5   7       3327.19       3418.89        28.25 o                         
   6   5   7       1386.50       1418.25        14.47 o                         
   7   5   7        897.00        899.57         9.17 o                         
   8   5   7         21.68         19.33         1.47 o                         
   9   5   7        859.33        850.59         7.50 o                         
  10   5   7       1240.29       1234.17        10.75 o                         
  -6   6   7         30.38         34.96         2.06 o                         
  -5   6   7       1411.85       1441.60        14.80 o                         
  -4   6   7       2021.73       2031.55        21.62 o                         
  -3   6   7         23.09         26.43         1.86 o                         
  -2   6   7        427.82        400.93         7.64 o                         
  -1   6   7        836.47        844.40        12.67 o                         
   0   6   7       1521.72       1477.61        16.40 o                         
   1   6   7        200.27        195.22         5.95 o                         
   2   6   7        320.43        302.51         6.03 o                         
   3   6   7       2544.22       2649.03        33.75 o                         
   4   6   7       2515.48       2500.62        24.10 o                         
   5   6   7       1344.74       1405.85        13.86 o                         
   6   6   7         36.24         31.29         1.62 o                         
   7   6   7        435.23        441.24         5.49 o                         
   8   6   7       1808.69       1789.45        13.80 o                         
   9   6   7       1873.82       1883.15        13.30 o                         
  10   6   7        209.06        210.85         3.13 o                         
  -5   7   7         12.44         19.59         1.98 o                         
  -4   7   7        134.09        125.19         6.22 o                         
  -3   7   7       3521.24       3407.10        31.13 o                         
  -2   7   7       2644.80       2616.47        25.44 o                         
  -1   7   7       1468.40       1444.21        16.46 o                         
   0   7   7         18.21         23.81         1.80 o                         
   1   7   7       1434.39       1463.39        15.92 o                         
   2   7   7       2418.03       2407.20        23.07 o                         
   3   7   7       5079.91       5095.26        44.28 o                         
   4   7   7        812.86        822.24         9.42 o                         
   5   7   7         41.73         45.04         2.03 o                         
   6   7   7       2954.71       3071.35        22.97 o                         
   7   7   7       2278.39       2307.43        18.34 o                         
   8   7   7        988.12       1014.25         8.94 o                         
   9   7   7         92.13         91.06         2.14 o                         
  10   7   7        441.18        464.82         4.72 o                         
  -5   8   7        806.70        782.19        12.00 o                         
  -4   8   7       1651.42       1657.88        19.64 o                         
  -3   8   7       1854.92       1875.44        18.13 o                         
  -2   8   7         57.88         59.07         2.88 o                         
  -1   8   7        265.07        260.71         4.89 o                         
   0   8   7       1087.75       1065.86        10.55 o                         
   1   8   7        365.30        363.88         5.76 o                         
   2   8   7        894.37        900.72        11.51 o                         
   3   8   7         88.33         96.92         3.28 o                         
   4   8   7       1175.99       1227.56        12.59 o                         
   5   8   7       1911.15       1980.27        25.75 o                         
   6   8   7       1371.14       1384.08        12.08 o                         
   7   8   7        560.70        595.42         6.57 o                         
   8   8   7        324.58        306.98         4.46 o                         
   9   8   7        722.12        746.04         6.96 o                         
  10   8   7       1226.97       1266.53        11.23 o                         
  -4   9   7        471.87        451.07         8.53 o                         
  -3   9   7          3.83          7.15         1.19 o                         
  -2   9   7        957.49        944.48         9.52 o                         
  -1   9   7       2183.69       2165.57        22.12 o                         
   0   9   7       1669.76       1662.64        14.72 o                         
   1   9   7        257.49        266.17         4.66 o                         
   2   9   7        307.16        306.60         6.29 o                         
   3   9   7       4862.50       4898.43        50.82 o                         
   4   9   7       1858.29       1881.09        28.40 o                         
   5   9   7        663.02        651.80        12.30 o                         
   6   9   7        301.45        315.39         4.66 o                         
   7   9   7       1253.01       1281.07        11.73 o                         
   8   9   7       2306.50       2298.20        17.15 o                         
   9   9   7        811.53        824.12         7.58 o                         
  10   9   7         90.11         93.21         2.47 o                         
  -3  10   7        343.35        346.99         9.80 o                         
  -2  10   7        811.89        813.52        11.72 o                         
  -1  10   7        608.99        609.61         7.53 o                         
   0  10   7        497.31        505.12         6.96 o                         
   1  10   7        596.10        591.99         7.64 o                         
   2  10   7       1983.21       1963.26        17.20 o                         
   3  10   7        410.85        424.23         7.68 o                         
   4  10   7          1.96          2.44         1.70 o                         
   5  10   7       1429.37       1438.86        14.78 o                         
   6  10   7       2487.63       2538.41        32.89 o                         
   7  10   7        748.86        741.70         8.65 o                         
   8  10   7        211.11        225.01         3.74 o                         
   9  10   7         33.87         27.47         1.36 o                         
  10  10   7        358.57        350.09         4.91 o                         
  -2  11   7          0.43          4.08         1.30 o                         
  -1  11   7        174.34        155.57         3.26 o                         
   0  11   7       1890.61       1851.29        16.16 o                         
   1  11   7       1108.83       1082.25        11.11 o                         
   2  11   7        550.80        564.78         7.48 o                         
   3  11   7        113.11        108.49         3.82 o                         
   4  11   7        533.36        528.98         8.49 o                         
   5  11   7       1329.94       1343.66        14.35 o                         
   6  11   7       1005.18       1027.64        10.69 o                         
   7  11   7        152.25        160.63         5.03 o                         
   8  11   7        385.21        390.77         5.29 o                         
   9  11   7       1161.75       1170.04        12.27 o                         
   0  12   7        538.11        525.73         6.70 o                         
   1  12   7        103.03         99.61         2.41 o                         
   2  12   7       1253.43       1212.10        10.80 o                         
   3  12   7       1779.50       1762.21        14.59 o                         
   4  12   7        453.16        458.81         6.72 o                         
   5  12   7         55.82         59.37         2.48 o                         
   6  12   7        116.90        122.23         3.01 o                         
   7  12   7        948.73        926.69         8.59 o                         
   8  12   7       2770.24       2716.01        22.55 o                         
   2  13   7        663.10        627.81         7.57 o                         
   3  13   7        444.47        415.42         5.44 o                         
   4  13   7         97.13         91.08         2.21 o                         
   5  13   7       1509.40       1486.65        14.34 o                         
   6  13   7        704.70        695.47        12.49 o                         
   7  13   7        433.48        400.03         8.05 o                         
  -5  -8   8          4.54          7.91         1.54 o                         
  -4  -8   8        334.54        350.69         6.91 o                         
  -3  -8   8        491.46        521.10         9.17 o                         
  -2  -8   8       1219.44       1251.97        21.83 o                         
  -1  -8   8        619.17        627.91        12.54 o                         
   0  -8   8        383.08        398.40         6.75 o                         
   1  -8   8        466.26        451.07         7.74 o                         
  -6  -7   8         94.73         94.44         3.18 o                         
  -5  -7   8       1658.15       1593.00        17.70 o                         
  -4  -7   8       1103.81       1160.74        16.21 o                         
  -3  -7   8         11.42         18.31         1.95 o                         
  -2  -7   8          1.87          3.77         1.48 o                         
  -1  -7   8        806.08        753.98        11.18 o                         
   0  -7   8       3652.09       3617.04        38.75 o                         
   1  -7   8        467.46        468.88         8.91 o                         
   2  -7   8          6.35         10.56         1.27 o                         
   3  -7   8         18.00         17.67         1.54 o                         
  -7  -6   8       1178.38       1210.23        17.23 o                         
  -6  -6   8        870.43        835.13        10.62 o                         
  -5  -6   8       1561.61       1640.75        18.36 o                         
  -4  -6   8         22.78         21.20         1.80 o                         
  -3  -6   8       1438.40       1458.58        20.01 o                         
  -2  -6   8       1432.38       1529.22        18.70 o                         
  -1  -6   8       2094.80       2091.90        23.39 o                         
   0  -6   8        371.35        376.46         7.84 o                         
   1  -6   8        168.86        182.87         5.04 o                         
   2  -6   8       1191.54       1220.74        16.82 o                         
   3  -6   8        513.12        500.27        10.19 o                         
   4  -6   8        737.53        737.64        12.26 o                         
  -7  -5   8       1123.80       1057.04        13.38 o                         
  -6  -5   8         13.62         15.85         1.76 o                         
  -5  -5   8         50.39         59.62         3.70 o                         
  -4  -5   8       1226.69       1256.13        15.84 o                         
  -3  -5   8       2462.47       2523.69        24.45 o                         
  -2  -5   8        104.82        122.18         4.54 o                         
  -1  -5   8          0.99          8.41         2.47 o                         
   0  -5   8        146.70        138.88         6.46 o                         
   1  -5   8       2140.58       2108.10        23.56 o                         
   2  -5   8       1528.41       1545.73        16.76 o                         
   3  -5   8          3.47          8.09         1.99 o                         
   4  -5   8         12.40         19.80         2.03 o                         
   5  -5   8        161.14        157.70         4.44 o                         
  -8  -4   8       1060.48       1094.75        15.27 o                         
  -7  -4   8         44.80         60.63         2.82 o                         
  -6  -4   8        934.65        947.61        27.56 o                         
  -5  -4   8        235.87        247.68         8.99 o                         
  -4  -4   8       1476.12       1470.08        19.54 o                         
  -3  -4   8         83.67         86.73         3.98 o                         
  -2  -4   8        525.20        567.72        10.63 o                         
  -1  -4   8       1313.32       1334.87        22.58 o                         
   0  -4   8        734.70        790.25        15.03 o                         
   1  -4   8       2258.79       2243.20        31.83 o                         
   2  -4   8          8.70         16.39         1.98 o                         
   3  -4   8       1625.54       1689.27        18.14 o                         
   4  -4   8       1506.97       1540.25        17.81 o                         
   5  -4   8        767.94        742.12        10.40 o                         
   6  -4   8       1132.34       1162.05        15.16 o                         
  -8  -3   8        510.84        484.39         7.65 o                         
  -7  -3   8       2844.20       2880.45        30.74 o                         
  -6  -3   8       2127.71       2123.07        28.89 o                         
  -5  -3   8        273.04        257.26         9.09 o                         
  -4  -3   8         19.19         23.39         1.98 o                         
  -3  -3   8       1141.77       1163.87        18.05 o                         
  -2  -3   8       6684.60       6626.58        66.16 o                         
  -1  -3   8       2084.25       2189.13        39.05 o                         
   0  -3   8        401.25        381.64        11.97 o                         
   1  -3   8         31.08         36.11         2.92 o                         
   2  -3   8       1689.68       1697.32        20.76 o                         
   3  -3   8       6059.23       6137.91        50.77 o                         
   4  -3   8        233.03        225.48         4.40 o                         
   5  -3   8        210.50        206.06         4.67 o                         
   6  -3   8         19.66         22.26         1.64 o                         
   7  -3   8        531.83        509.70         9.30 o                         
  -8  -2   8        364.75        359.97         5.78 o                         
  -7  -2   8        404.08        388.68         7.56 o                         
  -6  -2   8        181.35        181.23         6.21 o                         
  -5  -2   8        633.15        649.55        19.41 o                         
  -4  -2   8       1101.90       1074.07        16.00 o                         
  -3  -2   8         49.36         55.04         2.80 o                         
  -2  -2   8       3207.10       3209.22        59.05 o                         
  -1  -2   8        811.35        813.97        19.67 o                         
   0  -2   8       4497.77       4395.85        54.15 o                         
   1  -2   8        776.83        823.08        28.97 o                         
   2  -2   8       1148.99       1119.23        14.21 o                         
   3  -2   8        981.94        944.53        11.01 o                         
   4  -2   8       1578.59       1544.08        12.90 o                         
   5  -2   8       2804.11       2783.35        21.45 o                         
   6  -2   8         74.97         79.12         2.49 o                         
   7  -2   8        131.74        128.90         3.04 o                         
   8  -2   8        144.84        162.68         5.32 o                         
  -8  -1   8         22.14         28.24         1.46 o                         
  -7  -1   8         38.90         42.39         1.98 o                         
  -6  -1   8        718.87        727.84        10.14 o                         
  -5  -1   8       5570.74       5388.59        77.49 o                         
  -4  -1   8        689.44        594.94        15.77 o                         
  -3  -1   8        215.90        205.07         6.72 o                         
  -2  -1   8        150.90        157.37         4.45 o                         
  -1  -1   8       4150.22       4371.27        62.74 o                         
   0  -1   8       5886.80       5683.26        93.96 o                         
   1  -1   8         61.02         71.50         4.46 o                         
   2  -1   8        850.03        890.21        10.99 o                         
   3  -1   8        388.91        412.61         5.92 o                         
   4  -1   8       5080.84       4820.28        33.38 o                         
   5  -1   8       2280.41       2284.04        19.26 o                         
   6  -1   8        674.57        680.31         8.19 o                         
   7  -1   8        458.79        456.61         5.99 o                         
   8  -1   8        455.11        436.01         6.86 o                         
  -8   0   8       1291.11       1258.16        19.24 o                         
  -7   0   8        935.79        925.72        10.41 o                         
  -6   0   8        467.40        482.24         7.98 o                         
  -5   0   8       1707.59       1669.48        30.84 o                         
  -4   0   8       1718.67       1660.58        34.06 o                         
  -3   0   8       4990.84       4936.65        59.04 o                         
  -2   0   8        556.31        585.10        10.30 o                         
  -1   0   8         48.52         49.20         3.86 o                         
   0   0   8         47.87         44.17         3.29 o                         
   1   0   8       4210.74       4028.40        42.86 o                         
   2   0   8       3790.87       3728.34        50.00 o                         
   3   0   8        431.85        439.86         6.07 o                         
   4   0   8       1619.95       1540.31        15.10 o                         
   5   0   8         21.10         28.32         2.53 o                         
   6   0   8        772.96        766.63         8.92 o                         
   7   0   8       1164.77       1178.94        13.50 o                         
   8   0   8        131.36        123.80         3.29 o                         
   9   0   8         81.78         91.38         2.94 o                         
  -7   1   8         26.07         29.34         1.55 o                         
  -6   1   8         45.86         48.37         2.52 o                         
  -5   1   8        188.72        193.40         5.67 o                         
  -4   1   8       4648.79       4791.93        44.53 o                         
  -3   1   8       4652.44       4666.00        52.75 o                         
  -2   1   8         45.73         51.67         3.38 o                         
  -1   1   8       1372.15       1403.27        20.59 o                         
   0   1   8        268.76        273.54         9.07 o                         
   1   1   8       8484.10       8305.70       106.44 o                         
   2   1   8       2249.70       2223.09        21.14 o                         
   3   1   8        907.00        843.91        20.06 o                         
   4   1   8        963.18        972.44        12.20 o                         
   5   1   8        936.64        910.92        10.58 o                         
   6   1   8       3045.12       2951.63        22.17 o                         
   7   1   8         37.43         43.21         2.18 o                         
   8   1   8       1543.47       1559.71        15.96 o                         
   9   1   8        762.41        732.32         9.28 o                         
  -7   2   8       1343.92       1349.12        16.29 o                         
  -6   2   8       2295.67       2300.16        29.07 o                         
  -5   2   8        534.15        520.65         8.06 o                         
  -4   2   8         54.64         69.31         3.64 o                         
  -3   2   8        123.89        119.84         5.28 o                         
  -2   2   8       3597.00       3593.57        42.52 o                         
  -1   2   8       2397.90       2424.14        35.02 o                         
   0   2   8         35.58         43.19         3.12 o                         
   1   2   8       1061.41       1080.13        13.00 o                         
   2   2   8       1960.56       1952.34        27.44 o                         
   3   2   8       7238.44       7025.79        69.14 o                         
   4   2   8       2357.86       2225.22        23.59 o                         
   5   2   8        121.66        128.33         3.68 o                         
   6   2   8         78.40         78.77         4.06 o                         
   7   2   8       3305.43       3182.16        24.95 o                         
   8   2   8       1610.50       1625.24        16.44 o                         
   9   2   8        179.07        174.97         3.66 o                         
  -7   3   8       1854.90       1903.08        24.97 o                         
  -6   3   8       1145.50       1131.69        12.23 o                         
  -5   3   8        862.62        886.53        16.02 o                         
  -4   3   8        475.84        488.41         8.56 o                         
  -3   3   8       1001.10       1080.58        15.74 o                         
  -2   3   8       3067.92       3062.40        32.94 o                         
  -1   3   8         50.29         60.11         4.56 o                         
   0   3   8        857.79        799.45        14.42 o                         
   1   3   8        526.09        528.56         8.28 o                         
   2   3   8       2839.09       2910.13        28.65 o                         
   3   3   8       4576.53       4311.35        52.03 o                         
   4   3   8        437.24        440.63         8.47 o                         
   5   3   8        612.33        607.95        10.81 o                         
   6   3   8        522.82        536.73        11.60 o                         
   7   3   8       2889.07       2857.71        34.50 o                         
   8   3   8        564.27        562.62         7.06 o                         
   9   3   8        712.82        707.05         8.70 o                         
  10   3   8        556.60        557.99         8.36 o                         
  -6   4   8        358.53        374.08         5.64 o                         
  -5   4   8       3392.01       3460.48        31.55 o                         
  -4   4   8       1991.54       2000.80        26.62 o                         
  -3   4   8        716.24        778.87        13.16 o                         
  -2   4   8        498.80        493.99         8.71 o                         
  -1   4   8       1481.09       1432.64        23.19 o                         
   0   4   8       7528.84       7390.96        68.09 o                         
   1   4   8       2486.94       2610.46        25.42 o                         
   2   4   8        263.30        276.01         5.72 o                         
   3   4   8        225.71        230.00         5.74 o                         
   4   4   8       6273.40       6147.03        64.91 o                         
   5   4   8       1247.00       1295.75        22.73 o                         
   6   4   8         79.92         83.62         3.87 o                         
   7   4   8        218.33        227.51         4.99 o                         
   8   4   8        269.62        264.96         4.58 o                         
   9   4   8       2558.68       2589.68        21.31 o                         
  10   4   8        438.40        444.59         5.68 o                         
  -6   5   8       1495.58       1505.55        19.75 o                         
  -5   5   8       1619.32       1656.40        15.16 o                         
  -4   5   8         46.73         50.62         2.48 o                         
  -3   5   8        549.56        558.72         8.36 o                         
  -2   5   8         95.74        108.03         3.72 o                         
  -1   5   8       4693.69       4641.31        46.16 o                         
   0   5   8       1724.20       1679.67        22.33 o                         
   1   5   8       3181.49       3203.04        33.18 o                         
   2   5   8       2088.81       2110.56        21.55 o                         
   3   5   8       1331.47       1314.21        15.68 o                         
   4   5   8       3916.48       3859.60        36.44 o                         
   5   5   8        101.84        125.33         3.94 o                         
   6   5   8       4354.40       4465.46        46.59 o                         
   7   5   8       1228.46       1250.49        15.57 o                         
   8   5   8       1290.99       1291.81        12.20 o                         
   9   5   8       1667.34       1646.80        14.89 o                         
  10   5   8         17.77         19.04         1.23 o                         
  -5   6   8          2.19          7.33         1.35 o                         
  -4   6   8       3996.20       4030.91        33.95 o                         
  -3   6   8       1107.49       1119.23        13.38 o                         
  -2   6   8         66.20         60.42         2.94 o                         
  -1   6   8         31.29         40.68         2.50 o                         
   0   6   8        256.44        270.63        10.42 o                         
   1   6   8       4977.59       4886.16        54.39 o                         
   2   6   8       2016.07       2047.75        27.05 o                         
   3   6   8         14.43         13.50         1.53 o                         
   4   6   8        262.08        268.79         5.13 o                         
   5   6   8        393.72        407.66         7.38 o                         
   6   6   8       5570.97       5853.26        63.33 o                         
   7   6   8       1130.06       1181.17        16.51 o                         
   8   6   8         20.57         22.38         1.94 o                         
   9   6   8         13.31         20.14         1.73 o                         
  10   6   8       1272.17       1263.89        12.01 o                         
  -5   7   8        606.92        597.54        14.67 o                         
  -4   7   8       3513.61       3507.28        32.81 o                         
  -3   7   8        455.19        456.85         8.88 o                         
  -2   7   8       1512.60       1505.03        16.96 o                         
  -1   7   8       1990.09       1924.84        20.58 o                         
   0   7   8       1408.22       1361.52        42.36 o                         
   1   7   8       4035.90       4085.36        57.32 o                         
   2   7   8         46.00         57.20         3.00 o                         
   3   7   8       2833.04       2849.50        35.04 o                         
   4   7   8        346.65        356.30         7.68 o                         
   5   7   8        405.70        420.86         6.70 o                         
   6   7   8       1670.10       1670.47        18.70 o                         
   7   7   8        855.88        852.38        15.54 o                         
   8   7   8       2561.02       2620.58        21.73 o                         
   9   7   8        619.42        612.45         6.65 o                         
  10   7   8        434.88        460.83         6.48 o                         
  -4   8   8        179.45        172.59         3.86 o                         
  -3   8   8         95.63         91.74         3.52 o                         
  -2   8   8       4493.24       4431.80        41.06 o                         
  -1   8   8        426.69        426.04         9.04 o                         
   0   8   8          6.90          8.35         2.16 o                         
   1   8   8         53.60         65.12         4.17 o                         
   2   8   8        885.55        858.59        20.35 o                         
   3   8   8       3195.49       3084.63        73.79 o                         
   4   8   8         78.03         91.73         4.47 o                         
   5   8   8        930.22        985.92        13.87 o                         
   6   8   8        195.76        211.04         4.35 o                         
   7   8   8       3851.75       3942.46        25.68 o                         
   8   8   8       1647.59       1723.72        13.49 o                         
   9   8   8         35.89         33.68         1.60 o                         
  10   8   8          9.92         11.45         1.11 o                         
  -3   9   8        497.09        484.39         7.08 o                         
  -2   9   8        736.53        783.50        10.55 o                         
  -1   9   8        861.22        860.97        13.11 o                         
   0   9   8       2743.59       2675.51        32.32 o                         
   1   9   8       1319.66       1335.64        17.71 o                         
   2   9   8       2481.51       2462.05        27.38 o                         
   3   9   8       1368.63       1342.22        33.37 o                         
   4   9   8       1540.03       1575.05        17.39 o                         
   5   9   8       2999.09       3088.01        30.73 o                         
   6   9   8       2566.34       2612.37        20.26 o                         
   7   9   8       1537.89       1609.60        12.99 o                         
   8   9   8         22.04         25.34         1.30 o                         
   9   9   8       1357.52       1343.70        13.69 o                         
  10   9   8        696.41        682.54        12.56 o                         
  -2  10   8         18.96         21.09         1.99 o                         
  -1  10   8       2513.83       2515.27        24.60 o                         
   0  10   8       1747.53       1734.06        19.00 o                         
   1  10   8         70.00         74.21         2.64 o                         
   2  10   8         22.38         25.35         1.58 o                         
   3  10   8        106.11        113.46         3.77 o                         
   4  10   8        672.62        678.25         8.67 o                         
   5  10   8        175.32        178.57         3.44 o                         
   6  10   8         80.15         87.31         2.46 o                         
   7  10   8       1125.10       1121.75        10.29 o                         
   8  10   8        578.10        589.15         6.67 o                         
   9  10   8       1122.72       1052.67        12.16 o                         
  -1  11   8       1269.08       1222.89        14.46 o                         
   0  11   8          0.11          2.02         1.27 o                         
   1  11   8       1177.06       1152.08        11.96 o                         
   2  11   8       1620.44       1594.84        14.39 o                         
   3  11   8        705.27        708.75         8.08 o                         
   4  11   8        177.22        191.47         5.48 o                         
   5  11   8        644.22        675.01         7.18 o                         
   6  11   8       2550.32       2541.97        19.34 o                         
   7  11   8        890.80        896.12         8.42 o                         
   8  11   8        590.67        578.93         7.35 o                         
   9  11   8        252.28        230.43         5.20 o                         
   1  12   8       2877.02       2783.19        28.60 o                         
   2  12   8        201.49        196.40         3.57 o                         
   3  12   8          4.27          6.69         0.98 o                         
   4  12   8        436.15        433.20         5.92 o                         
   5  12   8       1646.11       1600.43        16.26 o                         
   6  12   8       1248.37       1222.15        11.77 o                         
   7  12   8         75.13         78.96         1.99 o                         
   8  12   8        215.57        207.77         3.47 o                         
   3  13   8        436.59        417.64         6.77 o                         
   4  13   8        401.78        383.29         5.95 o                         
   5  13   8        157.67        139.76         2.52 o                         
   6  13   8          9.48         12.79         0.77 o                         
  -5  -7   9         15.20         13.85         2.14 o                         
  -4  -7   9        223.13        215.27         5.88 o                         
  -3  -7   9       1083.02       1137.74        17.71 o                         
  -2  -7   9       1934.92       1947.49        30.74 o                         
  -1  -7   9        540.09        548.01         9.33 o                         
   0  -7   9         98.67         89.14         3.48 o                         
   1  -7   9        437.88        423.90         6.91 o                         
  -6  -6   9          6.06          8.78         1.41 o                         
  -5  -6   9       2024.69       2018.77        22.83 o                         
  -4  -6   9        964.73        961.27        10.98 o                         
  -3  -6   9        735.42        744.57        17.34 o                         
  -2  -6   9        363.09        352.80         6.99 o                         
  -1  -6   9        365.59        370.88         7.34 o                         
   0  -6   9       1242.02       1251.14        15.68 o                         
   1  -6   9       1346.57       1345.73        20.79 o                         
   2  -6   9        236.71        216.34         5.01 o                         
   3  -6   9        116.93        122.47         3.67 o                         
  -6  -5   9       1246.73       1254.77        15.54 o                         
  -5  -5   9        692.91        669.07        10.88 o                         
  -4  -5   9          8.36         11.51         1.49 o                         
  -3  -5   9        661.40        691.83         9.59 o                         
  -2  -5   9       1889.94       1892.66        21.70 o                         
  -1  -5   9        363.56        397.16         9.17 o                         
   0  -5   9         99.69        103.14         4.70 o                         
   1  -5   9          0.86          1.82         1.54 o                         
   2  -5   9       1378.80       1388.44        16.83 o                         
   3  -5   9       1798.55       1871.12        25.92 o                         
   4  -5   9        414.27        408.72         8.32 o                         
  -7  -4   9        932.51        882.96        11.31 o                         
  -6  -4   9        445.66        452.89         8.75 o                         
  -5  -4   9        109.32        120.19         5.80 o                         
  -4  -4   9        492.82        497.57         9.37 o                         
  -3  -4   9       2684.47       2840.15        61.01 o                         
  -2  -4   9       1761.44       1765.33        29.98 o                         
  -1  -4   9         19.86         24.24         2.80 o                         
   0  -4   9         11.24         15.99         2.99 o                         
   1  -4   9       1356.57       1362.54        19.27 o                         
   2  -4   9       2158.79       2197.79        24.27 o                         
   3  -4   9        752.06        757.24        10.71 o                         
   4  -4   9         15.05         19.30         2.03 o                         
   5  -4   9        101.31        111.03         3.67 o                         
  -7  -3   9         43.98         48.84         2.35 o                         
  -6  -3   9        770.79        781.40        16.45 o                         
  -5  -3   9       2354.06       2343.73        37.54 o                         
  -4  -3   9        832.94        875.34        15.64 o                         
  -3  -3   9       1298.99       1326.22        21.62 o                         
  -2  -3   9         72.85         79.75         5.60 o                         
  -1  -3   9        883.95        905.66        20.99 o                         
   0  -3   9       2484.71       2554.53        30.50 o                         
   1  -3   9        852.32        871.20        14.51 o                         
   2  -3   9        136.45        127.18         5.09 o                         
   3  -3   9        661.62        632.31         9.42 o                         
   4  -3   9       2635.32       2672.51        26.81 o                         
   5  -3   9       1266.09       1283.60        15.01 o                         
   6  -3   9         54.78         50.97         2.17 o                         
  -7  -2   9        750.94        757.31        12.78 o                         
  -6  -2   9        934.31        958.32        16.75 o                         
  -5  -2   9        807.28        789.87        17.37 o                         
  -4  -2   9        224.83        238.33         7.28 o                         
  -3  -2   9        192.35        209.58         6.06 o                         
  -2  -2   9        880.57        865.87        15.56 o                         
  -1  -2   9        923.80        901.00        18.57 o                         
   0  -2   9        117.42        126.26         6.01 o                         
   1  -2   9        863.14        859.94        21.03 o                         
   2  -2   9       1072.09       1085.50        16.77 o                         
   3  -2   9       3106.36       2957.00        27.58 o                         
   4  -2   9       1846.92       1923.06        22.69 o                         
   5  -2   9         47.95         51.78         2.40 o                         
   6  -2   9        187.29        195.67         4.14 o                         
   7  -2   9        795.46        759.66        10.50 o                         
  -7  -1   9        321.81        335.20         6.37 o                         
  -6  -1   9        172.75        163.92         5.59 o                         
  -5  -1   9        731.80        732.92        16.84 o                         
  -4  -1   9       2592.49       2663.34        57.84 o                         
  -3  -1   9       3793.57       3833.27        47.65 o                         
  -2  -1   9       1143.10       1105.19        19.32 o                         
  -1  -1   9        172.93        174.95         6.47 o                         
   0  -1   9       2973.05       2996.15        55.18 o                         
   1  -1   9       4553.72       4503.43        55.74 o                         
   2  -1   9       1121.34       1170.62        17.14 o                         
   3  -1   9        410.05        388.33         6.96 o                         
   4  -1   9         42.73         39.15         2.32 o                         
   5  -1   9       1288.86       1275.71        11.66 o                         
   6  -1   9        959.59        947.63        10.73 o                         
   7  -1   9        145.02        145.00         3.43 o                         
   8  -1   9         42.94         41.09         2.00 o                         
  -7   0   9          2.20          4.43         0.97 o                         
  -6   0   9       1024.87       1053.13        16.97 o                         
  -5   0   9       1516.95       1553.71        28.39 o                         
  -4   0   9       1352.91       1360.48        27.71 o                         
  -3   0   9       1644.57       1623.14        27.53 o                         
  -2   0   9        102.76        106.96         5.21 o                         
  -1   0   9        176.21        204.37         9.36 o                         
   0   0   9       3330.01       3280.70        53.06 o                         
   1   0   9         45.71         48.54         3.06 o                         
   2   0   9        704.17        706.80        10.83 o                         
   3   0   9        744.94        730.90         9.23 o                         
   4   0   9       1472.67       1456.82        14.59 o                         
   5   0   9       1721.77       1645.43        14.95 o                         
   6   0   9         18.32         23.61         1.75 o                         
   7   0   9       1059.49       1061.07        12.00 o                         
   8   0   9        192.88        191.26         3.69 o                         
  -7   1   9       1327.44       1314.17        13.68 o                         
  -6   1   9       1315.21       1298.55        14.61 o                         
  -5   1   9         54.73         62.27         2.86 o                         
  -4   1   9          2.07          1.14         1.80 o                         
  -3   1   9       3275.03       3312.02        43.17 o                         
  -2   1   9       2208.22       2174.29        46.43 o                         
  -1   1   9        360.18        367.91        13.39 o                         
   0   1   9        103.40         99.72         4.80 o                         
   1   1   9        720.78        715.62        10.66 o                         
   2   1   9       5205.15       5161.43        52.91 o                         
   3   1   9       3395.03       3308.24        32.62 o                         
   4   1   9        362.52        358.07         7.35 o                         
   5   1   9       1160.35       1128.25        17.59 o                         
   6   1   9       1344.87       1287.38        13.42 o                         
   7   1   9       4642.97       4634.69        39.06 o                         
   8   1   9        378.33        359.76         5.67 o                         
   9   1   9          2.66          4.89         0.87 o                         
  -7   2   9        298.35        291.77         5.18 o                         
  -6   2   9        236.97        250.32         5.07 o                         
  -5   2   9        896.13        895.02        15.40 o                         
  -4   2   9       2081.72       2115.31        23.04 o                         
  -3   2   9       3802.13       3889.88        65.87 o                         
  -2   2   9        211.97        202.39         6.96 o                         
  -1   2   9       1135.41       1103.84        22.68 o                         
   0   2   9       1420.67       1409.40        31.91 o                         
   1   2   9        853.06        851.53        23.82 o                         
   2   2   9       4979.78       4904.65        51.09 o                         
   3   2   9        234.32        237.15         6.64 o                         
   4   2   9       1263.41       1247.02        17.95 o                         
   5   2   9         79.22         91.61         3.79 o                         
   6   2   9       3507.06       3408.28        33.08 o                         
   7   2   9       1115.61       1120.26        15.80 o                         
   8   2   9        481.48        478.26         6.98 o                         
   9   2   9        774.25        803.74        10.85 o                         
  -6   3   9       2354.62       2336.85        22.49 o                         
  -5   3   9        877.88        884.52        11.62 o                         
  -4   3   9        842.65        825.91        11.66 o                         
  -3   3   9        762.02        746.09        12.46 o                         
  -2   3   9        450.33        487.91        11.52 o                         
  -1   3   9       5318.52       5358.06        73.23 o                         
   0   3   9        279.12        283.54        10.27 o                         
   1   3   9          8.99          8.70         3.37 o                         
   2   3   9        182.38        193.66         4.91 o                         
   3   3   9       5149.98       5128.47        53.13 o                         
   4   3   9       2976.83       2918.66        33.40 o                         
   5   3   9         44.85         46.38         4.67 o                         
   6   3   9        435.27        444.09         7.57 o                         
   7   3   9        252.37        259.82         4.88 o                         
   8   3   9       2097.11       2092.71        18.19 o                         
   9   3   9       1012.64       1026.02        17.14 o                         
  -6   4   9        566.63        596.83         8.65 o                         
  -5   4   9         21.26         18.37         1.61 o                         
  -4   4   9        834.24        843.05        10.71 o                         
  -3   4   9        392.07        376.70         7.31 o                         
  -2   4   9       1115.91       1193.37        16.97 o                         
  -1   4   9       1145.94       1120.88        18.90 o                         
   0   4   9        202.68        196.14         6.13 o                         
   1   4   9       2398.65       2366.42        27.24 o                         
   2   4   9       1177.91       1268.37        15.20 o                         
   3   4   9       3926.23       4089.91        72.29 o                         
   4   4   9       1561.45       1554.65        20.65 o                         
   5   4   9       1643.48       1506.23        23.91 o                         
   6   4   9       3124.40       3149.05        31.42 o                         
   7   4   9        656.88        651.44         9.44 o                         
   8   4   9       1814.29       1807.34        15.28 o                         
   9   4   9         59.04         66.53         2.39 o                         
  -5   5   9       1510.35       1500.50        18.33 o                         
  -4   5   9       4302.01       4270.48        35.88 o                         
  -3   5   9        589.31        562.30        10.78 o                         
  -2   5   9         12.67         21.69         2.84 o                         
  -1   5   9         13.41         20.65         2.07 o                         
   0   5   9       5241.25       5140.27        60.83 o                         
   1   5   9       4317.10       4294.24        64.71 o                         
   2   5   9         20.02         20.77         1.91 o                         
   3   5   9          3.03          6.13         1.36 o                         
   4   5   9         42.36         59.75         3.46 o                         
   5   5   9       4926.93       5025.41        56.99 o                         
   6   5   9        543.44        557.58        12.60 o                         
   7   5   9        108.36        109.43         3.84 o                         
   8   5   9         12.14         16.64         1.53 o                         
   9   5   9        821.54        806.89        10.08 o                         
  10   5   9       1932.42       1962.69        20.59 o                         
  -5   6   9       1516.84       1527.47        25.04 o                         
  -4   6   9        586.43        569.06         8.52 o                         
  -3   6   9        584.46        581.33        10.69 o                         
  -2   6   9       1867.15       1864.57        23.12 o                         
  -1   6   9        973.74        989.94        13.56 o                         
   0   6   9       1623.12       1701.69        57.01 o                         
   1   6   9         11.23         16.54         2.11 o                         
   2   6   9       2360.53       2380.79        27.40 o                         
   3   6   9       2594.24       2681.04        26.32 o                         
   4   6   9        235.44        255.59         5.67 o                         
   5   6   9        997.05        987.87        13.01 o                         
   6   6   9       1017.00       1064.80        15.42 o                         
   7   6   9       1898.60       1958.84        23.67 o                         
   8   6   9        558.39        569.48         9.81 o                         
   9   6   9       1620.94       1617.45        15.53 o                         
  10   6   9        423.08        423.55         6.51 o                         
  -4   7   9        209.21        195.54         4.73 o                         
  -3   7   9       2296.12       2322.63        23.61 o                         
  -2   7   9        653.32        646.70        11.50 o                         
  -1   7   9         37.88         43.33         2.98 o                         
   0   7   9        118.77         99.95         4.18 o                         
   1   7   9        699.09        724.77        13.78 o                         
   2   7   9       6309.65       6435.69        61.31 o                         
   3   7   9        204.18        178.17        19.39 o                         
   4   7   9        218.72        232.48         6.14 o                         
   5   7   9        108.65        108.33         4.11 o                         
   6   7   9       3559.96       3613.03        34.38 o                         
   7   7   9       2117.65       2201.94        22.65 o                         
   8   7   9         15.81         18.62         2.03 o                         
   9   7   9        176.94        165.54         4.42 o                         
  10   7   9        338.82        321.80         4.79 o                         
  -3   8   9        940.54        930.07        11.17 o                         
  -2   8   9        306.50        319.09         6.21 o                         
  -1   8   9       2332.56       2345.36        24.17 o                         
   0   8   9        740.58        731.71        11.97 o                         
   1   8   9       1692.63       1658.21        30.19 o                         
   2   8   9       1677.70       1708.67        24.03 o                         
   3   8   9        559.62        566.21        10.30 o                         
   4   8   9        698.97        715.46        11.67 o                         
   5   8   9        528.60        515.03         9.55 o                         
   6   8   9       1184.12       1221.25        16.32 o                         
   7   8   9        247.59        245.68         5.19 o                         
   8   8   9       2265.01       2323.00        22.91 o                         
   9   8   9        915.33        914.37        10.76 o                         
  -3   9   9         16.32         14.62         1.30 o                         
  -2   9   9       2469.26       2444.67        23.67 o                         
  -1   9   9       1744.28       1783.70        18.87 o                         
   0   9   9         90.27         89.62         3.30 o                         
   1   9   9         21.98         22.41         2.17 o                         
   2   9   9        704.62        728.96        13.46 o                         
   3   9   9       3267.42       3292.66        38.60 o                         
   4   9   9       1110.64       1129.65        15.51 o                         
   5   9   9        735.70        752.73        16.86 o                         
   6   9   9        346.32        345.72         8.58 o                         
   7   9   9        543.15        569.91        11.10 o                         
   8   9   9       4528.65       4545.56        44.68 o                         
   9   9   9         84.57         81.30         3.47 o                         
  -1  10   9         38.85         37.05         1.73 o                         
   0  10   9       1047.64       1045.18        13.83 o                         
   1  10   9       1819.73       1801.74        21.44 o                         
   2  10   9        796.97        819.41        12.24 o                         
   3  10   9       1428.75       1451.10        18.81 o                         
   4  10   9          8.93         12.94         1.80 o                         
   5  10   9       2542.35       2511.09        27.84 o                         
   6  10   9        887.16        917.70        12.74 o                         
   7  10   9        106.42        111.36         5.46 o                         
   8  10   9        198.67        211.59         6.25 o                         
   9  10   9        460.32        435.44         9.29 o                         
   0  11   9       3746.50       3713.73        37.32 o                         
   1  11   9        560.59        550.47         7.74 o                         
   2  11   9        600.82        588.37         9.27 o                         
   3  11   9        186.54        182.22         4.27 o                         
   4  11   9        784.98        818.44        13.45 o                         
   5  11   9       3032.24       3067.32        31.81 o                         
   6  11   9          8.59          8.95         1.51 o                         
   7  11   9       1389.16       1394.82        23.64 o                         
   8  11   9        207.52        187.88         4.66 o                         
   2  12   9       1818.29       1753.03        15.63 o                         
   3  12   9        235.83        232.91         4.29 o                         
   4  12   9         61.68         60.98         2.94 o                         
   5  12   9        405.82        448.24        10.58 o                         
   6  12   9        564.39        572.89        11.72 o                         
   7  12   9        833.82        815.37        27.30 o                         
  -4  -6  10        110.16        110.05         5.47 o                         
  -3  -6  10        684.06        661.88        10.31 o                         
  -2  -6  10       2967.20       2913.69        41.26 o                         
  -1  -6  10        732.20        708.38        11.94 o                         
   0  -6  10        214.70        212.68         5.38 o                         
   1  -6  10        151.21        142.92         4.25 o                         
  -5  -5  10        992.25        950.94        16.02 o                         
  -4  -5  10       1044.33       1061.87        15.85 o                         
  -3  -5  10        757.04        732.86        13.03 o                         
  -2  -5  10       1162.96       1161.89        19.25 o                         
  -1  -5  10        428.46        427.76         8.96 o                         
   0  -5  10       1928.33       1927.18        24.08 o                         
   1  -5  10        476.37        495.18         8.49 o                         
   2  -5  10        206.99        211.88         6.51 o                         
   3  -5  10         22.42         28.41         1.96 o                         
  -5  -4  10       1362.64       1363.91        16.50 o                         
  -4  -4  10        205.46        207.15         5.50 o                         
  -3  -4  10        378.23        398.77         6.72 o                         
  -2  -4  10        402.19        402.11         6.84 o                         
  -1  -4  10        442.78        455.01        10.39 o                         
   0  -4  10       1243.14       1276.44        27.06 o                         
   1  -4  10         24.53         22.13         2.33 o                         
   2  -4  10        511.55        504.57         8.94 o                         
   3  -4  10        612.61        618.38        10.45 o                         
   4  -4  10       1508.15       1572.58        21.50 o                         
  -6  -3  10        239.73        222.15         4.87 o                         
  -5  -3  10        285.72        304.66        12.84 o                         
  -4  -3  10        738.84        773.30        22.93 o                         
  -3  -3  10       3232.96       3203.44        40.54 o                         
  -2  -3  10        415.55        435.90         9.54 o                         
  -1  -3  10        186.67        194.53         6.27 o                         
   0  -3  10         41.16         47.36         3.90 o                         
   1  -3  10       1067.47       1123.37        16.76 o                         
   2  -3  10       2232.83       2192.80        26.97 o                         
   3  -3  10        361.61        383.48         8.40 o                         
   4  -3  10        249.53        242.05         6.24 o                         
   5  -3  10        110.65        106.90         3.41 o                         
  -6  -2  10        565.79        576.62        13.97 o                         
  -5  -2  10        317.84        345.94        14.10 o                         
  -4  -2  10       3001.81       3094.20        65.72 o                         
  -3  -2  10       1970.41       1972.23        28.00 o                         
  -2  -2  10         33.43         37.96         2.76 o                         
  -1  -2  10        599.62        621.71        15.56 o                         
   0  -2  10       1276.06       1280.16        18.40 o                         
   1  -2  10       1623.07       1640.26        22.15 o                         
   2  -2  10        669.60        640.43        12.00 o                         
   3  -2  10        377.32        366.55         8.09 o                         
   4  -2  10       1108.32       1119.63        12.77 o                         
   5  -2  10       1174.60       1176.26        13.75 o                         
   6  -2  10        290.20        298.10         5.80 o                         
  -6  -1  10       1019.37       1040.29        17.86 o                         
  -5  -1  10        337.56        357.47        10.06 o                         
  -4  -1  10        132.70        137.90         5.32 o                         
  -3  -1  10        571.41        575.55        15.54 o                         
  -2  -1  10       1012.25       1031.56        18.32 o                         
  -1  -1  10       2307.81       2283.36        31.99 o                         
   0  -1  10        165.63        178.21         7.04 o                         
   1  -1  10         31.06         27.81         3.25 o                         
   2  -1  10       2051.23       2006.14        25.23 o                         
   3  -1  10       2411.62       2392.61        29.57 o                         
   4  -1  10       1492.45       1416.94        16.96 o                         
   5  -1  10        116.08        118.37         3.34 o                         
   6  -1  10        642.15        628.19         8.79 o                         
   7  -1  10       1226.49       1162.50        14.00 o                         
  -6   0  10        503.08        503.73         8.21 o                         
  -5   0  10        180.05        190.54         6.74 o                         
  -4   0  10        950.94        968.74        16.65 o                         
  -3   0  10       1431.02       1504.53        37.30 o                         
  -2   0  10       1935.88       1905.79        35.21 o                         
  -1   0  10        219.84        213.09         9.22 o                         
   0   0  10        107.06        111.43         5.56 o                         
   1   0  10       1252.08       1275.48        18.24 o                         
   2   0  10       1563.80       1462.57        22.97 o                         
   3   0  10        158.24        156.54         4.60 o                         
   4   0  10         11.37         13.42         1.51 o                         
   5   0  10        825.29        772.03        10.16 o                         
   6   0  10       1519.53       1518.47        15.52 o                         
   7   0  10       1009.49        998.53        11.84 o                         
  -6   1  10        665.93        660.14         8.97 o                         
  -5   1  10       2438.40       2527.58        41.82 o                         
  -4   1  10       1748.13       1798.22        34.91 o                         
  -3   1  10        449.21        464.36        12.11 o                         
  -2   1  10         63.32         73.11         6.01 o                         
  -1   1  10       3849.45       3850.11       157.74 o                         
   0   1  10       1491.22       1539.20        27.64 o                         
   1   1  10       1654.62       1594.62        27.42 o                         
   2   1  10         77.17         83.71         7.35 o                         
   3   1  10        699.91        702.83        11.42 o                         
   4   1  10       1961.15       1915.40        21.46 o                         
   5   1  10       1040.03       1002.43        15.03 o                         
   6   1  10        133.50        137.36         3.79 o                         
   7   1  10         80.65         82.04         3.08 o                         
   8   1  10        519.97        528.48         7.24 o                         
  -6   2  10       1103.67       1121.60        12.21 o                         
  -5   2  10        913.56        939.99        25.34 o                         
  -4   2  10        104.57        110.60         4.26 o                         
  -3   2  10        593.26        614.43        11.40 o                         
  -2   2  10       1266.49       1242.52        27.45 o                         
  -1   2  10       1769.60       1720.97        31.18 o                         
   0   2  10        529.92        595.82        24.65 o                         
   1   2  10         11.64         17.04         2.59 o                         
   2   2  10       1355.28       1342.67        38.35 o                         
   3   2  10       1548.15       1528.99        20.66 o                         
   4   2  10        824.50        811.66        11.99 o                         
   5   2  10          0.17          1.85         1.77 o                         
   6   2  10        609.06        607.86        10.42 o                         
   7   2  10       2269.89       2266.19        25.56 o                         
   8   2  10       1609.67       1606.35        16.83 o                         
  -6   3  10         43.74         49.71         2.01 o                         
  -5   3  10        313.32        315.37         7.25 o                         
  -4   3  10       2498.37       2545.70        25.90 o                         
  -3   3  10       1320.83       1295.79        22.76 o                         
  -2   3  10        433.78        394.25        10.94 o                         
  -1   3  10         28.53         39.72         4.80 o                         
   0   3  10       1103.86       1091.98        31.72 o                         
   1   3  10       3267.02       3235.63        53.39 o                         
   2   3  10       1569.62       1567.43        32.90 o                         
   3   3  10         96.21         75.71         8.25 o                         
   4   3  10        412.79        415.70         9.16 o                         
   5   3  10       2619.47       2560.43        26.99 o                         
   6   3  10       2526.72       2575.85        26.90 o                         
   7   3  10       1466.37       1409.47        16.64 o                         
   8   3  10         24.16         23.19         1.83 o                         
   9   3  10        609.30        606.19         8.55 o                         
  -5   4  10        510.50        545.93         8.09 o                         
  -4   4  10        631.48        653.05        11.43 o                         
  -3   4  10         90.28         94.43         3.46 o                         
  -2   4  10       1026.35       1042.63        18.06 o                         
  -1   4  10       1124.17       1120.83        25.24 o                         
   0   4  10       1328.00       1396.24        27.26 o                         
   1   4  10        919.14        952.65        17.23 o                         
   2   4  10        155.00        166.65         6.23 o                         
   3   4  10        417.79        428.15        11.24 o                         
   4   4  10       2263.07       2218.38        27.09 o                         
   5   4  10        665.62        666.54        13.68 o                         
   6   4  10          9.85         12.19         1.98 o                         
   7   4  10         14.09         16.16         1.78 o                         
   8   4  10        829.91        836.50        10.85 o                         
   9   4  10       1641.33       1646.06        21.58 o                         
  -5   5  10         73.40         74.78         2.92 o                         
  -4   5  10         10.35         12.67         1.24 o                         
  -3   5  10        921.49        908.28        13.93 o                         
  -2   5  10       2069.19       1952.04        21.17 o                         
  -1   5  10       1626.47       1595.10        30.55 o                         
   0   5  10        744.26        658.99        17.17 o                         
   1   5  10        754.80        786.85        13.32 o                         
   2   5  10       2726.36       3123.89        37.58 o                         
   3   5  10        557.99        582.91        10.72 o                         
   4   5  10       2050.00       2123.63        25.12 o                         
   5   5  10        683.09        679.97        13.59 o                         
   6   5  10       1829.09       1948.07        27.71 o                         
   7   5  10        912.16        929.04        12.80 o                         
   8   5  10        500.46        506.12         9.16 o                         
   9   5  10        258.17        273.23         6.23 o                         
  -4   6  10        933.95        914.60        10.72 o                         
  -3   6  10        584.33        588.03         9.99 o                         
  -2   6  10         76.93         80.34         3.72 o                         
  -1   6  10        143.70        130.94         4.93 o                         
   0   6  10       2507.67       2534.37        31.91 o                         
   1   6  10       3951.20       3885.61        46.81 o                         
   2   6  10        133.39        147.47         7.76 o                         
   3   6  10         54.64         58.32         3.22 o                         
   4   6  10        498.80        518.34         9.93 o                         
   5   6  10       3305.37       3450.82        37.24 o                         
   6   6  10       3016.20       3123.05        39.72 o                         
   7   6  10         37.42         37.05         2.62 o                         
   8   6  10        216.82        208.05         4.74 o                         
   9   6  10        158.69        150.77         3.46 o                         
  -3   7  10         96.45         97.87         3.00 o                         
  -2   7  10       1320.04       1323.59        17.46 o                         
  -1   7  10       1846.73       1819.56        22.69 o                         
   0   7  10       1129.38       1157.15        21.30 o                         
   1   7  10        403.95        401.25         9.24 o                         
   2   7  10        561.41        593.69        12.67 o                         
   3   7  10       1312.31       1334.55        17.76 o                         
   4   7  10       1121.28       1151.16        14.14 o                         
   5   7  10        100.25        114.29         4.13 o                         
   6   7  10        831.92        858.29        12.73 o                         
   7   7  10       1219.49       1279.72        21.24 o                         
   8   7  10       1053.91       1092.45        14.24 o                         
   9   7  10        227.99        245.20         4.39 o                         
  -3   8  10       1074.24       1009.27        12.46 o                         
  -2   8  10       1198.96       1156.85        15.05 o                         
  -1   8  10        107.32        105.35         3.97 o                         
   0   8  10         39.38         42.00         2.54 o                         
   1   8  10        656.77        674.09        12.30 o                         
   2   8  10       1158.05       1167.02        19.09 o                         
   3   8  10       1975.39       2003.67        23.92 o                         
   4   8  10         23.70         24.74         2.25 o                         
   5   8  10        459.54        466.50         8.68 o                         
   6   8  10        382.28        406.23         7.65 o                         
   7   8  10       2647.03       2683.57        28.64 o                         
   8   8  10        409.56        419.90         7.19 o                         
   9   8  10        362.10        357.32         5.96 o                         
  -2   9  10          5.65          6.94         1.12 o                         
  -1   9  10       1275.44       1241.59        15.73 o                         
   0   9  10       2253.42       2345.15        23.67 o                         
   1   9  10        443.60        455.29         7.74 o                         
   2   9  10        115.76        125.58         4.42 o                         
   3   9  10         51.88         51.27         3.62 o                         
   4   9  10       2677.44       2741.09        33.75 o                         
   5   9  10       1982.21       2059.47        30.56 o                         
   6   9  10        287.20        291.35         7.45 o                         
   7   9  10        103.37        108.49         4.11 o                         
   8   9  10        148.65        131.39         5.36 o                         
  -1  10  10       1272.42       1254.40        14.64 o                         
   0  10  10        610.96        615.03        10.32 o                         
   1  10  10         81.39         85.83         3.23 o                         
   2  10  10        103.11        100.16         3.21 o                         
   3  10  10       1599.25       1629.76        24.84 o                         
   4  10  10       2780.56       2828.32        35.47 o                         
   5  10  10        741.92        758.29        12.01 o                         
   6  10  10        120.44        129.93         4.50 o                         
   7  10  10        285.36        274.27         7.94 o                         
   8  10  10        674.77        653.40        13.24 o                         
   1  11  10       1404.90       1391.12        14.95 o                         
   2  11  10        921.77        922.17        11.96 o                         
   3  11  10         79.29         80.82         3.70 o                         
   4  11  10          0.71          1.03         1.33 o                         
   5  11  10       1133.22       1137.07        16.14 o                         
   6  11  10       2248.24       2229.56        33.45 o                         
   7  11  10        106.85        112.17         4.39 o                         
   4  12  10        473.85        465.88        10.21 o                         
   5  12  10       1790.31       1726.65        31.95 o                         
  -2  -5  11        515.93        518.49        15.29 o                         
  -1  -5  11       1968.22       1972.32        25.51 o                         
   0  -5  11          9.40          9.52         1.43 o                         
   1  -5  11        842.04        845.46        15.39 o                         
  -4  -4  11       1730.87       1710.72        34.56 o                         
  -3  -4  11        638.34        637.56        10.99 o                         
  -2  -4  11         18.08         16.24         1.94 o                         
  -1  -4  11          0.98          3.20         1.65 o                         
   0  -4  11       1847.72       1763.99        37.90 o                         
   1  -4  11       2063.11       2032.66        24.10 o                         
   2  -4  11        151.96        151.39         3.83 o                         
   3  -4  11         77.11         79.55         3.01 o                         
  -4  -3  11       1449.97       1427.13        17.46 o                         
  -3  -3  11         16.14         14.79         1.82 o                         
  -2  -3  11        438.83        452.00        10.32 o                         
  -1  -3  11         75.68         80.56         3.81 o                         
   0  -3  11       1922.71       1879.44        23.63 o                         
   1  -3  11        984.07        976.76        19.05 o                         
   2  -3  11        560.34        550.89         9.74 o                         
   3  -3  11        132.10        133.00         4.42 o                         
   4  -3  11        214.66        223.74         5.59 o                         
  -5  -2  11        270.89        274.47         7.73 o                         
  -4  -2  11         12.50         19.39         3.81 o                         
  -3  -2  11       1888.10       1976.76        27.07 o                         
  -2  -2  11       1249.34       1275.58        23.35 o                         
  -1  -2  11        150.47        141.41         5.06 o                         
   0  -2  11        289.12        276.04        11.34 o                         
   1  -2  11        485.11        480.76        10.92 o                         
   2  -2  11       2889.13       2887.50        37.59 o                         
   3  -2  11        857.85        854.22        13.08 o                         
   4  -2  11         17.18         18.14         1.80 o                         
   5  -2  11         10.98         15.02         2.37 o                         
  -5  -1  11        388.35        384.68         7.95 o                         
  -4  -1  11        542.17        560.80        24.90 o                         
  -3  -1  11       2051.53       2105.76        47.72 o                         
  -2  -1  11         36.62         35.16         3.07 o                         
  -1  -1  11       1776.79       1675.70        25.46 o                         
   0  -1  11       1100.89       1091.70        18.55 o                         
   1  -1  11       1100.68       1049.08        18.27 o                         
   2  -1  11       1622.62       1606.31        24.51 o                         
   3  -1  11          7.98          9.63         2.10 o                         
   4  -1  11       1892.95       1889.34        22.74 o                         
   5  -1  11        290.58        287.30         5.98 o                         
   6  -1  11        703.37        666.48        15.60 o                         
  -5   0  11        635.82        608.92        10.21 o                         
  -4   0  11          6.44          7.55         2.24 o                         
  -3   0  11        269.35        249.35        15.74 o                         
  -2   0  11        886.67        881.73        20.35 o                         
  -1   0  11       3867.20       3846.89        48.02 o                         
   0   0  11       1418.20       1417.01        34.42 o                         
   1   0  11          1.43          4.04         2.42 o                         
   2   0  11        161.95        170.16         6.12 o                         
   3   0  11       1276.43       1307.90        20.44 o                         
   4   0  11       1993.18       1998.56        24.18 o                         
   5   0  11         10.86         15.20         1.79 o                         
   6   0  11        236.68        230.87         5.12 o                         
  -5   1  11          0.51          1.66         1.26 o                         
  -4   1  11       1349.24       1413.11        17.55 o                         
  -3   1  11        288.27        296.87        10.59 o                         
  -2   1  11       1591.83       1624.25        31.30 o                         
  -1   1  11        873.12        841.14        20.33 o                         
   0   1  11       1160.27       1109.58        23.47 o                         
   1   1  11       2937.66       2809.88        37.13 o                         
   2   1  11        109.15        122.64        10.97 o                         
   3   1  11        735.88        712.00        18.02 o                         
   4   1  11         21.50         25.49         2.23 o                         
   5   1  11       2277.38       2283.74        23.76 o                         
   6   1  11       1753.77       1715.17        18.28 o                         
   7   1  11        496.54        475.35         7.98 o                         
  -5   2  11        764.25        764.58        11.56 o                         
  -4   2  11       2671.93       2671.62        28.87 o                         
  -3   2  11         76.85         76.61         4.04 o                         
  -2   2  11         76.73         67.01         4.39 o                         
  -1   2  11        227.80        244.81        27.27 o                         
   0   2  11       4195.40       4231.91        62.15 o                         
   1   2  11       1935.23       1903.43        47.84 o                         
   2   2  11        502.55        487.74        14.81 o                         
   3   2  11         42.36         44.40         3.47 o                         
   4   2  11        350.05        358.46         7.08 o                         
   5   2  11       1749.87       1788.30        22.00 o                         
   6   2  11        850.45        828.43        11.21 o                         
   7   2  11         81.71         81.07         2.82 o                         
  -5   3  11       1423.67       1398.84        15.54 o                         
  -4   3  11        221.93        223.03         5.18 o                         
  -3   3  11       1742.15       1768.37        19.39 o                         
  -2   3  11       1820.15       1766.80        33.63 o                         
  -1   3  11        683.23        673.72        22.65 o                         
   0   3  11       1541.86       1543.41        28.70 o                         
   1   3  11          1.28          6.00         2.28 o                         
   2   3  11        978.16       1037.04        27.74 o                         
   3   3  11       1756.27       1797.76        26.75 o                         
   4   3  11        456.56        443.74         8.08 o                         
   5   3  11        107.36        108.37         4.25 o                         
   6   3  11        532.01        543.36         9.66 o                         
   7   3  11       2765.66       2753.45        34.52 o                         
   8   3  11       1031.46       1009.55        12.35 o                         
  -4   4  11        224.14        237.18         6.15 o                         
  -3   4  11       2398.43       2489.41        24.79 o                         
  -2   4  11        466.43        477.22         8.92 o                         
  -1   4  11        230.13        224.98        10.02 o                         
   0   4  11        178.80        169.92         8.24 o                         
   1   4  11       1150.78       1137.29        24.87 o                         
   2   4  11       2003.67       2091.16        30.08 o                         
   3   4  11        324.30        330.82        11.77 o                         
   4   4  11        269.42        273.03         8.03 o                         
   5   4  11        672.16        670.10        10.25 o                         
   6   4  11       2199.95       2157.54        31.85 o                         
   7   4  11        765.92        778.74        10.44 o                         
   8   4  11         15.56         18.88         1.43 o                         
  -4   5  11        283.70        284.67         6.23 o                         
  -3   5  11        832.25        851.65        12.40 o                         
  -2   5  11        548.55        495.43        10.83 o                         
  -1   5  11       1875.41       1881.15        30.47 o                         
   0   5  11       1265.84       1210.90        26.14 o                         
   1   5  11       1864.87       1764.82        31.09 o                         
   2   5  11        536.08        542.54        15.22 o                         
   3   5  11       1054.49       1079.54        24.02 o                         
   4   5  11       1939.42       1965.78        24.16 o                         
   5   5  11        848.52        901.41        15.87 o                         
   6   5  11        411.67        405.88        13.68 o                         
   7   5  11         28.15         26.62         1.97 o                         
   8   5  11        623.31        631.86         8.68 o                         
  -3   6  11        196.88        202.97         4.97 o                         
  -2   6  11        803.79        809.31        14.68 o                         
  -1   6  11       2221.82       2181.63        47.38 o                         
   0   6  11        207.76        181.91        13.40 o                         
   1   6  11        164.65        176.23         8.52 o                         
   2   6  11        396.37        412.76        10.49 o                         
   3   6  11       2998.75       3027.37        37.62 o                         
   4   6  11        365.01        376.62         7.08 o                         
   5   6  11         12.97         17.70         2.62 o                         
   6   6  11       1094.50       1109.13        22.23 o                         
   7   6  11        730.69        726.83        13.82 o                         
   8   6  11       1334.16       1331.15        16.09 o                         
  -3   7  11        251.71        256.05         4.85 o                         
  -2   7  11        326.99        323.46         6.18 o                         
  -1   7  11          0.46          2.24         1.67 o                         
   0   7  11       3520.86       3380.91        45.67 o                         
   1   7  11       1536.04       1566.82        29.95 o                         
   2   7  11        510.94        530.58        10.15 o                         
   3   7  11        264.47        281.33        10.16 o                         
   4   7  11        691.46        703.28        11.62 o                         
   5   7  11       1605.48       1642.55        19.82 o                         
   6   7  11       1298.53       1363.83        19.78 o                         
   7   7  11        329.25        356.25         6.80 o                         
   8   7  11        137.59        144.85         3.41 o                         
  -2   8  11         60.51         57.63         1.94 o                         
  -1   8  11        782.15        755.55        10.66 o                         
   0   8  11       1708.10       1678.54        19.78 o                         
   1   8  11        302.74        311.37         8.41 o                         
   2   8  11        142.34        141.39         5.84 o                         
   3   8  11       1157.37       1177.24        18.79 o                         
   4   8  11        783.04        818.65        13.78 o                         
   5   8  11       1078.26       1125.14        27.29 o                         
   6   8  11          8.70          9.54         2.34 o                         
   7   8  11         61.15         59.93         2.52 o                         
   8   8  11       1446.10       1408.93        21.58 o                         
  -1   9  11        172.83        169.78         3.79 o                         
   0   9  11         90.08         76.03         2.76 o                         
   1   9  11        385.19        388.13         8.33 o                         
   2   9  11       2060.54       2119.61        28.65 o                         
   3   9  11        751.67        771.04        18.48 o                         
   4   9  11        258.20        285.41         7.42 o                         
   5   9  11         42.11         45.83         2.86 o                         
   6   9  11        834.37        848.20        13.43 o                         
   7   9  11        939.51        956.16        17.36 o                         
   8   9  11        918.77        907.28        14.22 o                         
   1  10  11        557.25        598.93        13.03 o                         
   2  10  11        562.99        555.32         7.74 o                         
   3  10  11          0.20          3.37         1.55 o                         
   4  10  11        583.50        577.81        10.33 o                         
   5  10  11       1668.91       1687.80        21.90 o                         
   6  10  11       1082.79       1079.02        18.49 o                         
   7  10  11        647.79        646.30        17.52 o                         
   3  11  11       1435.04       1406.01        16.07 o                         
   4  11  11       1152.59       1172.56        21.21 o                         
   5  11  11        216.94        207.57         6.04 o                         
  -2  -3  12         83.40         92.32         4.72 o                         
  -1  -3  12         41.28         42.04         3.54 o                         
   0  -3  12         11.99         14.56         2.11 o                         
   1  -3  12       2063.87       2043.96        24.71 o                         
   2  -3  12       1377.90       1347.33        33.83 o                         
  -3  -2  12        161.89        158.02         4.19 o                         
  -2  -2  12        428.49        413.65        11.05 o                         
  -1  -2  12        397.40        395.87        11.12 o                         
   0  -2  12        260.46        237.85         6.66 o                         
   1  -2  12       1981.39       1923.51        33.16 o                         
   2  -2  12         43.54         40.85         2.63 o                         
   3  -2  12       1157.51       1161.24        17.10 o                         
  -4  -1  12          3.62          4.81         1.21 o                         
  -3  -1  12        562.01        590.00        15.76 o                         
  -2  -1  12       2504.00       2544.61        37.97 o                         
  -1  -1  12        778.53        761.33        17.04 o                         
   0  -1  12         37.14         37.76         5.48 o                         
   1  -1  12          6.89          4.66         1.97 o                         
   2  -1  12        854.91        840.84        14.38 o                         
   3  -1  12       2577.19       2578.22        40.93 o                         
   4  -1  12         58.39         62.10         4.37 o                         
  -4   0  12        331.20        313.98         6.25 o                         
  -3   0  12        456.12        464.55         9.28 o                         
  -2   0  12       1092.37       1061.54        16.79 o                         
  -1   0  12        211.39        218.11         6.42 o                         
   0   0  12       2376.04       2315.84        38.51 o                         
   1   0  12       1029.20        998.35        27.17 o                         
   2   0  12       1461.71       1357.92        68.59 o                         
   3   0  12        445.63        458.65        10.34 o                         
   4   0  12       1165.45       1173.58        15.21 o                         
   5   0  12       1341.37       1287.68        27.57 o                         
  -4   1  12         26.30         29.72         1.99 o                         
  -3   1  12          9.06         14.95         1.91 o                         
  -2   1  12         12.24         10.88         1.95 o                         
  -1   1  12       2024.33       1980.73        27.28 o                         
   0   1  12       2465.66       2495.45        32.67 o                         
   1   1  12          3.32          6.81         5.46 o                         
   2   1  12        165.12        171.54         7.61 o                         
   3   1  12        120.60        116.94         7.42 o                         
   4   1  12       2364.54       2321.85        30.84 o                         
   5   1  12        311.23        315.11         7.21 o                         
   6   1  12        407.60        383.36         8.90 o                         
  -4   2  12        503.74        482.92        12.59 o                         
  -3   2  12       1450.78       1471.65        28.52 o                         
  -2   2  12        283.27        246.19        12.23 o                         
  -1   2  12       1317.17       1270.46        25.62 o                         
   0   2  12          1.26          1.57         2.29 o                         
   1   2  12       2153.73       2189.04        37.85 o                         
   2   2  12       1195.53       1237.44        25.11 o                         
   3   2  12        349.00        370.17        13.33 o                         
   4   2  12       1428.82       1409.03        26.11 o                         
   5   2  12         20.12         19.16         2.61 o                         
   6   2  12       1254.43       1259.68        16.87 o                         
  -3   3  12       1304.89       1260.01        21.59 o                         
  -2   3  12        431.53        433.01        14.71 o                         
  -1   3  12        102.28         95.38         6.08 o                         
   0   3  12       1285.29       1328.39        20.94 o                         
   1   3  12       3199.54       3214.96        58.05 o                         
   2   3  12        322.92        341.28        11.50 o                         
   3   3  12        549.71        543.67        11.27 o                         
   4   3  12         84.74         81.70         4.68 o                         
   5   3  12        351.05        334.87         7.80 o                         
   6   3  12       2199.77       2203.26        31.78 o                         
   7   3  12         12.20         14.25         1.39 o                         
  -3   4  12         28.69         31.76         3.18 o                         
  -2   4  12       1585.82       1555.08        35.20 o                         
  -1   4  12        961.22        956.31        13.46 o                         
   0   4  12        271.11        273.63         7.96 o                         
   1   4  12       1189.40       1166.26        19.19 o                         
   2   4  12        902.23        954.90        21.00 o                         
   3   4  12       3459.39       3468.50        69.14 o                         
   4   4  12        648.41        653.49        10.67 o                         
   5   4  12        565.08        562.59        15.07 o                         
   6   4  12        169.01        173.31         5.29 o                         
   7   4  12       2204.46       2158.87        20.68 o                         
  -3   5  12        628.66        628.86        13.15 o                         
  -2   5  12       2360.79       2373.95        30.83 o                         
  -1   5  12        158.22        135.72         6.89 o                         
   0   5  12        890.46        914.91        20.45 o                         
   1   5  12         32.07         36.76         3.19 o                         
   2   5  12       2428.00       2509.25        33.42 o                         
   3   5  12       1368.91       1371.93        28.22 o                         
   4   5  12         57.95         57.34         3.48 o                         
   5   5  12        485.83        484.45         9.99 o                         
   6   5  12        306.05        300.93         6.17 o                         
   7   5  12       1394.43       1357.05        15.99 o                         
  -2   6  12        452.68        442.90         8.94 o                         
  -1   6  12       1511.99       1554.16        27.95 o                         
   0   6  12       1853.91       1882.88        43.03 o                         
   1   6  12        380.87        351.60        13.99 o                         
   2   6  12        383.87        392.85         9.43 o                         
   3   6  12          5.37         10.44         1.98 o                         
   4   6  12       1741.56       1757.86        30.44 o                         
   5   6  12       1185.00       1115.18        21.19 o                         
   6   6  12         40.13         39.80         2.77 o                         
   7   6  12        163.57        157.38         4.00 o                         
  -1   7  12       2712.60       2641.64        40.71 o                         
   0   7  12       1102.82       1070.23        25.17 o                         
   1   7  12       1397.00       1359.25        25.59 o                         
   2   7  12        926.91        923.09        19.36 o                         
   3   7  12       1229.91       1209.12        18.53 o                         
   4   7  12       3148.95       3120.42        37.83 o                         
   5   7  12          7.35         12.50         3.65 o                         
   6   7  12        895.89        899.34        14.20 o                         
   7   7  12        828.04        811.94        17.73 o                         
   0   8  12        221.06        208.42         7.30 o                         
   1   8  12       1842.45       1910.49        31.75 o                         
   2   8  12        448.42        447.42        11.77 o                         
   3   8  12        133.50        129.53         4.72 o                         
   4   8  12        132.08        145.11         6.17 o                         
   5   8  12        838.48        824.07        34.20 o                         
   6   8  12       1357.85       1436.48        34.11 o                         
   7   8  12        434.76        415.15        11.79 o                         
   1   9  12        913.92        930.95        20.22 o                         
   2   9  12        138.20        136.97         5.65 o                         
   3   9  12       1276.29       1300.52        18.30 o                         
   4   9  12        212.56        216.04         7.51 o                         
   5   9  12        915.26        862.09        15.10 o                         
   6   9  12        706.09        745.77        19.93 o                         
   3  10  12       1650.34       1676.95        41.97 o                         
   4  10  12         89.73         85.42         6.45 o                         
   5  10  12          0.28          1.90         0.93 o                         
  -1  -1  13        635.84        598.22        20.42 o                         
   0  -1  13       1494.73       1453.78        37.80 o                         
   1  -1  13        633.70        608.97        20.88 o                         
   2  -1  13        535.95        497.21        11.90 o                         
  -2   0  13        905.25        849.94        32.59 o                         
  -1   0  13       1287.00       1227.05        34.04 o                         
   0   0  13         63.52         63.43         7.12 o                         
   1   0  13         46.53         48.12         3.55 o                         
   2   0  13        162.59        167.83         6.54 o                         
   3   0  13       2043.17       2009.14        25.60 o                         
  -2   1  13        380.03        367.91         9.55 o                         
  -1   1  13          0.49          5.16         2.27 o                         
   0   1  13       1143.71       1155.89        34.01 o                         
   1   1  13       1228.77       1185.37        39.38 o                         
   2   1  13        444.78        454.77        12.18 o                         
   3   1  13        124.70        120.24         5.65 o                         
   4   1  13          3.03          3.79         1.24 o                         
  -2   2  13          9.68         12.53         1.54 o                         
  -1   2  13       1006.66        992.44        19.48 o                         
   0   2  13       1936.86       1922.95        34.15 o                         
   1   2  13        696.49        702.43        25.03 o                         
   2   2  13        486.90        468.16        19.40 o                         
   3   2  13        683.06        633.01        19.84 o                         
   4   2  13        983.05        895.27        24.29 o                         
   5   2  13       2129.67       2039.85        31.17 o                         
  -2   3  13        926.35        853.14        16.75 o                         
  -1   3  13         58.72         51.30         3.91 o                         
   0   3  13        196.67        191.43         9.96 o                         
   1   3  13        148.66        170.04         5.29 o                         
   2   3  13       1724.24       1773.75        42.90 o                         
   3   3  13        845.85        820.51        17.08 o                         
   4   3  13        195.83        191.87         9.45 o                         
   5   3  13        365.18        373.31        15.58 o                         
  -2   4  13         68.64         63.56         5.21 o                         
  -1   4  13        832.21        841.86        17.26 o                         
   0   4  13         79.92         72.10         4.30 o                         
   1   4  13       1624.84       1661.27        28.74 o                         
   2   4  13       1538.46       1567.01        27.64 o                         
   3   4  13         29.15         29.95         3.20 o                         
   4   4  13        629.66        596.01        12.40 o                         
   5   4  13        272.08        243.20         9.34 o                         
   6   4  13       2261.08       2078.93        50.59 o                         
  -1   5  13       1976.34       1957.21        31.43 o                         
   0   5  13        137.50        143.34         4.73 o                         
   1   5  13        100.65        111.80         4.32 o                         
   2   5  13         37.16         29.65         2.33 o                         
   3   5  13       2716.51       2637.94        42.64 o                         
   4   5  13       1314.15       1255.37        46.41 o                         
   5   5  13         66.45         61.32         4.77 o                         
   6   5  13          1.63          2.55         0.91 o                         
   0   6  13         44.89         59.94         3.02 o                         
   1   6  13        265.91        293.38         6.99 o                         
   2   6  13        638.52        598.88        10.78 o                         
   3   6  13       2287.51       2219.90        35.06 o                         
   4   6  13        334.53        317.93        13.00 o                         
   5   6  13        623.04        584.17         9.63 o                         
   6   6  13        719.63        686.79        13.67 o                         
   0   7  13       2300.94       2324.08        31.34 o                         
   1   7  13       1436.77       1466.63        19.84 o                         
   2   7  13         24.51         20.45         1.96 o                         
   3   7  13         27.34         29.38         2.10 o                         
   4   7  13        482.82        441.48        15.03 o                         
   5   7  13       2815.39       2618.21        43.23 o                         
   2   8  13       1875.98       1818.56        25.05 o                         
   3   8  13        214.18        194.64         4.85 o                         
   4   8  13        990.27        970.54        24.58 o                         
   5   8  13        642.78        566.68        10.78 o                         
   2   3  14          2.13          2.21         2.43 o                         
   2   4  14        552.97        515.98        25.69 o                         
                                                                                
